# Supplementary material for: Molecular evolution and signatures of selective pressures on Bos, focusing on the Nelore breed (Bos indicus)
Source: PLoS One. 2022 Dec 22;17(12):e0279091. doi: 10.1371/journal.pone.0279091 (PMC9778527; doi:10.1371/journal.pone.0279091)
Supplement: S1 Table — For each GO term, the similarity score, GO ID, name and category, attached p-value (p < 0.05), the number of sequences that are annotated with the GO in the test-set and reference, are shown. (XLSX) [file pone.0279091.s006.xlsx]

## Sheet: Planilha1
Similarity Score	GO ID	GO Term	GO Category	P-Value	Nr Test	Nr Reference
< 0.30	GO:0098636	protein complex involved in cell adhesion	CELLULAR_COMPONENT	0.00001	4	2
< 0.30	GO:0008305	integrin complex	CELLULAR_COMPONENT	0.00001	4	2
< 0.30	GO:0098797	plasma membrane protein complex	CELLULAR_COMPONENT	0.00004	5	22
< 0.30	GO:0031224	intrinsic component of membrane	CELLULAR_COMPONENT	0.00004	24	718
< 0.30	GO:0016021	integral component of membrane	CELLULAR_COMPONENT	0.00010	23	710
< 0.30	GO:0005887	integral component of plasma membrane	CELLULAR_COMPONENT	0.00027	9	139
< 0.30	GO:0098634	protein binding involved in cell-matrix adhesion	MOLECULAR_FUNCTION	0.00022	2	0
< 0.30	GO:0098639	collagen binding involved in cell-matrix adhesion	MOLECULAR_FUNCTION	0.00022	2	0
< 0.30	GO:0034681	integrin alpha11-beta1 complex	CELLULAR_COMPONENT	0.00022	2	0
< 0.30	GO:0007229	integrin-mediated signaling pathway	BIOLOGICAL_PROCESS	0.00027	4	18
< 0.30	GO:0015077	monovalent inorganic cation transmembrane transporter activity	MOLECULAR_FUNCTION	0.00039	5	38
< 0.30	GO:0008324	cation transmembrane transporter activity	MOLECULAR_FUNCTION	0.00044	7	88
< 0.30	GO:0031226	intrinsic component of plasma membrane	CELLULAR_COMPONENT	0.00046	9	150
< 0.30	GO:0005326	neurotransmitter transporter activity	MOLECULAR_FUNCTION	0.00066	2	1
< 0.30	GO:0005328	neurotransmitter:sodium symporter activity	MOLECULAR_FUNCTION	0.00066	2	1
< 0.30	GO:0005518	collagen binding	MOLECULAR_FUNCTION	0.00064	3	9
< 0.30	GO:0098802	plasma membrane receptor complex	CELLULAR_COMPONENT	0.00081	4	25
< 0.30	GO:0044425	membrane part	CELLULAR_COMPONENT	0.00137	24	899
< 0.30	GO:0005330	dopamine:sodium symporter activity	MOLECULAR_FUNCTION	0.01503	1	0
< 0.30	GO:0005332	gamma-aminobutyric acid:sodium symporter activity	MOLECULAR_FUNCTION	0.01503	1	0
< 0.30	GO:0005329	dopamine transmembrane transporter activity	MOLECULAR_FUNCTION	0.02984	1	1
< 0.30	GO:0004012	phospholipid-translocating ATPase activity	MOLECULAR_FUNCTION	0.04444	1	2
< 0.30	GO:0004016	adenylate cyclase activity	MOLECULAR_FUNCTION	0.04444	1	2
< 0.30	GO:0032982	myosin filament	CELLULAR_COMPONENT	0.02984	1	1
< 0.30	GO:0016020	membrane	CELLULAR_COMPONENT	0.03919	27	1343
< 0.30	GO:0090077	foam cell differentiation	BIOLOGICAL_PROCESS	0.01503	1	0
< 0.30	GO:0090087	regulation of peptide transport	BIOLOGICAL_PROCESS	0.04579	2	21
< 0.30	GO:0005416	cation:amino acid symporter activity	MOLECULAR_FUNCTION	0.02984	1	1
< 0.30	GO:0042416	dopamine biosynthetic process	BIOLOGICAL_PROCESS	0.02984	1	1
< 0.30	GO:0042417	dopamine metabolic process	BIOLOGICAL_PROCESS	0.04444	1	2
< 0.30	GO:0042420	dopamine catabolic process	BIOLOGICAL_PROCESS	0.01503	1	0
< 0.30	GO:0042423	catecholamine biosynthetic process	BIOLOGICAL_PROCESS	0.04444	1	2
< 0.30	GO:0042424	catecholamine catabolic process	BIOLOGICAL_PROCESS	0.01503	1	0
< 0.30	GO:0017144	drug metabolic process	BIOLOGICAL_PROCESS	0.04444	1	2
< 0.30	GO:0044706	multi-multicellular organism process	BIOLOGICAL_PROCESS	0.04948	2	22
< 0.30	GO:0042053	regulation of dopamine metabolic process	BIOLOGICAL_PROCESS	0.01503	1	0
< 0.30	GO:0030073	insulin secretion	BIOLOGICAL_PROCESS	0.04948	2	22
< 0.30	GO:0042069	regulation of catecholamine metabolic process	BIOLOGICAL_PROCESS	0.01503	1	0
< 0.30	GO:0005234	extracellular-glutamate-gated ion channel activity	MOLECULAR_FUNCTION	0.04444	1	2
< 0.30	GO:0005229	intracellular calcium activated chloride channel activity	MOLECULAR_FUNCTION	0.02984	1	1
< 0.30	GO:0005215	transporter activity	MOLECULAR_FUNCTION	0.00216	9	188
< 0.30	GO:0005216	ion channel activity	MOLECULAR_FUNCTION	0.01551	4	61
< 0.30	GO:0005283	sodium:amino acid symporter activity	MOLECULAR_FUNCTION	0.01503	1	0
< 0.30	GO:0005261	cation channel activity	MOLECULAR_FUNCTION	0.00537	4	44
< 0.30	GO:0005267	potassium channel activity	MOLECULAR_FUNCTION	0.00303	3	17
< 0.30	GO:0043492	ATPase activity, coupled to movement of substances	MOLECULAR_FUNCTION	0.00516	3	21
< 0.30	GO:0044765	single-organism transport	BIOLOGICAL_PROCESS	0.0176	11	357
< 0.30	GO:0031498	chromatin disassembly	BIOLOGICAL_PROCESS	0.02984	1	1
< 0.30	GO:0015111	iodide transmembrane transporter activity	MOLECULAR_FUNCTION	0.01503	1	0
< 0.30	GO:0005796	Golgi lumen	CELLULAR_COMPONENT	0.01503	1	0
< 0.30	GO:0042737	drug catabolic process	BIOLOGICAL_PROCESS	0.02984	1	1
< 0.30	GO:0042738	exogenous drug catabolic process	BIOLOGICAL_PROCESS	0.01503	1	0
< 0.30	GO:0015174	basic amino acid transmembrane transporter activity	MOLECULAR_FUNCTION	0.01503	1	0
< 0.30	GO:0015171	amino acid transmembrane transporter activity	MOLECULAR_FUNCTION	0.0205	2	13
< 0.30	GO:0015189	L-lysine transmembrane transporter activity	MOLECULAR_FUNCTION	0.01503	1	0
< 0.30	GO:0015185	gamma-aminobutyric acid transmembrane transporter activity	MOLECULAR_FUNCTION	0.01503	1	0
< 0.30	GO:0042761	very long-chain fatty acid biosynthetic process	BIOLOGICAL_PROCESS	0.04444	1	2
< 0.30	GO:0015181	arginine transmembrane transporter activity	MOLECULAR_FUNCTION	0.01503	1	0
< 0.30	GO:0005886	plasma membrane	CELLULAR_COMPONENT	0.02596	15	588
< 0.30	GO:0015277	kainate selective glutamate receptor activity	MOLECULAR_FUNCTION	0.01503	1	0
< 0.30	GO:0015267	channel activity	MOLECULAR_FUNCTION	0.01551	4	61
< 0.30	GO:0015294	solute:cation symporter activity	MOLECULAR_FUNCTION	0.03873	2	19
< 0.30	GO:0015291	secondary active transmembrane transporter activity	MOLECULAR_FUNCTION	0.01991	3	36
< 0.30	GO:0090494	dopamine uptake	BIOLOGICAL_PROCESS	0.01503	1	0
< 0.30	GO:0090493	catecholamine uptake	BIOLOGICAL_PROCESS	0.01503	1	0
< 0.30	GO:0006820	anion transport	BIOLOGICAL_PROCESS	0.00604	5	74
< 0.30	GO:0006811	ion transport	BIOLOGICAL_PROCESS	0.00257	9	193
< 0.30	GO:0006865	amino acid transport	BIOLOGICAL_PROCESS	0.03538	2	18
< 0.30	GO:0005524	ATP binding	MOLECULAR_FUNCTION	0.03925	9	303
< 0.30	GO:0030554	adenyl nucleotide binding	MOLECULAR_FUNCTION	0.04512	9	311
< 0.30	GO:0030497	fatty acid elongation	BIOLOGICAL_PROCESS	0.04444	1	2
< 0.30	GO:0006805	xenobiotic metabolic process	BIOLOGICAL_PROCESS	0.02984	1	1
< 0.30	GO:0004312	fatty acid synthase activity	MOLECULAR_FUNCTION	0.01503	1	0
< 0.30	GO:0031957	very long-chain fatty acid-CoA ligase activity	MOLECULAR_FUNCTION	0.02984	1	1
< 0.30	GO:0015079	potassium ion transmembrane transporter activity	MOLECULAR_FUNCTION	0.00456	3	20
< 0.30	GO:0003091	renal water homeostasis	BIOLOGICAL_PROCESS	0.02984	1	1
< 0.30	GO:0015075	ion transmembrane transporter activity	MOLECULAR_FUNCTION	0.00338	7	127
< 0.30	GO:0042626	ATPase activity, coupled to transmembrane movement of substances	MOLECULAR_FUNCTION	0.03873	2	19
< 0.30	GO:0015081	sodium ion transmembrane transporter activity	MOLECULAR_FUNCTION	0.00187	3	14
< 0.30	GO:0090276	regulation of peptide hormone secretion	BIOLOGICAL_PROCESS	0.04579	2	21
< 0.30	GO:0004888	transmembrane signaling receptor activity	MOLECULAR_FUNCTION	0.02755	5	110
< 0.30	GO:1904322	cellular response to forskolin	BIOLOGICAL_PROCESS	0.02984	1	1
< 0.30	GO:1904321	response to forskolin	BIOLOGICAL_PROCESS	0.02984	1	1
< 0.30	GO:0004872	receptor activity	MOLECULAR_FUNCTION	0.01155	7	161
< 0.30	GO:0004871	signal transducer activity	MOLECULAR_FUNCTION	0.02275	7	185
< 0.30	GO:0016813	hydrolase activity, acting on carbon-nitrogen (but not peptide) bonds, in linear amidines	MOLECULAR_FUNCTION	0.01503	1	0
< 0.30	GO:0016820	hydrolase activity, acting on acid anhydrides, catalyzing transmembrane movement of substances	MOLECULAR_FUNCTION	0.0422	2	20
< 0.30	GO:0004970	ionotropic glutamate receptor activity	MOLECULAR_FUNCTION	0.04444	1	2
< 0.30	GO:0004673	protein histidine kinase activity	MOLECULAR_FUNCTION	0.01503	1	0
< 0.30	GO:0004668	protein-arginine deiminase activity	MOLECULAR_FUNCTION	0.01503	1	0
< 0.30	GO:0015399	primary active transmembrane transporter activity	MOLECULAR_FUNCTION	0.03873	2	19
< 0.30	GO:0038023	signaling receptor activity	MOLECULAR_FUNCTION	0.01544	6	131
< 0.30	GO:0015370	solute:sodium symporter activity	MOLECULAR_FUNCTION	0.00744	2	7
< 0.30	GO:0038065	collagen-activated signaling pathway	BIOLOGICAL_PROCESS	0.02984	1	1
< 0.30	GO:0038064	collagen receptor activity	MOLECULAR_FUNCTION	0.02984	1	1
< 0.30	GO:0016600	flotillin complex	CELLULAR_COMPONENT	0.02984	1	1
< 0.30	GO:0016775	phosphotransferase activity, nitrogenous group as acceptor	MOLECULAR_FUNCTION	0.02984	1	1
< 0.30	GO:0015405	P-P-bond-hydrolysis-driven transmembrane transporter activity	MOLECULAR_FUNCTION	0.03873	2	19
< 0.30	GO:0016712	oxidoreductase activity, acting on paired donors, with incorporation or reduction of molecular oxygen, reduced flavin or flavoprotein as one donor, and incorporation of one atom of oxygen	MOLECULAR_FUNCTION	0.04444	1	2
< 0.30	GO:1903401	L-lysine transmembrane transport	BIOLOGICAL_PROCESS	0.01503	1	0
< 0.30	GO:0000064	L-ornithine transmembrane transporter activity	MOLECULAR_FUNCTION	0.01503	1	0
< 0.30	GO:0048096	chromatin-mediated maintenance of transcription	BIOLOGICAL_PROCESS	0.01503	1	0
< 0.30	GO:0099600	transmembrane receptor activity	MOLECULAR_FUNCTION	0.03237	5	115
< 0.30	GO:0002686	negative regulation of leukocyte migration	BIOLOGICAL_PROCESS	0.02984	1	1
< 0.30	GO:0002689	negative regulation of leukocyte chemotaxis	BIOLOGICAL_PROCESS	0.01503	1	0
< 0.30	GO:0050431	transforming growth factor beta binding	MOLECULAR_FUNCTION	0.04444	1	2
< 0.30	GO:0000160	phosphorelay signal transduction system	BIOLOGICAL_PROCESS	0.01503	1	0
< 0.30	GO:0061178	regulation of insulin secretion involved in cellular response to glucose stimulus	BIOLOGICAL_PROCESS	0.00215	2	3
< 0.30	GO:1903352	L-ornithine transmembrane transport	BIOLOGICAL_PROCESS	0.01503	1	0
< 0.30	GO:1902022	L-lysine transport	BIOLOGICAL_PROCESS	0.01503	1	0
< 0.30	GO:0000155	phosphorelay sensor kinase activity	MOLECULAR_FUNCTION	0.01503	1	0
< 0.30	GO:0002791	regulation of peptide secretion	BIOLOGICAL_PROCESS	0.04579	2	21
< 0.30	GO:0015705	iodide transport	BIOLOGICAL_PROCESS	0.01503	1	0
< 0.30	GO:0003779	actin binding	MOLECULAR_FUNCTION	0.02184	4	68
< 0.30	GO:0051583	dopamine uptake involved in synaptic transmission	BIOLOGICAL_PROCESS	0.01503	1	0
< 0.30	GO:0015822	ornithine transport	BIOLOGICAL_PROCESS	0.01503	1	0
< 0.30	GO:0015809	arginine transport	BIOLOGICAL_PROCESS	0.02984	1	1
< 0.30	GO:0015802	basic amino acid transport	BIOLOGICAL_PROCESS	0.02984	1	1
< 0.30	GO:0015819	lysine transport	BIOLOGICAL_PROCESS	0.01503	1	0
< 0.30	GO:0015872	dopamine transport	BIOLOGICAL_PROCESS	0.02984	1	1
< 0.30	GO:0050796	regulation of insulin secretion	BIOLOGICAL_PROCESS	0.02605	2	15
< 0.30	GO:0098742	cell-cell adhesion via plasma-membrane adhesion molecules	BIOLOGICAL_PROCESS	0.04579	2	21
< 0.30	GO:1902578	single-organism localization	BIOLOGICAL_PROCESS	0.0271	11	381
< 0.30	GO:0098796	membrane protein complex	CELLULAR_COMPONENT	0.00484	5	70
< 0.30	GO:1903826	arginine transmembrane transport	BIOLOGICAL_PROCESS	0.01503	1	0
< 0.30	GO:0050708	regulation of protein secretion	BIOLOGICAL_PROCESS	0.04006	3	48
< 0.30	GO:0036413	histone H3-R26 citrullination	BIOLOGICAL_PROCESS	0.01503	1	0
< 0.30	GO:0036414	histone citrullination	BIOLOGICAL_PROCESS	0.01503	1	0
< 0.30	GO:0098810	neurotransmitter reuptake	BIOLOGICAL_PROCESS	0.04444	1	2
< 0.30	GO:0035240	dopamine binding	MOLECULAR_FUNCTION	0.01503	1	0
< 0.30	GO:0097223	sperm part	CELLULAR_COMPONENT	0.00222	3	15
< 0.30	GO:2000402	negative regulation of lymphocyte migration	BIOLOGICAL_PROCESS	0.01503	1	0
< 0.30	GO:0060089	molecular transducer activity	MOLECULAR_FUNCTION	0.01155	7	161
< 0.30	GO:0098655	cation transmembrane transport	BIOLOGICAL_PROCESS	0.01938	5	100
< 0.30	GO:0098631	protein binding involved in cell adhesion	MOLECULAR_FUNCTION	0.01116	2	9
< 0.30	GO:0001640	adenylate cyclase inhibiting G-protein coupled glutamate receptor activity	MOLECULAR_FUNCTION	0.02984	1	1
< 0.30	GO:0001672	regulation of chromatin assembly or disassembly	BIOLOGICAL_PROCESS	0.02984	1	1
< 0.30	GO:0001669	acrosomal vesicle	CELLULAR_COMPONENT	0.01116	2	9
< 0.30	GO:0001676	long-chain fatty acid metabolic process	BIOLOGICAL_PROCESS	0.01326	2	10
< 0.30	GO:0001678	cellular glucose homeostasis	BIOLOGICAL_PROCESS	0.03873	2	19
< 0.30	GO:0051934	catecholamine uptake involved in synaptic transmission	BIOLOGICAL_PROCESS	0.01503	1	0
< 0.30	GO:0034284	response to monosaccharide	BIOLOGICAL_PROCESS	0.04948	2	22
< 0.30	GO:1901624	negative regulation of lymphocyte chemotaxis	BIOLOGICAL_PROCESS	0.01503	1	0
< 0.30	GO:1901623	regulation of lymphocyte chemotaxis	BIOLOGICAL_PROCESS	0.04444	1	2
< 0.30	GO:0034220	ion transmembrane transport	BIOLOGICAL_PROCESS	0.01875	6	137
< 0.30	GO:0035587	purinergic receptor signaling pathway	BIOLOGICAL_PROCESS	0.04444	1	2
< 0.30	GO:0035588	G-protein coupled purinergic receptor signaling pathway	BIOLOGICAL_PROCESS	0.02984	1	1
< 0.30	GO:0071377	cellular response to glucagon stimulus	BIOLOGICAL_PROCESS	0.02984	1	1
< 0.30	GO:0071333	cellular response to glucose stimulus	BIOLOGICAL_PROCESS	0.02903	2	16
< 0.30	GO:0071331	cellular response to hexose stimulus	BIOLOGICAL_PROCESS	0.02903	2	16
< 0.30	GO:0071322	cellular response to carbohydrate stimulus	BIOLOGICAL_PROCESS	0.03538	2	18
< 0.30	GO:0071326	cellular response to monosaccharide stimulus	BIOLOGICAL_PROCESS	0.02903	2	16
< 0.30	GO:0070099	regulation of chemokine-mediated signaling pathway	BIOLOGICAL_PROCESS	0.04444	1	2
< 0.30	GO:0098988	G-protein coupled glutamate receptor activity	MOLECULAR_FUNCTION	0.02984	1	1
< 0.30	GO:0050905	neuromuscular process	BIOLOGICAL_PROCESS	0.0422	2	20
< 0.30	GO:0050901	leukocyte tethering or rolling	BIOLOGICAL_PROCESS	0.01503	1	0
< 0.30	GO:0001973	adenosine receptor signaling pathway	BIOLOGICAL_PROCESS	0.01503	1	0
< 0.30	GO:0034199	activation of protein kinase A activity	BIOLOGICAL_PROCESS	0.01503	1	0
< 0.30	GO:0034162	toll-like receptor 9 signaling pathway	BIOLOGICAL_PROCESS	0.02984	1	1
< 0.30	GO:0061778	intracellular chloride channel activity	MOLECULAR_FUNCTION	0.02984	1	1
< 0.30	GO:1901338	catecholamine binding	MOLECULAR_FUNCTION	0.01503	1	0
< 0.30	GO:0061756	leukocyte adhesion to vascular endothelial cell	BIOLOGICAL_PROCESS	0.01503	1	0
< 0.30	GO:0009713	catechol-containing compound biosynthetic process	BIOLOGICAL_PROCESS	0.04444	1	2
< 0.30	GO:0009749	response to glucose	BIOLOGICAL_PROCESS	0.04948	2	22
< 0.30	GO:0010743	regulation of macrophage derived foam cell differentiation	BIOLOGICAL_PROCESS	0.01503	1	0
< 0.30	GO:0010742	macrophage derived foam cell differentiation	BIOLOGICAL_PROCESS	0.01503	1	0
< 0.30	GO:0010745	negative regulation of macrophage derived foam cell differentiation	BIOLOGICAL_PROCESS	0.01503	1	0
< 0.30	GO:0010710	regulation of collagen catabolic process	BIOLOGICAL_PROCESS	0.02984	1	1
< 0.30	GO:0009746	response to hexose	BIOLOGICAL_PROCESS	0.04948	2	22
< 0.30	GO:0034625	fatty acid elongation, monounsaturated fatty acid	BIOLOGICAL_PROCESS	0.01503	1	0
< 0.30	GO:0008354	germ cell migration	BIOLOGICAL_PROCESS	0.01503	1	0
< 0.30	GO:0022610	biological adhesion	BIOLOGICAL_PROCESS	0.00687	8	184
< 0.30	GO:0034666	integrin alpha2-beta1 complex	CELLULAR_COMPONENT	0.01503	1	0
< 0.30	GO:0034665	integrin alpha1-beta1 complex	CELLULAR_COMPONENT	0.01503	1	0
< 0.30	GO:0034667	integrin alpha3-beta1 complex	CELLULAR_COMPONENT	0.01503	1	0
< 0.30	GO:0008392	arachidonic acid epoxygenase activity	MOLECULAR_FUNCTION	0.02984	1	1
< 0.30	GO:0008391	arachidonic acid monooxygenase activity	MOLECULAR_FUNCTION	0.02984	1	1
< 0.30	GO:0033300	dehydroascorbic acid transporter activity	MOLECULAR_FUNCTION	0.02984	1	1
< 0.30	GO:0032024	positive regulation of insulin secretion	BIOLOGICAL_PROCESS	0.04444	1	2
< 0.30	GO:0034680	integrin alpha10-beta1 complex	CELLULAR_COMPONENT	0.01503	1	0
< 0.30	GO:0034677	integrin alpha7-beta1 complex	CELLULAR_COMPONENT	0.01503	1	0
< 0.30	GO:0022803	passive transmembrane transporter activity	MOLECULAR_FUNCTION	0.01551	4	61
< 0.30	GO:0022804	active transmembrane transporter activity	MOLECULAR_FUNCTION	0.0021	5	57
< 0.30	GO:0008504	monoamine transmembrane transporter activity	MOLECULAR_FUNCTION	0.02984	1	1
< 0.30	GO:0008509	anion transmembrane transporter activity	MOLECULAR_FUNCTION	0.03432	3	45
< 0.30	GO:0007216	G-protein coupled glutamate receptor signaling pathway	BIOLOGICAL_PROCESS	0.02984	1	1
< 0.30	GO:0022835	transmitter-gated channel activity	MOLECULAR_FUNCTION	0.04444	1	2
< 0.30	GO:0022836	gated channel activity	MOLECULAR_FUNCTION	0.03618	3	46
< 0.30	GO:0022838	substrate-specific channel activity	MOLECULAR_FUNCTION	0.01551	4	61
< 0.30	GO:0022824	transmitter-gated ion channel activity	MOLECULAR_FUNCTION	0.04444	1	2
< 0.30	GO:0010848	regulation of chromatin disassembly	BIOLOGICAL_PROCESS	0.01503	1	0
< 0.30	GO:0071705	nitrogen compound transport	BIOLOGICAL_PROCESS	0.01597	5	95
< 0.30	GO:0007187	G-protein coupled receptor signaling pathway, coupled to cyclic nucleotide second messenger	BIOLOGICAL_PROCESS	0.01552	2	11
< 0.30	GO:0007188	adenylate cyclase-modulating G-protein coupled receptor signaling pathway	BIOLOGICAL_PROCESS	0.01552	2	11
< 0.30	GO:0007155	cell adhesion	BIOLOGICAL_PROCESS	0.00687	8	184
< 0.30	GO:0007156	homophilic cell adhesion via plasma membrane adhesion molecules	BIOLOGICAL_PROCESS	0.03214	2	17
< 0.30	GO:0007161	calcium-independent cell-matrix adhesion	BIOLOGICAL_PROCESS	0.02984	1	1
< 0.30	GO:0007193	adenylate cyclase-inhibiting G-protein coupled receptor signaling pathway	BIOLOGICAL_PROCESS	0.00215	2	3
< 0.30	GO:0007191	adenylate cyclase-activating dopamine receptor signaling pathway	BIOLOGICAL_PROCESS	0.02984	1	1
< 0.30	GO:0007195	adenylate cyclase-inhibiting dopamine receptor signaling pathway	BIOLOGICAL_PROCESS	0.02984	1	1
< 0.30	GO:0007196	adenylate cyclase-inhibiting G-protein coupled glutamate receptor signaling pathway	BIOLOGICAL_PROCESS	0.02984	1	1
< 0.30	GO:0007190	activation of adenylate cyclase activity	BIOLOGICAL_PROCESS	0.04444	1	2
< 0.30	GO:0071731	response to nitric oxide	BIOLOGICAL_PROCESS	0.01503	1	0
< 0.30	GO:0045179	apical cortex	CELLULAR_COMPONENT	0.04444	1	2
< 0.30	GO:0071466	cellular response to xenobiotic stimulus	BIOLOGICAL_PROCESS	0.02984	1	1
< 0.30	GO:0035748	myelin sheath abaxonal region	CELLULAR_COMPONENT	0.04444	1	2
< 0.30	GO:0071402	cellular response to lipoprotein particle stimulus	BIOLOGICAL_PROCESS	0.04444	1	2
< 0.30	GO:0071404	cellular response to low-density lipoprotein particle stimulus	BIOLOGICAL_PROCESS	0.04444	1	2
< 0.30	GO:0070100	negative regulation of chemokine-mediated signaling pathway	BIOLOGICAL_PROCESS	0.04444	1	2
< 0.30	GO:0035774	positive regulation of insulin secretion involved in cellular response to glucose stimulus	BIOLOGICAL_PROCESS	0.02984	1	1
< 0.30	GO:0071438	invadopodium membrane	CELLULAR_COMPONENT	0.04444	1	2
< 0.30	GO:0035773	insulin secretion involved in cellular response to glucose stimulus	BIOLOGICAL_PROCESS	0.00584	2	6
< 0.30	GO:0008179	adenylate cyclase binding	MOLECULAR_FUNCTION	0.01503	1	0
< 0.30	GO:0045123	cellular extravasation	BIOLOGICAL_PROCESS	0.02984	1	1
< 0.30	GO:0009566	fertilization	BIOLOGICAL_PROCESS	0.02605	2	15
< 0.30	GO:0008281	sulfonylurea receptor activity	MOLECULAR_FUNCTION	0.01503	1	0
< 0.30	GO:0007565	female pregnancy	BIOLOGICAL_PROCESS	0.0422	2	20
< 0.30	GO:0007566	embryo implantation	BIOLOGICAL_PROCESS	0.01116	2	9
< 0.30	GO:0033762	response to glucagon	BIOLOGICAL_PROCESS	0.02984	1	1
< 0.30	GO:0044459	plasma membrane part	CELLULAR_COMPONENT	0.02022	10	316
< 0.30	GO:0021943	formation of radial glial scaffolds	BIOLOGICAL_PROCESS	0.04444	1	2
< 0.30	GO:0005003	ephrin receptor activity	MOLECULAR_FUNCTION	0.01503	1	0
< 0.30	GO:0019614	catechol-containing compound catabolic process	BIOLOGICAL_PROCESS	0.01503	1	0
< 0.30	GO:0021984	adenohypophysis development	BIOLOGICAL_PROCESS	0.02984	1	1
< 0.30	GO:0070837	dehydroascorbic acid transport	BIOLOGICAL_PROCESS	0.02984	1	1
< 0.30	GO:0043235	receptor complex	CELLULAR_COMPONENT	0.01249	4	57
< 0.30	GO:0032559	adenyl ribonucleotide binding	MOLECULAR_FUNCTION	0.04435	9	310
< 0.30	GO:0009922	fatty acid elongase activity	MOLECULAR_FUNCTION	0.01503	1	0
< 0.30	GO:0009975	cyclase activity	MOLECULAR_FUNCTION	0.04444	1	2
< 0.30	GO:0022890	inorganic cation transmembrane transporter activity	MOLECULAR_FUNCTION	0.00457	5	69
< 0.30	GO:0022891	substrate-specific transmembrane transporter activity	MOLECULAR_FUNCTION	0.00382	7	130
< 0.30	GO:0022892	substrate-specific transporter activity	MOLECULAR_FUNCTION	0.00303	8	160
< 0.30	GO:0046873	metal ion transmembrane transporter activity	MOLECULAR_FUNCTION	0.00337	5	64
< 0.30	GO:0022857	transmembrane transporter activity	MOLECULAR_FUNCTION	0.0019	8	148
< 0.30	GO:0007270	neuron-neuron synaptic transmission	BIOLOGICAL_PROCESS	0.0205	2	13
< 0.30	GO:0055098	response to low-density lipoprotein particle	BIOLOGICAL_PROCESS	0.04444	1	2
< 0.30	GO:0018101	protein citrullination	BIOLOGICAL_PROCESS	0.01503	1	0
< 0.30	GO:0019368	fatty acid elongation, unsaturated fatty acid	BIOLOGICAL_PROCESS	0.01503	1	0
< 0.30	GO:0019367	fatty acid elongation, saturated fatty acid	BIOLOGICAL_PROCESS	0.02984	1	1
< 0.30	GO:0033631	cell-cell adhesion mediated by integrin	BIOLOGICAL_PROCESS	0.01503	1	0
< 0.30	GO:0033627	cell adhesion mediated by integrin	BIOLOGICAL_PROCESS	0.00584	2	6
< 0.30	GO:0019336	phenol-containing compound catabolic process	BIOLOGICAL_PROCESS	0.01503	1	0
< 0.30	GO:0071944	cell periphery	CELLULAR_COMPONENT	0.01423	16	601
< 0.30	GO:0019373	epoxygenase P450 pathway	BIOLOGICAL_PROCESS	0.01503	1	0
< 0.30	GO:0055056	D-glucose transmembrane transporter activity	MOLECULAR_FUNCTION	0.02984	1	1
< 0.30	GO:0055085	transmembrane transport	BIOLOGICAL_PROCESS	0.00549	8	177
> 0.70	GO:0043231	intracellular membrane-bounded organelle	CELLULAR_COMPONENT	0	1059	486
> 0.70	GO:0044446	intracellular organelle part	CELLULAR_COMPONENT	0	852	361
> 0.70	GO:0044428	nuclear part	CELLULAR_COMPONENT	0	515	172
> 0.70	GO:0005634	nucleus	CELLULAR_COMPONENT	0.00001	758	308
> 0.70	GO:0044422	organelle part	CELLULAR_COMPONENT	0.00002	861	371
> 0.70	GO:0043229	intracellular organelle	CELLULAR_COMPONENT	0.00003	1207	598
> 0.70	GO:0031974	membrane-enclosed lumen	CELLULAR_COMPONENT	0.0001	510	175
> 0.70	GO:0070013	intracellular organelle lumen	CELLULAR_COMPONENT	0.0001	510	175
> 0.70	GO:0043233	organelle lumen	CELLULAR_COMPONENT	0.0001	510	175
> 0.70	GO:0031981	nuclear lumen	CELLULAR_COMPONENT	0.0002	469	155
> 0.70	GO:0043226	organelle	CELLULAR_COMPONENT	0.00532	1295	674
> 0.70	GO:0043227	membrane-bounded organelle	CELLULAR_COMPONENT	0.00575	1194	603
> 0.70	GO:0044424	intracellular part	CELLULAR_COMPONENT	1.12009	1341	722
> 0.70	GO:0005654	nucleoplasm	CELLULAR_COMPONENT	1.62655	373	127
> 0.70	GO:0034641	cellular nitrogen compound metabolic process	BIOLOGICAL_PROCESS	4874.11105	637	287
> 0.70	GO:0005622	intracellular	CELLULAR_COMPONENT	7633.60211	1374	773
> 0.70	GO:1901360	organic cyclic compound metabolic process	BIOLOGICAL_PROCESS	5433.91719	596	270
> 0.70	GO:0006807	nitrogen compound metabolic process	BIOLOGICAL_PROCESS	8854.90598	664	312
> 0.70	GO:0003723	RNA binding	MOLECULAR_FUNCTION	127938.97188	153	38
> 0.70	GO:0006725	cellular aromatic compound metabolic process	BIOLOGICAL_PROCESS	144698.85977	579	263
> 0.70	GO:0046483	heterocycle metabolic process	BIOLOGICAL_PROCESS	175034.58222	578	263
> 0.70	GO:0090304	nucleic acid metabolic process	BIOLOGICAL_PROCESS	236449.85122	518	229
> 0.70	GO:0006259	DNA metabolic process	BIOLOGICAL_PROCESS	57814.83428	134	32
> 0.70	GO:0006139	nucleobase-containing compound metabolic process	BIOLOGICAL_PROCESS	590882.81621	563	258
> 0.70	GO:0043228	non-membrane-bounded organelle	CELLULAR_COMPONENT	754914.71946	456	197
> 0.70	GO:0043232	intracellular non-membrane-bounded organelle	CELLULAR_COMPONENT	754914.71946	456	197
> 0.70	GO:0022613	ribonucleoprotein complex biogenesis	BIOLOGICAL_PROCESS	389908.25633	55	5
> 0.70	GO:0003676	nucleic acid binding	MOLECULAR_FUNCTION	5039291.54269	400	171
> 0.70	GO:0005730	nucleolus	CELLULAR_COMPONENT	6393548.35806	112	26
> 0.70	GO:0044260	cellular macromolecule metabolic process	BIOLOGICAL_PROCESS	8373252.28537	836	435
> 0.70	GO:0030529	intracellular ribonucleoprotein complex	CELLULAR_COMPONENT	22959964.28472	83	16
> 0.70	GO:1990904	ribonucleoprotein complex	CELLULAR_COMPONENT	22959964.28472	83	16
> 0.70	GO:0000781	chromosome, telomeric region	CELLULAR_COMPONENT	63891600.05732	28	0
> 0.70	GO:0044237	cellular metabolic process	BIOLOGICAL_PROCESS	125221604.83816	991	547
> 0.70	GO:0006396	RNA processing	BIOLOGICAL_PROCESS	138483163.50094	109	29
> 0.70	GO:0009057	macromolecule catabolic process	BIOLOGICAL_PROCESS	154693157.80222	150	48
> 0.70	GO:0043170	macromolecule metabolic process	BIOLOGICAL_PROCESS	154831208.17236	893	484
> 0.70	GO:0005739	mitochondrion	CELLULAR_COMPONENT	180433716.60933	170	58
> 0.70	GO:0034470	ncRNA processing	BIOLOGICAL_PROCESS	236714755.67606	42	4
> 0.70	GO:0044265	cellular macromolecule catabolic process	BIOLOGICAL_PROCESS	241406941.15604	127	38
> 0.70	GO:0034660	ncRNA metabolic process	BIOLOGICAL_PROCESS	0	60	10
> 0.70	GO:1902494	catalytic complex	CELLULAR_COMPONENT	280831768.24148	160	54
> 0.70	GO:0005694	chromosome	CELLULAR_COMPONENT	341120143.11738	117	34
> 0.70	GO:0044427	chromosomal part	CELLULAR_COMPONENT	0	107	30
> 0.70	GO:0022402	cell cycle process	BIOLOGICAL_PROCESS	0.00001	151	51
> 0.70	GO:0005737	cytoplasm	CELLULAR_COMPONENT	905545331.04943	1007	567
> 0.70	GO:0044238	primary metabolic process	BIOLOGICAL_PROCESS	888949677.01597	992	557
> 0.70	GO:0090305	nucleic acid phosphodiester bond hydrolysis	BIOLOGICAL_PROCESS	930123207.79422	42	5
> 0.70	GO:0048285	organelle fission	BIOLOGICAL_PROCESS	945054923.59905	84	21
> 0.70	GO:0008152	metabolic process	BIOLOGICAL_PROCESS	985060465.83353	1077	614
> 0.70	GO:0071704	organic substance metabolic process	BIOLOGICAL_PROCESS	0.00001	1025	580
> 0.70	GO:0022618	ribonucleoprotein complex assembly	BIOLOGICAL_PROCESS	0.00002	34	3
> 0.70	GO:0071826	ribonucleoprotein complex subunit organization	BIOLOGICAL_PROCESS	0.00002	34	3
> 0.70	GO:0004518	nuclease activity	MOLECULAR_FUNCTION	0.00002	37	4
> 0.70	GO:0016070	RNA metabolic process	BIOLOGICAL_PROCESS	0.00003	436	213
> 0.70	GO:0033365	protein localization to organelle	BIOLOGICAL_PROCESS	0.00003	109	34
> 0.70	GO:0000280	nuclear division	BIOLOGICAL_PROCESS	0.00003	80	21
> 0.70	GO:0000723	telomere maintenance	BIOLOGICAL_PROCESS	0.00003	25	1
> 0.70	GO:0032200	telomere organization	BIOLOGICAL_PROCESS	0.00003	25	1
> 0.70	GO:0032991	macromolecular complex	CELLULAR_COMPONENT	0.00004	507	257
> 0.70	GO:0000819	sister chromatid segregation	BIOLOGICAL_PROCESS	0.00004	32	3
> 0.70	GO:0005815	microtubule organizing center	CELLULAR_COMPONENT	0.00004	120	40
> 0.70	GO:0000278	mitotic cell cycle	BIOLOGICAL_PROCESS	0.00005	107	34
> 0.70	GO:0044451	nucleoplasm part	CELLULAR_COMPONENT	0.00005	109	35
> 0.70	GO:0051276	chromosome organization	BIOLOGICAL_PROCESS	0.00006	145	53
> 0.70	GO:0007067	mitotic nuclear division	BIOLOGICAL_PROCESS	0.00006	59	13
> 0.70	GO:0006974	cellular response to DNA damage stimulus	BIOLOGICAL_PROCESS	0.00006	104	33
> 0.70	GO:0030163	protein catabolic process	BIOLOGICAL_PROCESS	0.00006	112	37
> 0.70	GO:1903047	mitotic cell cycle process	BIOLOGICAL_PROCESS	0.00007	95	29
> 0.70	GO:0016071	mRNA metabolic process	BIOLOGICAL_PROCESS	0.00007	77	21
> 0.70	GO:0005813	centrosome	CELLULAR_COMPONENT	0.00007	99	31
> 0.70	GO:0098687	chromosomal region	CELLULAR_COMPONENT	0.00007	48	9
> 0.70	GO:0007059	chromosome segregation	BIOLOGICAL_PROCESS	0.00007	48	9
> 0.70	GO:0042254	ribosome biogenesis	BIOLOGICAL_PROCESS	0.00008	27	2
> 0.70	GO:0007088	regulation of mitotic nuclear division	BIOLOGICAL_PROCESS	0.00008	27	2
> 0.70	GO:0004527	exonuclease activity	MOLECULAR_FUNCTION	0.00008	23	1
> 0.70	GO:0010467	gene expression	BIOLOGICAL_PROCESS	0.0001	493	253
> 0.70	GO:0051983	regulation of chromosome segregation	BIOLOGICAL_PROCESS	0.00011	18	0
> 0.70	GO:0000784	nuclear chromosome, telomeric region	CELLULAR_COMPONENT	0.00011	18	0
> 0.70	GO:0007049	cell cycle	BIOLOGICAL_PROCESS	0.0001	186	76
> 0.70	GO:0000070	mitotic sister chromatid segregation	BIOLOGICAL_PROCESS	0.00012	26	2
> 0.70	GO:0044248	cellular catabolic process	BIOLOGICAL_PROCESS	0.00013	170	68
> 0.70	GO:0035097	histone methyltransferase complex	CELLULAR_COMPONENT	0.00014	22	1
> 0.70	GO:0034708	methyltransferase complex	CELLULAR_COMPONENT	0.00014	22	1
> 0.70	GO:0090501	RNA phosphodiester bond hydrolysis	BIOLOGICAL_PROCESS	0.00018	17	0
> 0.70	GO:0044429	mitochondrial part	CELLULAR_COMPONENT	0.00018	67	18
> 0.70	GO:1990234	transferase complex	CELLULAR_COMPONENT	0.00021	107	37
> 0.70	GO:0044444	cytoplasmic part	CELLULAR_COMPONENT	0.00022	685	376
> 0.70	GO:0051052	regulation of DNA metabolic process	BIOLOGICAL_PROCESS	0.00023	57	14
> 0.70	GO:0071897	DNA biosynthetic process	BIOLOGICAL_PROCESS	0.00023	31	4
> 0.70	GO:0010564	regulation of cell cycle process	BIOLOGICAL_PROCESS	0.00024	75	22
> 0.70	GO:0033044	regulation of chromosome organization	BIOLOGICAL_PROCESS	0.00024	52	12
> 0.70	GO:0015630	microtubule cytoskeleton	CELLULAR_COMPONENT	0.00025	172	71
> 0.70	GO:0098813	nuclear chromosome segregation	BIOLOGICAL_PROCESS	0.00027	39	7
> 0.70	GO:0033045	regulation of sister chromatid segregation	BIOLOGICAL_PROCESS	0.00029	16	0
> 0.70	GO:0031966	mitochondrial membrane	CELLULAR_COMPONENT	0.00033	51	12
> 0.70	GO:0006260	DNA replication	BIOLOGICAL_PROCESS	0.00034	41	8
> 0.70	GO:0006281	DNA repair	BIOLOGICAL_PROCESS	0.00035	67	19
> 0.70	GO:0000228	nuclear chromosome	CELLULAR_COMPONENT	0.00037	69	20
> 0.70	GO:0070925	organelle assembly	BIOLOGICAL_PROCESS	0.00038	86	28
> 0.70	GO:0031975	envelope	CELLULAR_COMPONENT	0.00042	104	37
> 0.70	GO:0031967	organelle envelope	CELLULAR_COMPONENT	0.00042	104	37
> 0.70	GO:0005681	spliceosomal complex	CELLULAR_COMPONENT	0.00045	23	2
> 0.70	GO:0044770	cell cycle phase transition	BIOLOGICAL_PROCESS	0.00046	57	15
> 0.70	GO:0002200	somatic diversification of immune receptors	BIOLOGICAL_PROCESS	0.00049	15	0
> 0.70	GO:0033047	regulation of mitotic sister chromatid segregation	BIOLOGICAL_PROCESS	0.00049	15	0
> 0.70	GO:0044257	cellular protein catabolic process	BIOLOGICAL_PROCESS	0.00051	93	32
> 0.70	GO:0031090	organelle membrane	CELLULAR_COMPONENT	0.00051	217	98
> 0.70	GO:1901576	organic substance biosynthetic process	BIOLOGICAL_PROCESS	0.00053	543	292
> 0.70	GO:0006996	organelle organization	BIOLOGICAL_PROCESS	0.00055	410	211
> 0.70	GO:0060249	anatomical structure homeostasis	BIOLOGICAL_PROCESS	0.00055	47	11
> 0.70	GO:0044454	nuclear chromosome part	CELLULAR_COMPONENT	0.00057	63	18
> 0.70	GO:0044249	cellular biosynthetic process	BIOLOGICAL_PROCESS	0.00061	532	286
> 0.70	GO:0051603	proteolysis involved in cellular protein catabolic process	BIOLOGICAL_PROCESS	0.00064	90	31
> 0.70	GO:0072594	establishment of protein localization to organelle	BIOLOGICAL_PROCESS	0.00066	69	21
> 0.70	GO:0010498	proteasomal protein catabolic process	BIOLOGICAL_PROCESS	0.00069	51	13
> 0.70	GO:0009058	biosynthetic process	BIOLOGICAL_PROCESS	0.00071	550	298
> 0.70	GO:0051783	regulation of nuclear division	BIOLOGICAL_PROCESS	0.00074	28	4
> 0.70	GO:0031023	microtubule organizing center organization	BIOLOGICAL_PROCESS	0.00074	28	4
> 0.70	GO:0018205	peptidyl-lysine modification	BIOLOGICAL_PROCESS	0.00074	62	18
> 0.70	GO:0034645	cellular macromolecule biosynthetic process	BIOLOGICAL_PROCESS	0.00076	447	235
> 0.70	GO:0034655	nucleobase-containing compound catabolic process	BIOLOGICAL_PROCESS	0.00078	36	7
> 0.70	GO:0043632	modification-dependent macromolecule catabolic process	BIOLOGICAL_PROCESS	0.00079	85	29
> 0.70	GO:0044772	mitotic cell cycle phase transition	BIOLOGICAL_PROCESS	0.00081	55	15
> 0.70	GO:0034622	cellular macromolecular complex assembly	BIOLOGICAL_PROCESS	0.00081	99	36
> 0.70	GO:0043161	proteasome-mediated ubiquitin-dependent protein catabolic process	BIOLOGICAL_PROCESS	0.00092	50	13
> 0.70	GO:0005740	mitochondrial envelope	CELLULAR_COMPONENT	1	52	14
> 0.70	GO:0007346	regulation of mitotic cell cycle	BIOLOGICAL_PROCESS	0.00102	63	19
> 0.70	GO:0016072	rRNA metabolic process	BIOLOGICAL_PROCESS	0.00106	21	2
> 0.70	GO:0051053	negative regulation of DNA metabolic process	BIOLOGICAL_PROCESS	0.00112	24	3
> 0.70	GO:1901575	organic substance catabolic process	BIOLOGICAL_PROCESS	0.00123	199	91
> 0.70	GO:0019941	modification-dependent protein catabolic process	BIOLOGICAL_PROCESS	0.00126	83	29
> 0.70	GO:0006511	ubiquitin-dependent protein catabolic process	BIOLOGICAL_PROCESS	0.00125	81	28
> 0.70	GO:0044271	cellular nitrogen compound biosynthetic process	BIOLOGICAL_PROCESS	0.00128	431	228
> 0.70	GO:0009059	macromolecule biosynthetic process	BIOLOGICAL_PROCESS	0.00129	462	247
> 0.70	GO:0043331	response to dsRNA	BIOLOGICAL_PROCESS	0.00136	13	0
> 0.70	GO:0016444	somatic cell DNA recombination	BIOLOGICAL_PROCESS	0.00136	13	0
> 0.70	GO:0004540	ribonuclease activity	MOLECULAR_FUNCTION	0.00136	13	0
> 0.70	GO:0051306	mitotic sister chromatid separation	BIOLOGICAL_PROCESS	0.00136	13	0
> 0.70	GO:0002562	somatic diversification of immune receptors via germline recombination within a single locus	BIOLOGICAL_PROCESS	0.00136	13	0
> 0.70	GO:0008033	tRNA processing	BIOLOGICAL_PROCESS	0.00138	17	1
> 0.70	GO:0003677	DNA binding	MOLECULAR_FUNCTION	0.00146	226	107
> 0.70	GO:0006310	DNA recombination	BIOLOGICAL_PROCESS	0.00154	34	7
> 0.70	GO:0051297	centrosome organization	BIOLOGICAL_PROCESS	0.00158	26	4
> 0.70	GO:0051726	regulation of cell cycle	BIOLOGICAL_PROCESS	0.00163	115	46
> 0.70	GO:0009451	RNA modification	BIOLOGICAL_PROCESS	0.00163	20	2
> 0.70	GO:0006399	tRNA metabolic process	BIOLOGICAL_PROCESS	0.00167	23	3
> 0.70	GO:0005743	mitochondrial inner membrane	CELLULAR_COMPONENT	0.00181	36	8
> 0.70	GO:0008408	3'-5' exonuclease activity	MOLECULAR_FUNCTION	0.00218	16	1
> 0.70	GO:0032204	regulation of telomere maintenance	BIOLOGICAL_PROCESS	0.00218	16	1
> 0.70	GO:0044784	metaphase/anaphase transition of cell cycle	BIOLOGICAL_PROCESS	0.00226	12	0
> 0.70	GO:0016445	somatic diversification of immunoglobulins	BIOLOGICAL_PROCESS	0.00226	12	0
> 0.70	GO:1905818	regulation of chromosome separation	BIOLOGICAL_PROCESS	0.00226	12	0
> 0.70	GO:0007091	metaphase/anaphase transition of mitotic cell cycle	BIOLOGICAL_PROCESS	0.00226	12	0
> 0.70	GO:0010965	regulation of mitotic sister chromatid separation	BIOLOGICAL_PROCESS	0.00226	12	0
> 0.70	GO:0000956	nuclear-transcribed mRNA catabolic process	BIOLOGICAL_PROCESS	0.00231	25	4
> 0.70	GO:0043234	protein complex	CELLULAR_COMPONENT	0.00247	326	168
> 0.70	GO:0006402	mRNA catabolic process	BIOLOGICAL_PROCESS	0.00295	27	5
> 0.70	GO:0005759	mitochondrial matrix	CELLULAR_COMPONENT	0.00295	27	5
> 0.70	GO:0044431	Golgi apparatus part	CELLULAR_COMPONENT	0.00302	83	31
> 0.70	GO:0006520	cellular amino acid metabolic process	BIOLOGICAL_PROCESS	0.00311	39	10
> 0.70	GO:0046700	heterocycle catabolic process	BIOLOGICAL_PROCESS	0.00311	39	10
> 0.70	GO:0044270	cellular nitrogen compound catabolic process	BIOLOGICAL_PROCESS	0.00311	39	10
> 0.70	GO:0006950	response to stress	BIOLOGICAL_PROCESS	0.00313	324	168
> 0.70	GO:0033554	cellular response to stress	BIOLOGICAL_PROCESS	0.00321	210	101
> 0.70	GO:0007093	mitotic cell cycle checkpoint	BIOLOGICAL_PROCESS	0.00335	24	4
> 0.70	GO:0005819	spindle	CELLULAR_COMPONENT	0.00338	41	11
> 0.70	GO:0000932	P-body	CELLULAR_COMPONENT	0.00343	15	1
> 0.70	GO:0071013	catalytic step 2 spliceosome	CELLULAR_COMPONENT	0.00343	15	1
> 0.70	GO:0010833	telomere maintenance via telomere lengthening	BIOLOGICAL_PROCESS	0.00343	15	1
> 0.70	GO:1901362	organic cyclic compound biosynthetic process	BIOLOGICAL_PROCESS	0.00354	389	208
> 0.70	GO:2001252	positive regulation of chromosome organization	BIOLOGICAL_PROCESS	0.00357	29	6
> 0.70	GO:0006397	mRNA processing	BIOLOGICAL_PROCESS	0.00364	58	19
> 0.70	GO:0030071	regulation of mitotic metaphase/anaphase transition	BIOLOGICAL_PROCESS	0.00376	11	0
> 0.70	GO:0016447	somatic recombination of immunoglobulin gene segments	BIOLOGICAL_PROCESS	0.00376	11	0
> 0.70	GO:0006891	intra-Golgi vesicle-mediated transport	BIOLOGICAL_PROCESS	0.00376	11	0
> 0.70	GO:0002381	immunoglobulin production involved in immunoglobulin mediated immune response	BIOLOGICAL_PROCESS	0.00376	11	0
> 0.70	GO:1902099	regulation of metaphase/anaphase transition of cell cycle	BIOLOGICAL_PROCESS	0.00376	11	0
> 0.70	GO:0000245	spliceosomal complex assembly	BIOLOGICAL_PROCESS	0.00376	11	0
> 0.70	GO:0009247	glycolipid biosynthetic process	BIOLOGICAL_PROCESS	0.00376	11	0
> 0.70	GO:0008094	DNA-dependent ATPase activity	MOLECULAR_FUNCTION	0.00377	18	2
> 0.70	GO:0090068	positive regulation of cell cycle process	BIOLOGICAL_PROCESS	0.00382	36	9
> 0.70	GO:0016604	nuclear body	CELLULAR_COMPONENT	0.00403	47	14
> 0.70	GO:0036464	cytoplasmic ribonucleoprotein granule	CELLULAR_COMPONENT	0.00419	26	5
> 0.70	GO:2001251	negative regulation of chromosome organization	BIOLOGICAL_PROCESS	0.00419	26	5
> 0.70	GO:0010638	positive regulation of organelle organization	BIOLOGICAL_PROCESS	0.00452	83	32
> 0.70	GO:1901987	regulation of cell cycle phase transition	BIOLOGICAL_PROCESS	0.0045	40	11
> 0.70	GO:0051171	regulation of nitrogen compound metabolic process	BIOLOGICAL_PROCESS	0.00458	398	215
> 0.70	GO:0042176	regulation of protein catabolic process	BIOLOGICAL_PROCESS	0.00479	42	12
> 0.70	GO:0006401	RNA catabolic process	BIOLOGICAL_PROCESS	0.00499	28	6
> 0.70	GO:0045787	positive regulation of cell cycle	BIOLOGICAL_PROCESS	0.00503	44	13
> 0.70	GO:0047485	protein N-terminus binding	MOLECULAR_FUNCTION	0.00538	14	1
> 0.70	GO:0007004	telomere maintenance via telomerase	BIOLOGICAL_PROCESS	0.00538	14	1
> 0.70	GO:0006278	RNA-dependent DNA biosynthetic process	BIOLOGICAL_PROCESS	0.00538	14	1
> 0.70	GO:0006664	glycolipid metabolic process	BIOLOGICAL_PROCESS	0.0057	17	2
> 0.70	GO:0051304	chromosome separation	BIOLOGICAL_PROCESS	0.0057	17	2
> 0.70	GO:1903509	liposaccharide metabolic process	BIOLOGICAL_PROCESS	0.0057	17	2
> 0.70	GO:0032259	methylation	BIOLOGICAL_PROCESS	0.00571	52	17
> 0.70	GO:0002218	activation of innate immune response	BIOLOGICAL_PROCESS	0.00593	25	5
> 0.70	GO:0090503	RNA phosphodiester bond hydrolysis, exonucleolytic	BIOLOGICAL_PROCESS	0.00625	10	0
> 0.70	GO:0002204	somatic recombination of immunoglobulin genes involved in immune response	BIOLOGICAL_PROCESS	0.00625	10	0
> 0.70	GO:0002208	somatic diversification of immunoglobulins involved in immune response	BIOLOGICAL_PROCESS	0.00625	10	0
> 0.70	GO:0016796	exonuclease activity, active with either ribo- or deoxyribonucleic acids and producing 5'-phosphomonoesters	MOLECULAR_FUNCTION	0.00625	10	0
> 0.70	GO:0002753	cytoplasmic pattern recognition receptor signaling pathway	BIOLOGICAL_PROCESS	0.00625	10	0
> 0.70	GO:0045190	isotype switching	BIOLOGICAL_PROCESS	0.00625	10	0
> 0.70	GO:0070198	protein localization to chromosome, telomeric region	BIOLOGICAL_PROCESS	0.00625	10	0
> 0.70	GO:0032206	positive regulation of telomere maintenance	BIOLOGICAL_PROCESS	0.00625	10	0
> 0.70	GO:0005794	Golgi apparatus	CELLULAR_COMPONENT	0.00667	147	68
> 0.70	GO:0018130	heterocycle biosynthetic process	BIOLOGICAL_PROCESS	0.00668	378	205
> 0.70	GO:0051054	positive regulation of DNA metabolic process	BIOLOGICAL_PROCESS	0.00693	27	6
> 0.70	GO:0061659	ubiquitin-like protein ligase activity	MOLECULAR_FUNCTION	0.00693	27	6
> 0.70	GO:0035770	ribonucleoprotein granule	CELLULAR_COMPONENT	0.00693	27	6
> 0.70	GO:0006475	internal protein amino acid acetylation	BIOLOGICAL_PROCESS	0.00783	29	7
> 0.70	GO:0018393	internal peptidyl-lysine acetylation	BIOLOGICAL_PROCESS	0.00783	29	7
> 0.70	GO:0044839	cell cycle G2/M phase transition	BIOLOGICAL_PROCESS	0.0079	19	3
> 0.70	GO:1901990	regulation of mitotic cell cycle phase transition	BIOLOGICAL_PROCESS	0.00788	38	11
> 0.70	GO:0018394	peptidyl-lysine acetylation	BIOLOGICAL_PROCESS	0.00861	31	8
> 0.70	GO:0019866	organelle inner membrane	CELLULAR_COMPONENT	0.00824	40	12
> 0.70	GO:0004519	endonuclease activity	MOLECULAR_FUNCTION	0.00857	16	2
> 0.70	GO:0002377	immunoglobulin production	BIOLOGICAL_PROCESS	0.00841	13	1
> 0.70	GO:0051298	centrosome duplication	BIOLOGICAL_PROCESS	0.00841	13	1
> 0.70	GO:0002758	innate immune response-activating signal transduction	BIOLOGICAL_PROCESS	0.00834	24	5
> 0.70	GO:0003725	double-stranded RNA binding	MOLECULAR_FUNCTION	0.00857	16	2
> 0.70	GO:1990391	DNA repair complex	CELLULAR_COMPONENT	0.00841	13	1
> 0.70	GO:0000209	protein polyubiquitination	BIOLOGICAL_PROCESS	0.00834	24	5
> 0.70	GO:0072331	signal transduction by p53 class mediator	BIOLOGICAL_PROCESS	0.00861	31	8
> 0.70	GO:0009056	catabolic process	BIOLOGICAL_PROCESS	0.00843	201	100
> 0.70	GO:0071103	DNA conformation change	BIOLOGICAL_PROCESS	0.00861	31	8
> 0.70	GO:0006364	rRNA processing	BIOLOGICAL_PROCESS	0.00857	16	2
> 0.70	GO:0031047	gene silencing by RNA	BIOLOGICAL_PROCESS	0.00841	13	1
> 0.70	GO:0000226	microtubule cytoskeleton organization	BIOLOGICAL_PROCESS	0.00901	68	26
> 0.70	GO:0033043	regulation of organelle organization	BIOLOGICAL_PROCESS	0.00902	152	72
> 0.70	GO:0008380	RNA splicing	BIOLOGICAL_PROCESS	0.00915	48	16
> 0.70	GO:0044464	cell part	CELLULAR_COMPONENT	0.00923	1446	908
> 0.70	GO:0006302	double-strand break repair	BIOLOGICAL_PROCESS	0.00929	33	9
> 0.70	GO:0061630	ubiquitin protein ligase activity	MOLECULAR_FUNCTION	0.00958	26	6
> 0.70	GO:0042162	telomeric DNA binding	MOLECULAR_FUNCTION	0.0104	9	0
> 0.70	GO:0004532	exoribonuclease activity	MOLECULAR_FUNCTION	0.0104	9	0
> 0.70	GO:0016233	telomere capping	BIOLOGICAL_PROCESS	0.0104	9	0
> 0.70	GO:0005623	cell	CELLULAR_COMPONENT	0.01003	1448	910
> 0.70	GO:1902100	negative regulation of metaphase/anaphase transition of cell cycle	BIOLOGICAL_PROCESS	0.0104	9	0
> 0.70	GO:1905819	negative regulation of chromosome separation	BIOLOGICAL_PROCESS	0.0104	9	0
> 0.70	GO:2000816	negative regulation of mitotic sister chromatid separation	BIOLOGICAL_PROCESS	0.0104	9	0
> 0.70	GO:0050732	negative regulation of peptidyl-tyrosine phosphorylation	BIOLOGICAL_PROCESS	0.0104	9	0
> 0.70	GO:0051985	negative regulation of chromosome segregation	BIOLOGICAL_PROCESS	0.0104	9	0
> 0.70	GO:0033048	negative regulation of mitotic sister chromatid segregation	BIOLOGICAL_PROCESS	0.0104	9	0
> 0.70	GO:0033046	negative regulation of sister chromatid segregation	BIOLOGICAL_PROCESS	0.0104	9	0
> 0.70	GO:0071174	mitotic spindle checkpoint	BIOLOGICAL_PROCESS	0.0104	9	0
> 0.70	GO:0007031	peroxisome organization	BIOLOGICAL_PROCESS	0.0104	9	0
> 0.70	GO:0006312	mitotic recombination	BIOLOGICAL_PROCESS	0.0104	9	0
> 0.70	GO:0045841	negative regulation of mitotic metaphase/anaphase transition	BIOLOGICAL_PROCESS	0.0104	9	0
> 0.70	GO:0019439	aromatic compound catabolic process	BIOLOGICAL_PROCESS	0.01035	37	11
> 0.70	GO:0019438	aromatic compound biosynthetic process	BIOLOGICAL_PROCESS	0.01055	375	206
> 0.70	GO:0007051	spindle organization	BIOLOGICAL_PROCESS	0.01066	28	7
> 0.70	GO:1901361	organic cyclic compound catabolic process	BIOLOGICAL_PROCESS	0.01074	39	12
> 0.70	GO:0043603	cellular amide metabolic process	BIOLOGICAL_PROCESS	0.01105	97	42
> 0.70	GO:0051225	spindle assembly	BIOLOGICAL_PROCESS	0.0115	18	3
> 0.70	GO:0000086	G2/M transition of mitotic cell cycle	BIOLOGICAL_PROCESS	0.0115	18	3
> 0.70	GO:0008168	methyltransferase activity	MOLECULAR_FUNCTION	0.01158	30	8
> 0.70	GO:0006473	protein acetylation	BIOLOGICAL_PROCESS	0.01236	32	9
> 0.70	GO:0016741	transferase activity, transferring one-carbon groups	MOLECULAR_FUNCTION	0.01236	32	9
> 0.70	GO:0019219	regulation of nucleobase-containing compound metabolic process	BIOLOGICAL_PROCESS	0.01247	370	204
> 0.70	GO:0006605	protein targeting	BIOLOGICAL_PROCESS	0.01277	72	29
> 0.70	GO:0006672	ceramide metabolic process	BIOLOGICAL_PROCESS	0.01281	15	2
> 0.70	GO:0007098	centrosome cycle	BIOLOGICAL_PROCESS	0.01281	15	2
> 0.70	GO:0005741	mitochondrial outer membrane	CELLULAR_COMPONENT	0.01308	12	1
> 0.70	GO:0090307	mitotic spindle assembly	BIOLOGICAL_PROCESS	0.01308	12	1
> 0.70	GO:0004536	deoxyribonuclease activity	MOLECULAR_FUNCTION	0.01308	12	1
> 0.70	GO:0050000	chromosome localization	BIOLOGICAL_PROCESS	0.01308	12	1
> 0.70	GO:0000018	regulation of DNA recombination	BIOLOGICAL_PROCESS	0.01308	12	1
> 0.70	GO:0034654	nucleobase-containing compound biosynthetic process	BIOLOGICAL_PROCESS	0.01339	366	202
> 0.70	GO:0030880	RNA polymerase complex	CELLULAR_COMPONENT	0.01405	20	4
> 0.70	GO:0001046	core promoter sequence-specific DNA binding	MOLECULAR_FUNCTION	0.01405	20	4
> 0.70	GO:0061136	regulation of proteasomal protein catabolic process	BIOLOGICAL_PROCESS	0.01405	20	4
> 0.70	GO:0000428	DNA-directed RNA polymerase complex	CELLULAR_COMPONENT	0.01405	20	4
> 0.70	GO:0006261	DNA-dependent DNA replication	BIOLOGICAL_PROCESS	0.01405	20	4
> 0.70	GO:0055029	nuclear DNA-directed RNA polymerase complex	CELLULAR_COMPONENT	0.01405	20	4
> 0.70	GO:0031625	ubiquitin protein ligase binding	MOLECULAR_FUNCTION	0.01424	40	13
> 0.70	GO:0043414	macromolecule methylation	BIOLOGICAL_PROCESS	0.01447	42	14
> 0.70	GO:0016573	histone acetylation	BIOLOGICAL_PROCESS	0.01444	27	7
> 0.70	GO:0051169	nuclear transport	BIOLOGICAL_PROCESS	0.01447	56	21
> 0.70	GO:0003714	transcription corepressor activity	MOLECULAR_FUNCTION	0.01444	27	7
> 0.70	GO:0044450	microtubule organizing center part	CELLULAR_COMPONENT	0.01444	27	7
> 0.70	GO:0044389	ubiquitin-like protein ligase binding	MOLECULAR_FUNCTION	0.01424	40	13
> 0.70	GO:0045935	positive regulation of nucleobase-containing compound metabolic process	BIOLOGICAL_PROCESS	0.01454	171	85
> 0.70	GO:0045732	positive regulation of protein catabolic process	BIOLOGICAL_PROCESS	0.01549	29	8
> 0.70	GO:0032993	protein-DNA complex	CELLULAR_COMPONENT	0.01663	17	3
> 0.70	GO:0043604	amide biosynthetic process	BIOLOGICAL_PROCESS	0.01728	76	32
> 0.70	GO:0044665	MLL1/2 complex	CELLULAR_COMPONENT	0.01729	8	0
> 0.70	GO:0004386	helicase activity	MOLECULAR_FUNCTION	0.01635	31	9
> 0.70	GO:0016896	exoribonuclease activity, producing 5'-phosphomonoesters	MOLECULAR_FUNCTION	0.01729	8	0
> 0.70	GO:0051310	metaphase plate congression	BIOLOGICAL_PROCESS	0.01729	8	0
> 0.70	GO:0051781	positive regulation of cell division	BIOLOGICAL_PROCESS	0.01729	8	0
> 0.70	GO:0000175	3'-5'-exoribonuclease activity	MOLECULAR_FUNCTION	0.01729	8	0
> 0.70	GO:0002440	production of molecular mediator of immune response	BIOLOGICAL_PROCESS	0.0162	22	5
> 0.70	GO:0009295	nucleoid	CELLULAR_COMPONENT	0.01729	8	0
> 0.70	GO:0071339	MLL1 complex	CELLULAR_COMPONENT	0.01729	8	0
> 0.70	GO:1902850	microtubule cytoskeleton organization involved in mitosis	BIOLOGICAL_PROCESS	0.01663	17	3
> 0.70	GO:0071173	spindle assembly checkpoint	BIOLOGICAL_PROCESS	0.01729	8	0
> 0.70	GO:0034121	regulation of toll-like receptor signaling pathway	BIOLOGICAL_PROCESS	0.01729	8	0
> 0.70	GO:0007020	microtubule nucleation	BIOLOGICAL_PROCESS	0.01729	8	0
> 0.70	GO:0007052	mitotic spindle organization	BIOLOGICAL_PROCESS	0.01663	17	3
> 0.70	GO:0007094	mitotic spindle assembly checkpoint	BIOLOGICAL_PROCESS	0.01729	8	0
> 0.70	GO:0032155	cell division site part	CELLULAR_COMPONENT	0.01729	8	0
> 0.70	GO:0032153	cell division site	CELLULAR_COMPONENT	0.01729	8	0
> 0.70	GO:0035861	site of double-strand break	CELLULAR_COMPONENT	0.01729	8	0
> 0.70	GO:0006303	double-strand break repair via nonhomologous end joining	BIOLOGICAL_PROCESS	0.01729	8	0
> 0.70	GO:0006376	mRNA splice site selection	BIOLOGICAL_PROCESS	0.01729	8	0
> 0.70	GO:0033962	cytoplasmic mRNA processing body assembly	BIOLOGICAL_PROCESS	0.01729	8	0
> 0.70	GO:0032543	mitochondrial translation	BIOLOGICAL_PROCESS	0.01729	8	0
> 0.70	GO:0045840	positive regulation of mitotic nuclear division	BIOLOGICAL_PROCESS	0.01729	8	0
> 0.70	GO:0031060	regulation of histone methylation	BIOLOGICAL_PROCESS	0.01663	17	3
> 0.70	GO:0031965	nuclear membrane	CELLULAR_COMPONENT	0.01756	35	11
> 0.70	GO:0000398	mRNA splicing, via spliceosome	BIOLOGICAL_PROCESS	0.01756	35	11
> 0.70	GO:0000377	RNA splicing, via transesterification reactions with bulged adenosine as nucleophile	BIOLOGICAL_PROCESS	0.01756	35	11
> 0.70	GO:0000375	RNA splicing, via transesterification reactions	BIOLOGICAL_PROCESS	0.01756	35	11
> 0.70	GO:0070647	protein modification by small protein conjugation or removal	BIOLOGICAL_PROCESS	0.01791	112	52
> 0.70	GO:0051348	negative regulation of transferase activity	BIOLOGICAL_PROCESS	0.01824	39	13
> 0.70	GO:0031497	chromatin assembly	BIOLOGICAL_PROCESS	0.01904	14	2
> 0.70	GO:0099023	tethering complex	CELLULAR_COMPONENT	0.01904	14	2
> 0.70	GO:0002700	regulation of production of molecular mediator of immune response	BIOLOGICAL_PROCESS	0.01904	14	2
> 0.70	GO:0034502	protein localization to chromosome	BIOLOGICAL_PROCESS	0.01904	14	2
> 0.70	GO:0005856	cytoskeleton	CELLULAR_COMPONENT	0.01926	246	131
> 0.70	GO:0008134	transcription factor binding	MOLECULAR_FUNCTION	0.01952	66	27
> 0.70	GO:0006687	glycosphingolipid metabolic process	BIOLOGICAL_PROCESS	0.02026	11	1
> 0.70	GO:0006400	tRNA modification	BIOLOGICAL_PROCESS	0.02026	11	1
> 0.70	GO:0004520	endodeoxyribonuclease activity	MOLECULAR_FUNCTION	0.02026	11	1
> 0.70	GO:0006997	nucleus organization	BIOLOGICAL_PROCESS	0.01979	19	4
> 0.70	GO:0051303	establishment of chromosome localization	BIOLOGICAL_PROCESS	0.02026	11	1
> 0.70	GO:0002312	B cell activation involved in immune response	BIOLOGICAL_PROCESS	0.02026	11	1
> 0.70	GO:0009064	glutamine family amino acid metabolic process	BIOLOGICAL_PROCESS	0.02026	11	1
> 0.70	GO:0046785	microtubule polymerization	BIOLOGICAL_PROCESS	0.02026	11	1
> 0.70	GO:0045839	negative regulation of mitotic nuclear division	BIOLOGICAL_PROCESS	0.02026	11	1
> 0.70	GO:0044430	cytoskeletal part	CELLULAR_COMPONENT	0.02042	192	99
> 0.70	GO:0007033	vacuole organization	BIOLOGICAL_PROCESS	0.02059	28	8
> 0.70	GO:0006913	nucleocytoplasmic transport	BIOLOGICAL_PROCESS	0.02196	54	21
> 0.70	GO:0000075	cell cycle checkpoint	BIOLOGICAL_PROCESS	0.02218	32	10
> 0.70	GO:0002221	pattern recognition receptor signaling pathway	BIOLOGICAL_PROCESS	0.02236	21	5
> 0.70	GO:0044445	cytosolic part	CELLULAR_COMPONENT	0.02236	21	5
> 0.70	GO:0051301	cell division	BIOLOGICAL_PROCESS	0.0226	50	19
> 0.70	GO:0043543	protein acylation	BIOLOGICAL_PROCESS	0.02323	38	13
> 0.70	GO:0017038	protein import	BIOLOGICAL_PROCESS	0.02323	38	13
> 0.70	GO:0043967	histone H4 acetylation	BIOLOGICAL_PROCESS	0.02388	16	3
> 0.70	GO:0032479	regulation of type I interferon production	BIOLOGICAL_PROCESS	0.02388	16	3
> 0.70	GO:0032606	type I interferon production	BIOLOGICAL_PROCESS	0.02388	16	3
> 0.70	GO:0006333	chromatin assembly or disassembly	BIOLOGICAL_PROCESS	0.02388	16	3
> 0.70	GO:0044267	cellular protein metabolic process	BIOLOGICAL_PROCESS	0.02405	484	280
> 0.70	GO:0006839	mitochondrial transport	BIOLOGICAL_PROCESS	0.02439	23	6
> 0.70	GO:1903050	regulation of proteolysis involved in cellular protein catabolic process	BIOLOGICAL_PROCESS	0.02439	23	6
> 0.70	GO:0070035	purine NTP-dependent helicase activity	MOLECULAR_FUNCTION	0.02439	23	6
> 0.70	GO:0008026	ATP-dependent helicase activity	MOLECULAR_FUNCTION	0.02439	23	6
> 0.70	GO:0006643	membrane lipid metabolic process	BIOLOGICAL_PROCESS	0.02598	25	7
> 0.70	GO:0003690	double-stranded DNA binding	MOLECULAR_FUNCTION	0.02583	90	41
> 0.70	GO:1901605	alpha-amino acid metabolic process	BIOLOGICAL_PROCESS	0.02598	25	7
> 0.70	GO:0008022	protein C-terminus binding	MOLECULAR_FUNCTION	0.02598	25	7
> 0.70	GO:0065002	intracellular protein transmembrane transport	BIOLOGICAL_PROCESS	0.02873	7	0
> 0.70	GO:0043409	negative regulation of MAPK cascade	BIOLOGICAL_PROCESS	0.02769	18	4
> 0.70	GO:0043330	response to exogenous dsRNA	BIOLOGICAL_PROCESS	0.02873	7	0
> 0.70	GO:0030173	integral component of Golgi membrane	CELLULAR_COMPONENT	0.02873	7	0
> 0.70	GO:0005770	late endosome	CELLULAR_COMPONENT	0.02808	29	9
> 0.70	GO:0006886	intracellular protein transport	BIOLOGICAL_PROCESS	0.02721	130	64
> 0.70	GO:0042645	mitochondrial nucleoid	CELLULAR_COMPONENT	0.02873	7	0
> 0.70	GO:1904358	positive regulation of telomere maintenance via telomere lengthening	BIOLOGICAL_PROCESS	0.02873	7	0
> 0.70	GO:0038061	NIK/NF-kappaB signaling	BIOLOGICAL_PROCESS	0.02809	13	2
> 0.70	GO:0016765	transferase activity, transferring alkyl or aryl (other than methyl) groups	MOLECULAR_FUNCTION	0.02873	7	0
> 0.70	GO:0000002	mitochondrial genome maintenance	BIOLOGICAL_PROCESS	0.02873	7	0
> 0.70	GO:0097576	vacuole fusion	BIOLOGICAL_PROCESS	0.02873	7	0
> 0.70	GO:0001895	retina homeostasis	BIOLOGICAL_PROCESS	0.02873	7	0
> 0.70	GO:1901566	organonitrogen compound biosynthetic process	BIOLOGICAL_PROCESS	0.0285	121	59
> 0.70	GO:0071359	cellular response to dsRNA	BIOLOGICAL_PROCESS	0.02873	7	0
> 0.70	GO:0000731	DNA synthesis involved in DNA repair	BIOLOGICAL_PROCESS	0.02873	7	0
> 0.70	GO:0000785	chromatin	CELLULAR_COMPONENT	0.02635	55	22
> 0.70	GO:0000793	condensed chromosome	CELLULAR_COMPONENT	0.02719	27	8
> 0.70	GO:0008347	glial cell migration	BIOLOGICAL_PROCESS	0.02873	7	0
> 0.70	GO:0007080	mitotic metaphase plate congression	BIOLOGICAL_PROCESS	0.02873	7	0
> 0.70	GO:0009889	regulation of biosynthetic process	BIOLOGICAL_PROCESS	0.02712	379	215
> 0.70	GO:0007143	female meiotic division	BIOLOGICAL_PROCESS	0.02873	7	0
> 0.70	GO:0070124	mitochondrial translational initiation	BIOLOGICAL_PROCESS	0.02873	7	0
> 0.70	GO:0010485	H4 histone acetyltransferase activity	MOLECULAR_FUNCTION	0.02873	7	0
> 0.70	GO:0031109	microtubule polymerization or depolymerization	BIOLOGICAL_PROCESS	0.02809	13	2
> 0.70	GO:0032465	regulation of cytokinesis	BIOLOGICAL_PROCESS	0.02809	13	2
> 0.70	GO:0032467	positive regulation of cytokinesis	BIOLOGICAL_PROCESS	0.02873	7	0
> 0.70	GO:0032608	interferon-beta production	BIOLOGICAL_PROCESS	0.02809	13	2
> 0.70	GO:0032648	regulation of interferon-beta production	BIOLOGICAL_PROCESS	0.02809	13	2
> 0.70	GO:0031228	intrinsic component of Golgi membrane	CELLULAR_COMPONENT	0.02873	7	0
> 0.70	GO:0071806	protein transmembrane transport	BIOLOGICAL_PROCESS	0.02873	7	0
> 0.70	GO:0032212	positive regulation of telomere maintenance via telomerase	BIOLOGICAL_PROCESS	0.02873	7	0
> 0.70	GO:0080008	Cul4-RING E3 ubiquitin ligase complex	CELLULAR_COMPONENT	0.02873	7	0
> 0.70	GO:0044391	ribosomal subunit	CELLULAR_COMPONENT	0.02873	7	0
> 0.70	GO:0051172	negative regulation of nitrogen compound metabolic process	BIOLOGICAL_PROCESS	0.02883	162	83
> 0.70	GO:0010639	negative regulation of organelle organization	BIOLOGICAL_PROCESS	0.02896	43	16
> 0.70	GO:0003682	chromatin binding	MOLECULAR_FUNCTION	0.03008	71	31
> 0.70	GO:0031577	spindle checkpoint	BIOLOGICAL_PROCESS	0.03119	10	1
> 0.70	GO:0006890	retrograde vesicle-mediated transport, Golgi to ER	BIOLOGICAL_PROCESS	0.03119	10	1
> 0.70	GO:0006998	nuclear envelope organization	BIOLOGICAL_PROCESS	0.03119	10	1
> 0.70	GO:0043984	histone H4-K16 acetylation	BIOLOGICAL_PROCESS	0.03119	10	1
> 0.70	GO:1904356	regulation of telomere maintenance via telomere lengthening	BIOLOGICAL_PROCESS	0.03119	10	1
> 0.70	GO:1902117	positive regulation of organelle assembly	BIOLOGICAL_PROCESS	0.03119	10	1
> 0.70	GO:0003712	transcription cofactor activity	MOLECULAR_FUNCTION	0.03052	58	24
> 0.70	GO:0000910	cytokinesis	BIOLOGICAL_PROCESS	0.03062	20	5
> 0.70	GO:0034061	DNA polymerase activity	MOLECULAR_FUNCTION	0.03119	10	1
> 0.70	GO:0035326	enhancer binding	MOLECULAR_FUNCTION	0.03119	10	1
> 0.70	GO:0007040	lysosome organization	BIOLOGICAL_PROCESS	0.03119	10	1
> 0.70	GO:0080171	lytic vacuole organization	BIOLOGICAL_PROCESS	0.03119	10	1
> 0.70	GO:0045931	positive regulation of mitotic cell cycle	BIOLOGICAL_PROCESS	0.03062	20	5
> 0.70	GO:0032210	regulation of telomere maintenance via telomerase	BIOLOGICAL_PROCESS	0.03119	10	1
> 0.70	GO:0045944	positive regulation of transcription from RNA polymerase II promoter	BIOLOGICAL_PROCESS	0.03172	115	56
> 0.70	GO:0060255	regulation of macromolecule metabolic process	BIOLOGICAL_PROCESS	0.03185	526	309
> 0.70	GO:0000139	Golgi membrane	CELLULAR_COMPONENT	0.03201	54	22
> 0.70	GO:0031326	regulation of cellular biosynthetic process	BIOLOGICAL_PROCESS	0.0325	372	212
> 0.70	GO:0046907	intracellular transport	BIOLOGICAL_PROCESS	0.03279	171	89
> 0.70	GO:2000112	regulation of cellular macromolecule biosynthetic process	BIOLOGICAL_PROCESS	0.03292	351	199
> 0.70	GO:0006625	protein targeting to peroxisome	BIOLOGICAL_PROCESS	0.04773	6	0
> 0.70	GO:0006688	glycosphingolipid biosynthetic process	BIOLOGICAL_PROCESS	0.04773	6	0
> 0.70	GO:0006677	glycosylceramide metabolic process	BIOLOGICAL_PROCESS	0.04773	6	0
> 0.70	GO:0032984	macromolecular complex disassembly	BIOLOGICAL_PROCESS	0.03403	15	3
> 0.70	GO:0043574	peroxisomal transport	BIOLOGICAL_PROCESS	0.04773	6	0
> 0.70	GO:0042405	nuclear inclusion body	CELLULAR_COMPONENT	0.04773	6	0
> 0.70	GO:0006412	translation	BIOLOGICAL_PROCESS	0.03381	63	27
> 0.70	GO:0006405	RNA export from nucleus	BIOLOGICAL_PROCESS	0.03842	17	4
> 0.70	GO:0032727	positive regulation of interferon-alpha production	BIOLOGICAL_PROCESS	0.04773	6	0
> 0.70	GO:0032728	positive regulation of interferon-beta production	BIOLOGICAL_PROCESS	0.0477	9	1
> 0.70	GO:0005126	cytokine receptor binding	MOLECULAR_FUNCTION	0.04809	14	3
> 0.70	GO:0043407	negative regulation of MAP kinase activity	BIOLOGICAL_PROCESS	0.0477	9	1
> 0.70	GO:0044743	protein transmembrane import into intracellular organelle	BIOLOGICAL_PROCESS	0.04773	6	0
> 0.70	GO:0017119	Golgi transport complex	CELLULAR_COMPONENT	0.04773	6	0
> 0.70	GO:0006479	protein methylation	BIOLOGICAL_PROCESS	0.04719	29	10
> 0.70	GO:0031329	regulation of cellular catabolic process	BIOLOGICAL_PROCESS	0.03705	36	13
> 0.70	GO:0031324	negative regulation of cellular metabolic process	BIOLOGICAL_PROCESS	0.04809	235	130
> 0.70	GO:0006505	GPI anchor metabolic process	BIOLOGICAL_PROCESS	0.04773	6	0
> 0.70	GO:0019867	outer membrane	CELLULAR_COMPONENT	0.04114	12	2
> 0.70	GO:0043488	regulation of mRNA stability	BIOLOGICAL_PROCESS	0.04809	14	3
> 0.70	GO:0016441	posttranscriptional gene silencing	BIOLOGICAL_PROCESS	0.04773	6	0
> 0.70	GO:0004535	poly(A)-specific ribonuclease activity	MOLECULAR_FUNCTION	0.04773	6	0
> 0.70	GO:0005876	spindle microtubule	CELLULAR_COMPONENT	0.04114	12	2
> 0.70	GO:0016571	histone methylation	BIOLOGICAL_PROCESS	0.04699	27	9
> 0.70	GO:0016591	DNA-directed RNA polymerase II, holoenzyme	CELLULAR_COMPONENT	0.03403	15	3
> 0.70	GO:0015031	protein transport	BIOLOGICAL_PROCESS	0.03553	187	99
> 0.70	GO:0043996	histone acetyltransferase activity (H4-K8 specific)	MOLECULAR_FUNCTION	0.04773	6	0
> 0.70	GO:0043995	histone acetyltransferase activity (H4-K5 specific)	MOLECULAR_FUNCTION	0.04773	6	0
> 0.70	GO:0031968	organelle outer membrane	CELLULAR_COMPONENT	0.04114	12	2
> 0.70	GO:0030684	preribosome	CELLULAR_COMPONENT	0.04773	6	0
> 0.70	GO:0051248	negative regulation of protein metabolic process	BIOLOGICAL_PROCESS	0.03897	110	54
> 0.70	GO:0051173	positive regulation of nitrogen compound metabolic process	BIOLOGICAL_PROCESS	0.04877	174	93
> 0.70	GO:0001047	core promoter binding	MOLECULAR_FUNCTION	0.03566	26	8
> 0.70	GO:1905369	endopeptidase complex	CELLULAR_COMPONENT	0.04773	6	0
> 0.70	GO:0016607	nuclear speck	CELLULAR_COMPONENT	0.04545	23	7
> 0.70	GO:0016747	transferase activity, transferring acyl groups other than amino-acyl groups	MOLECULAR_FUNCTION	0.04712	31	11
> 0.70	GO:0051059	NF-kappaB binding	MOLECULAR_FUNCTION	0.04773	6	0
> 0.70	GO:0002637	regulation of immunoglobulin production	BIOLOGICAL_PROCESS	0.04773	6	0
> 0.70	GO:1903362	regulation of cellular protein catabolic process	BIOLOGICAL_PROCESS	0.03449	24	7
> 0.70	GO:0000149	SNARE binding	MOLECULAR_FUNCTION	0.04809	14	3
> 0.70	GO:0000151	ubiquitin ligase complex	CELLULAR_COMPONENT	0.04719	29	10
> 0.70	GO:0003735	structural constituent of ribosome	MOLECULAR_FUNCTION	0.04809	14	3
> 0.70	GO:0051539	4 iron, 4 sulfur cluster binding	MOLECULAR_FUNCTION	0.0477	9	1
> 0.70	GO:1903046	meiotic cell cycle process	BIOLOGICAL_PROCESS	0.04719	29	10
> 0.70	GO:0048487	beta-tubulin binding	MOLECULAR_FUNCTION	0.04773	6	0
> 0.70	GO:2000114	regulation of establishment of cell polarity	BIOLOGICAL_PROCESS	0.04773	6	0
> 0.70	GO:0035194	posttranscriptional gene silencing by RNA	BIOLOGICAL_PROCESS	0.04773	6	0
> 0.70	GO:0035195	gene silencing by miRNA	BIOLOGICAL_PROCESS	0.04773	6	0
> 0.70	GO:0097503	sialylation	BIOLOGICAL_PROCESS	0.04773	6	0
> 0.70	GO:0060271	cilium assembly	BIOLOGICAL_PROCESS	0.04644	25	8
> 0.70	GO:0000502	proteasome complex	CELLULAR_COMPONENT	0.04773	6	0
> 0.70	GO:0048518	positive regulation of biological process	BIOLOGICAL_PROCESS	0.03795	500	294
> 0.70	GO:0001894	tissue homeostasis	BIOLOGICAL_PROCESS	0.04389	21	6
> 0.70	GO:2000105	positive regulation of DNA-dependent DNA replication	BIOLOGICAL_PROCESS	0.04773	6	0
> 0.70	GO:0098534	centriole assembly	BIOLOGICAL_PROCESS	0.0477	9	1
> 0.70	GO:0001510	RNA methylation	BIOLOGICAL_PROCESS	0.04773	6	0
> 0.70	GO:0001522	pseudouridine synthesis	BIOLOGICAL_PROCESS	0.04773	6	0
> 0.70	GO:0051984	positive regulation of chromosome segregation	BIOLOGICAL_PROCESS	0.04773	6	0
> 0.70	GO:0097352	autophagosome maturation	BIOLOGICAL_PROCESS	0.04773	6	0
> 0.70	GO:0000930	gamma-tubulin complex	CELLULAR_COMPONENT	0.04773	6	0
> 0.70	GO:0034249	negative regulation of cellular amide metabolic process	BIOLOGICAL_PROCESS	0.04162	19	5
> 0.70	GO:0072663	establishment of protein localization to peroxisome	BIOLOGICAL_PROCESS	0.04773	6	0
> 0.70	GO:0072662	protein localization to peroxisome	BIOLOGICAL_PROCESS	0.04773	6	0
> 0.70	GO:1901564	organonitrogen compound metabolic process	BIOLOGICAL_PROCESS	0.04683	186	100
> 0.70	GO:0000989	transcription factor activity, transcription factor binding	MOLECULAR_FUNCTION	0.04628	63	28
> 0.70	GO:0000988	transcription factor activity, protein binding	MOLECULAR_FUNCTION	0.04628	63	28
> 0.70	GO:0061695	transferase complex, transferring phosphorus-containing groups	CELLULAR_COMPONENT	0.03705	36	13
> 0.70	GO:0000726	non-recombinational repair	BIOLOGICAL_PROCESS	0.0477	9	1
> 0.70	GO:0000722	telomere maintenance via recombination	BIOLOGICAL_PROCESS	0.04773	6	0
> 0.70	GO:0034613	cellular protein localization	BIOLOGICAL_PROCESS	0.04202	197	106
> 0.70	GO:0007062	sister chromatid cohesion	BIOLOGICAL_PROCESS	0.04114	12	2
> 0.70	GO:0008373	sialyltransferase activity	MOLECULAR_FUNCTION	0.04773	6	0
> 0.70	GO:0007131	reciprocal meiotic recombination	BIOLOGICAL_PROCESS	0.0477	9	1
> 0.70	GO:0034728	nucleosome organization	BIOLOGICAL_PROCESS	0.04114	12	2
> 0.70	GO:0045184	establishment of protein localization	BIOLOGICAL_PROCESS	0.04041	204	110
> 0.70	GO:0045191	regulation of isotype switching	BIOLOGICAL_PROCESS	0.04773	6	0
> 0.70	GO:0034451	centriolar satellite	CELLULAR_COMPONENT	0.0477	9	1
> 0.70	GO:0045292	mRNA cis splicing, via spliceosome	BIOLOGICAL_PROCESS	0.04773	6	0
> 0.70	GO:1901796	regulation of signal transduction by p53 class mediator	BIOLOGICAL_PROCESS	0.04809	14	3
> 0.70	GO:0010604	positive regulation of macromolecule metabolic process	BIOLOGICAL_PROCESS	0.04495	278	156
> 0.70	GO:0035825	reciprocal DNA recombination	BIOLOGICAL_PROCESS	0.0477	9	1
> 0.70	GO:0008213	protein alkylation	BIOLOGICAL_PROCESS	0.04719	29	10
> 0.70	GO:0010556	regulation of macromolecule biosynthetic process	BIOLOGICAL_PROCESS	0.03524	363	207
> 0.70	GO:0010558	negative regulation of macromolecule biosynthetic process	BIOLOGICAL_PROCESS	0.04862	149	78
> 0.70	GO:0070727	cellular macromolecule localization	BIOLOGICAL_PROCESS	0.03796	198	106
> 0.70	GO:0032446	protein modification by small protein conjugation	BIOLOGICAL_PROCESS	0.03668	93	44
> 0.70	GO:0044452	nucleolar part	CELLULAR_COMPONENT	0.0477	9	1
> 0.70	GO:0032434	regulation of proteasomal ubiquitin-dependent protein catabolic process	BIOLOGICAL_PROCESS	0.03842	17	4
> 0.70	GO:0043130	ubiquitin binding	MOLECULAR_FUNCTION	0.03842	17	4
> 0.70	GO:0032481	positive regulation of type I interferon production	BIOLOGICAL_PROCESS	0.04114	12	2
> 0.70	GO:0031145	anaphase-promoting complex-dependent catabolic process	BIOLOGICAL_PROCESS	0.04773	6	0
> 0.70	GO:0032459	regulation of protein oligomerization	BIOLOGICAL_PROCESS	0.04773	6	0
> 0.70	GO:0006323	DNA packaging	BIOLOGICAL_PROCESS	0.03842	17	4
> 0.70	GO:0032607	interferon-alpha production	BIOLOGICAL_PROCESS	0.04773	6	0
> 0.70	GO:0045930	negative regulation of mitotic cell cycle	BIOLOGICAL_PROCESS	0.04712	31	11
> 0.70	GO:0032647	regulation of interferon-alpha production	BIOLOGICAL_PROCESS	0.04773	6	0
> 0.70	GO:0031300	intrinsic component of organelle membrane	CELLULAR_COMPONENT	0.03403	15	3
> 0.70	GO:0031301	integral component of organelle membrane	CELLULAR_COMPONENT	0.03403	15	3
> 0.70	GO:0006275	regulation of DNA replication	BIOLOGICAL_PROCESS	0.03842	17	4
> 0.70	GO:0070822	Sin3-type complex	CELLULAR_COMPONENT	0.04773	6	0
> 0.70	GO:0009982	pseudouridine synthase activity	MOLECULAR_FUNCTION	0.04773	6	0
> 0.70	GO:0009987	cellular process	BIOLOGICAL_PROCESS	0.04485	1385	879
> 0.70	GO:0009890	negative regulation of biosynthetic process	BIOLOGICAL_PROCESS	0.04526	153	80
> 0.70	GO:0009896	positive regulation of catabolic process	BIOLOGICAL_PROCESS	0.03719	34	12
> 0.70	GO:0019222	regulation of metabolic process	BIOLOGICAL_PROCESS	0.04621	552	329
> 0.70	GO:0070585	protein localization to mitochondrion	BIOLOGICAL_PROCESS	0.03842	17	4
> 0.70	GO:0080090	regulation of primary metabolic process	BIOLOGICAL_PROCESS	0.04107	524	310
> 0.70	GO:0046972	histone acetyltransferase activity (H4-K16 specific)	MOLECULAR_FUNCTION	0.04773	6	0
> 0.70	GO:0070603	SWI/SNF superfamily-type complex	CELLULAR_COMPONENT	0.03403	15	3
> 0.70	GO:0043015	gamma-tubulin binding	MOLECULAR_FUNCTION	0.04773	6	0
> 0.70	GO:0046931	pore complex assembly	BIOLOGICAL_PROCESS	0.04773	6	0
> 0.70	GO:0033673	negative regulation of kinase activity	BIOLOGICAL_PROCESS	0.04719	29	10
> 0.70	GO:0032392	DNA geometric change	BIOLOGICAL_PROCESS	0.04809	14	3
> 0.70	GO:0031056	regulation of histone modification	BIOLOGICAL_PROCESS	0.04545	23	7
> 0.70	GO:0043044	ATP-dependent chromatin remodeling	BIOLOGICAL_PROCESS	0.04773	6	0
> 0.70	GO:0043043	peptide biosynthetic process	BIOLOGICAL_PROCESS	0.04482	65	29
