# Supplementary material for: Molecular evolution and signatures of selective pressures on Bos, focusing on the Nelore breed (Bos indicus)
Source: PLoS One. 2022 Dec 22;17(12):e0279091. doi: 10.1371/journal.pone.0279091 (PMC9778527; doi:10.1371/journal.pone.0279091)
Supplement: S2 Table — For each GO term, the similarity score, GO ID, name and category, attached p-value (p < 0.05), the number of sequences that are annotated with the GO in the test-set and reference, are shown. (XLSX) [file pone.0279091.s007.xlsx]

## Sheet: Planilha1
Similarity Score	GO ID	GO Term	GO Category	P-Value	Nr Test	Nr Reference
1	GO:0031011	Ino80 complex	CELLULAR_COMPONENT	0.00004	11	0
1	GO:0000139	Golgi membrane	CELLULAR_COMPONENT	0.00004	95	78
1	GO:0031145	anaphase-promoting complex-dependent catabolic process	BIOLOGICAL_PROCESS	0.00021	15	3
1	GO:0019003	GDP binding	MOLECULAR_FUNCTION	0.00021	18	5
1	GO:0048471	perinuclear region of cytoplasm	CELLULAR_COMPONENT	0.00022	106	97
1	GO:0006614	SRP-dependent cotranslational protein targeting to membrane	BIOLOGICAL_PROCESS	0.00033	20	7
1	GO:0070062	extracellular exosome	CELLULAR_COMPONENT	0.00034	469	578
1	GO:0000209	protein polyubiquitination	BIOLOGICAL_PROCESS	0.00039	56	42
1	GO:0005525	GTP binding	MOLECULAR_FUNCTION	0.00059	84	75
1	GO:0016591	DNA-directed RNA polymerase II, holoenzyme	CELLULAR_COMPONENT	0.00081	38	25
1	GO:0051436	negative regulation of ubiquitin-protein ligase activity involved in mitotic cell cycle	BIOLOGICAL_PROCESS	0.00091	13	3
1	GO:0022625	cytosolic large ribosomal subunit	CELLULAR_COMPONENT	0.00098	17	6
1	GO:0090575	RNA polymerase II transcription factor complex	CELLULAR_COMPONENT	0.00129	32	20
1	GO:0000715	nucleotide-excision repair, DNA damage recognition	BIOLOGICAL_PROCESS	0.00161	7	0
1	GO:0000815	ESCRT III complex	CELLULAR_COMPONENT	0.00161	7	0
1	GO:0061700	GATOR2 complex	CELLULAR_COMPONENT	0.00161	7	0
1	GO:0051437	positive regulation of ubiquitin-protein ligase activity involved in regulation of mitotic cell cycle transition	BIOLOGICAL_PROCESS	0.00187	12	3
1	GO:0003735	structural constituent of ribosome	MOLECULAR_FUNCTION	0.00218	45	35
1	GO:0008083	growth factor activity	MOLECULAR_FUNCTION	0.00273	20	10
1	GO:0006446	regulation of translational initiation	BIOLOGICAL_PROCESS	0.00307	23	13
1	GO:0000184	nuclear-transcribed mRNA catabolic process, nonsense-mediated decay	BIOLOGICAL_PROCESS	0.00317	25	15
1	GO:0061630	ubiquitin protein ligase activity	MOLECULAR_FUNCTION	0.00326	51	43
1	GO:0070584	mitochondrion morphogenesis	BIOLOGICAL_PROCESS	0.00373	8	1
1	GO:0071385	cellular response to glucocorticoid stimulus	BIOLOGICAL_PROCESS	0.00373	8	1
1	GO:0034315	regulation of Arp2/3 complex-mediated actin nucleation	BIOLOGICAL_PROCESS	0.00373	8	1
1	GO:0003713	transcription coactivator activity	MOLECULAR_FUNCTION	0.00399	59	53
1	GO:0008553	hydrogen-exporting ATPase activity, phosphorylative mechanism	MOLECULAR_FUNCTION	0.00403	6	0
1	GO:0016272	prefoldin complex	CELLULAR_COMPONENT	0.00403	6	0
1	GO:0019773	proteasome core complex, alpha-subunit complex	CELLULAR_COMPONENT	0.00403	6	0
1	GO:0005789	endoplasmic reticulum membrane	CELLULAR_COMPONENT	0.00535	126	138
1	GO:0039702	viral budding via host ESCRT complex	BIOLOGICAL_PROCESS	0.0058	9	2
1	GO:0006379	mRNA cleavage	BIOLOGICAL_PROCESS	0.0058	9	2
1	GO:0045600	positive regulation of fat cell differentiation	BIOLOGICAL_PROCESS	0.00627	14	6
1	GO:0030120	vesicle coat	CELLULAR_COMPONENT	0.00682	15	7
1	GO:0010001	glial cell differentiation	BIOLOGICAL_PROCESS	0.00702	30	22
1	GO:0002479	antigen processing and presentation of exogenous peptide antigen via MHC class I, TAP-dependent	BIOLOGICAL_PROCESS	0.00762	10	3
1	GO:0000920	cell separation after cytokinesis	BIOLOGICAL_PROCESS	0.00762	10	3
1	GO:0046513	ceramide biosynthetic process	BIOLOGICAL_PROCESS	0.00759	17	9
1	GO:0003924	GTPase activity	MOLECULAR_FUNCTION	0.0075	45	39
1	GO:0032436	positive regulation of proteasomal ubiquitin-dependent protein catabolic process	BIOLOGICAL_PROCESS	0.0081	22	14
1	GO:0031124	mRNA 3'-end processing	BIOLOGICAL_PROCESS	0.00808	20	12
1	GO:0002181	cytoplasmic translation	BIOLOGICAL_PROCESS	0.00799	19	11
1	GO:0006368	transcription elongation from RNA polymerase II promoter	BIOLOGICAL_PROCESS	0.00811	21	13
1	GO:0005125	cytokine activity	MOLECULAR_FUNCTION	0.00811	21	13
1	GO:0001963	synaptic transmission, dopaminergic	BIOLOGICAL_PROCESS	0.00838	7	1
1	GO:0045324	late endosome to vacuole transport	BIOLOGICAL_PROCESS	0.00838	7	1
1	GO:0016538	cyclin-dependent protein serine/threonine kinase regulator activity	MOLECULAR_FUNCTION	0.00838	7	1
1	GO:0030239	myofibril assembly	BIOLOGICAL_PROCESS	0.00912	11	4
1	GO:0006521	regulation of cellular amino acid metabolic process	BIOLOGICAL_PROCESS	0.00912	11	4
1	GO:0003007	heart morphogenesis	BIOLOGICAL_PROCESS	0.00942	46	41
1	GO:0006914	autophagy	BIOLOGICAL_PROCESS	0.00949	100	108
1	GO:0051602	response to electrical stimulus	BIOLOGICAL_PROCESS	0.01011	5	0
1	GO:0019509	L-methionine salvage from methylthioadenosine	BIOLOGICAL_PROCESS	0.01011	5	0
1	GO:0006449	regulation of translational termination	BIOLOGICAL_PROCESS	0.01011	5	0
1	GO:0043653	mitochondrial fragmentation involved in apoptotic process	BIOLOGICAL_PROCESS	0.01011	5	0
1	GO:0051694	pointed-end actin filament capping	BIOLOGICAL_PROCESS	0.01011	5	0
1	GO:0016559	peroxisome fission	BIOLOGICAL_PROCESS	0.01011	5	0
1	GO:0044829	positive regulation by host of viral genome replication	BIOLOGICAL_PROCESS	0.01011	5	0
1	GO:0006596	polyamine biosynthetic process	BIOLOGICAL_PROCESS	0.01011	5	0
1	GO:0051086	chaperone mediated protein folding independent of cofactor	BIOLOGICAL_PROCESS	0.01011	5	0
1	GO:0043691	reverse cholesterol transport	BIOLOGICAL_PROCESS	0.01011	5	0
1	GO:0000445	THO complex part of transcription export complex	CELLULAR_COMPONENT	0.01011	5	0
1	GO:0006283	transcription-coupled nucleotide-excision repair	BIOLOGICAL_PROCESS	0.01032	12	5
1	GO:0032813	tumor necrosis factor receptor superfamily binding	MOLECULAR_FUNCTION	0.01032	12	5
1	GO:0071013	catalytic step 2 spliceosome	CELLULAR_COMPONENT	0.01076	28	21
1	GO:0005925	focal adhesion	CELLULAR_COMPONENT	0.0109	75	77
1	GO:1902188	positive regulation of viral release from host cell	BIOLOGICAL_PROCESS	0.01207	8	2
1	GO:1903543	positive regulation of exosomal secretion	BIOLOGICAL_PROCESS	0.01207	8	2
1	GO:0040020	regulation of meiotic nuclear division	BIOLOGICAL_PROCESS	0.01207	8	2
1	GO:0003407	neural retina development	BIOLOGICAL_PROCESS	0.01207	8	2
1	GO:0051082	unfolded protein binding	MOLECULAR_FUNCTION	0.01203	24	17
1	GO:0000932	P-body	CELLULAR_COMPONENT	0.01275	21	14
1	GO:0001077	transcriptional activator activity, RNA polymerase II core promoter proximal region sequence-specific binding	MOLECULAR_FUNCTION	0.01283	45	41
1	GO:0016765	transferase activity, transferring alkyl or aryl (other than methyl) groups	MOLECULAR_FUNCTION	13	19	12
1	GO:0043130	ubiquitin binding	MOLECULAR_FUNCTION	0.01361	31	25
1	GO:0018198	peptidyl-cysteine modification	BIOLOGICAL_PROCESS	0.01497	9	3
1	GO:0042346	positive regulation of NF-kappaB import into nucleus	BIOLOGICAL_PROCESS	0.01497	9	3
1	GO:1901985	positive regulation of protein acetylation	BIOLOGICAL_PROCESS	0.01497	9	3
1	GO:0008353	RNA polymerase II carboxy-terminal domain kinase activity	MOLECULAR_FUNCTION	0.01497	9	3
1	GO:0002223	stimulatory C-type lectin receptor signaling pathway	BIOLOGICAL_PROCESS	0.01715	10	4
1	GO:0022627	cytosolic small ribosomal subunit	CELLULAR_COMPONENT	0.01715	10	4
1	GO:0035098	ESC/E(Z) complex	CELLULAR_COMPONENT	0.01715	10	4
1	GO:0030672	synaptic vesicle membrane	CELLULAR_COMPONENT	0.01715	10	4
1	GO:0032496	response to lipopolysaccharide	BIOLOGICAL_PROCESS	0.01818	43	40
1	GO:0000054	ribosomal subunit export from nucleus	BIOLOGICAL_PROCESS	0.01858	6	1
1	GO:0045807	positive regulation of endocytosis	BIOLOGICAL_PROCESS	0.01873	22	16
1	GO:0045737	positive regulation of cyclin-dependent protein serine/threonine kinase activity	BIOLOGICAL_PROCESS	0.01858	6	1
1	GO:0038095	Fc-epsilon receptor signaling pathway	BIOLOGICAL_PROCESS	0.01872	11	5
1	GO:0046325	negative regulation of glucose import	BIOLOGICAL_PROCESS	0.01858	6	1
1	GO:0005504	fatty acid binding	MOLECULAR_FUNCTION	0.01858	6	1
1	GO:0016861	intramolecular oxidoreductase activity, interconverting aldoses and ketoses	MOLECULAR_FUNCTION	0.01858	6	1
1	GO:0003729	mRNA binding	MOLECULAR_FUNCTION	0.0188	37	33
1	GO:0019904	protein domain specific binding	MOLECULAR_FUNCTION	0.01883	102	115
1	GO:0043488	regulation of mRNA stability	BIOLOGICAL_PROCESS	0.01925	21	15
1	GO:0007029	endoplasmic reticulum organization	BIOLOGICAL_PROCESS	0.01981	12	6
1	GO:0045071	negative regulation of viral genome replication	BIOLOGICAL_PROCESS	0.01981	12	6
1	GO:0046982	protein heterodimerization activity	MOLECULAR_FUNCTION	0.01969	63	65
1	GO:0022624	proteasome accessory complex	CELLULAR_COMPONENT	0.01981	12	6
1	GO:0030687	preribosome, large subunit precursor	CELLULAR_COMPONENT	0.01981	12	6
1	GO:0003705	transcription factor activity, RNA polymerase II distal enhancer sequence-specific binding	MOLECULAR_FUNCTION	0.02019	19	13
1	GO:0051881	regulation of mitochondrial membrane potential	BIOLOGICAL_PROCESS	0.02051	13	7
1	GO:0071347	cellular response to interleukin-1	BIOLOGICAL_PROCESS	0.0209	14	8
1	GO:0051155	positive regulation of striated muscle cell differentiation	BIOLOGICAL_PROCESS	0.0209	14	8
1	GO:0010830	regulation of myotube differentiation	BIOLOGICAL_PROCESS	0.0209	14	8
1	GO:0034341	response to interferon-gamma	BIOLOGICAL_PROCESS	0.02051	13	7
1	GO:0050821	protein stabilization	BIOLOGICAL_PROCESS	0.02031	29	24
1	GO:0031902	late endosome membrane	CELLULAR_COMPONENT	0.02057	18	12
1	GO:0007080	mitotic metaphase plate congression	BIOLOGICAL_PROCESS	0.02106	15	9
1	GO:0090503	RNA phosphodiester bond hydrolysis, exonucleolytic	BIOLOGICAL_PROCESS	0.02106	15	9
1	GO:0007517	muscle organ development	BIOLOGICAL_PROCESS	0.02183	57	58
1	GO:0005730	nucleolus	CELLULAR_COMPONENT	0.02266	200	249
1	GO:0000781	chromosome, telomeric region	CELLULAR_COMPONENT	0.02326	38	35
1	GO:0048247	lymphocyte chemotaxis	BIOLOGICAL_PROCESS	0.02466	7	2
1	GO:0060352	cell adhesion molecule production	BIOLOGICAL_PROCESS	0.02536	4	0
1	GO:0015781	pyrimidine nucleotide-sugar transport	BIOLOGICAL_PROCESS	0.02536	4	0
1	GO:0000050	urea cycle	BIOLOGICAL_PROCESS	0.02536	4	0
1	GO:0002043	blood vessel endothelial cell proliferation involved in sprouting angiogenesis	BIOLOGICAL_PROCESS	0.02536	4	0
1	GO:0008635	activation of cysteine-type endopeptidase activity involved in apoptotic process by cytochrome c	BIOLOGICAL_PROCESS	0.02536	4	0
1	GO:1900193	regulation of oocyte maturation	BIOLOGICAL_PROCESS	0.02536	4	0
1	GO:0010872	regulation of cholesterol esterification	BIOLOGICAL_PROCESS	0.02536	4	0
1	GO:0033313	meiotic cell cycle checkpoint	BIOLOGICAL_PROCESS	0.02536	4	0
1	GO:0060754	positive regulation of mast cell chemotaxis	BIOLOGICAL_PROCESS	0.02536	4	0
1	GO:0048661	positive regulation of smooth muscle cell proliferation	BIOLOGICAL_PROCESS	0.02466	7	2
1	GO:0060536	cartilage morphogenesis	BIOLOGICAL_PROCESS	0.02536	4	0
1	GO:0006986	response to unfolded protein	BIOLOGICAL_PROCESS	0.02499	31	27
1	GO:0090086	negative regulation of protein deubiquitination	BIOLOGICAL_PROCESS	0.02536	4	0
1	GO:0019886	antigen processing and presentation of exogenous peptide antigen via MHC class II	BIOLOGICAL_PROCESS	0.02466	7	2
1	GO:0042446	hormone biosynthetic process	BIOLOGICAL_PROCESS	0.02466	7	2
1	GO:0008215	spermine metabolic process	BIOLOGICAL_PROCESS	0.02536	4	0
1	GO:0045684	positive regulation of epidermis development	BIOLOGICAL_PROCESS	0.02466	7	2
1	GO:0061087	positive regulation of histone H3-K27 methylation	BIOLOGICAL_PROCESS	0.02536	4	0
1	GO:0046726	positive regulation by virus of viral protein levels in host cell	BIOLOGICAL_PROCESS	0.02536	4	0
1	GO:0034587	piRNA metabolic process	BIOLOGICAL_PROCESS	0.02536	4	0
1	GO:0048739	cardiac muscle fiber development	BIOLOGICAL_PROCESS	0.02536	4	0
1	GO:0070181	small ribosomal subunit rRNA binding	MOLECULAR_FUNCTION	0.02536	4	0
1	GO:0047372	acylglycerol lipase activity	MOLECULAR_FUNCTION	0.02536	4	0
1	GO:0050786	RAGE receptor binding	MOLECULAR_FUNCTION	0.02536	4	0
1	GO:0004298	threonine-type endopeptidase activity	MOLECULAR_FUNCTION	0.02466	7	2
1	GO:0031386	protein tag	MOLECULAR_FUNCTION	0.02536	4	0
1	GO:0090544	BAF-type complex	CELLULAR_COMPONENT	0.02466	7	2
1	GO:0001739	sex chromatin	CELLULAR_COMPONENT	0.02536	4	0
1	GO:0044297	cell body	CELLULAR_COMPONENT	0.02498	46	45
1	GO:0005865	striated muscle thin filament	CELLULAR_COMPONENT	0.02466	7	2
1	GO:0042382	paraspeckles	CELLULAR_COMPONENT	0.02536	4	0
1	GO:0031461	cullin-RING ubiquitin ligase complex	CELLULAR_COMPONENT	0.02433	42	40
1	GO:0070822	Sin3-type complex	CELLULAR_COMPONENT	0.02466	7	2
1	GO:0008565	protein transporter activity	MOLECULAR_FUNCTION	0.02602	23	18
1	GO:0042826	histone deacetylase binding	MOLECULAR_FUNCTION	0.02602	23	18
1	GO:0042470	melanosome	CELLULAR_COMPONENT	0.02602	23	18
1	GO:0005938	cell cortex	CELLULAR_COMPONENT	0.02699	35	32
1	GO:0010043	response to zinc ion	BIOLOGICAL_PROCESS	0.0288	8	3
1	GO:0048863	stem cell differentiation	BIOLOGICAL_PROCESS	0.02877	28	24
1	GO:0000188	inactivation of MAPK activity	BIOLOGICAL_PROCESS	0.0288	8	3
1	GO:0030224	monocyte differentiation	BIOLOGICAL_PROCESS	0.0288	8	3
1	GO:0051353	positive regulation of oxidoreductase activity	BIOLOGICAL_PROCESS	0.0288	8	3
1	GO:0061650	ubiquitin-like protein conjugating enzyme activity	MOLECULAR_FUNCTION	0.0288	8	3
1	GO:0004535	poly(A)-specific ribonuclease activity	MOLECULAR_FUNCTION	0.0288	8	3
1	GO:0035497	cAMP response element binding	MOLECULAR_FUNCTION	0.0288	8	3
1	GO:0005849	mRNA cleavage factor complex	CELLULAR_COMPONENT	0.0288	8	3
1	GO:2001233	regulation of apoptotic signaling pathway	BIOLOGICAL_PROCESS	0.02966	76	84
1	GO:0048593	camera-type eye morphogenesis	BIOLOGICAL_PROCESS	0.03008	19	14
1	GO:0071363	cellular response to growth factor stimulus	BIOLOGICAL_PROCESS	0.03044	82	92
1	GO:0006882	cellular zinc ion homeostasis	BIOLOGICAL_PROCESS	0.03152	9	4
1	GO:0060193	positive regulation of lipase activity	BIOLOGICAL_PROCESS	0.03152	9	4
1	GO:0010517	regulation of phospholipase activity	BIOLOGICAL_PROCESS	0.03152	9	4
1	GO:0033116	endoplasmic reticulum-Golgi intermediate compartment membrane	CELLULAR_COMPONENT	0.03152	9	4
1	GO:0042795	snRNA transcription from RNA polymerase II promoter	BIOLOGICAL_PROCESS	0.03319	10	5
1	GO:1902117	positive regulation of organelle assembly	BIOLOGICAL_PROCESS	0.03408	14	9
1	GO:0097194	execution phase of apoptosis	BIOLOGICAL_PROCESS	0.03279	16	11
1	GO:0098869	cellular oxidant detoxification	BIOLOGICAL_PROCESS	0.03411	11	6
1	GO:0051785	positive regulation of nuclear division	BIOLOGICAL_PROCESS	0.03319	10	5
1	GO:0051781	positive regulation of cell division	BIOLOGICAL_PROCESS	0.03411	11	6
1	GO:0045661	regulation of myoblast differentiation	BIOLOGICAL_PROCESS	0.03408	14	9
1	GO:0045665	negative regulation of neuron differentiation	BIOLOGICAL_PROCESS	0.03293	31	28
1	GO:0030593	neutrophil chemotaxis	BIOLOGICAL_PROCESS	0.03279	16	11
1	GO:1903076	regulation of protein localization to plasma membrane	BIOLOGICAL_PROCESS	0.03279	16	11
1	GO:0046782	regulation of viral transcription	BIOLOGICAL_PROCESS	0.03279	16	11
1	GO:0016209	antioxidant activity	MOLECULAR_FUNCTION	0.03319	10	5
1	GO:0005484	SNAP receptor activity	MOLECULAR_FUNCTION	0.03408	14	9
1	GO:0043022	ribosome binding	MOLECULAR_FUNCTION	0.03351	15	10
1	GO:0016607	nuclear speck	CELLULAR_COMPONENT	0.03298	36	34
1	GO:0032806	carboxy-terminal domain protein kinase complex	CELLULAR_COMPONENT	0.03411	11	6
1	GO:0043631	RNA polyadenylation	BIOLOGICAL_PROCESS	0.03442	13	8
1	GO:0051148	negative regulation of muscle cell differentiation	BIOLOGICAL_PROCESS	0.03447	12	7
1	GO:1901992	positive regulation of mitotic cell cycle phase transition	BIOLOGICAL_PROCESS	0.03447	12	7
1	GO:0070063	RNA polymerase binding	MOLECULAR_FUNCTION	0.03442	13	8
1	GO:0005759	mitochondrial matrix	CELLULAR_COMPONENT	0.03473	66	72
1	GO:0016573	histone acetylation	BIOLOGICAL_PROCESS	0.03573	39	38
1	GO:0000978	RNA polymerase II core promoter proximal region sequence-specific DNA binding	MOLECULAR_FUNCTION	0.03569	62	67
1	GO:0051896	regulation of protein kinase B signaling	BIOLOGICAL_PROCESS	0.03622	23	19
1	GO:0031301	integral component of organelle membrane	CELLULAR_COMPONENT	0.03763	38	37
1	GO:0051895	negative regulation of focal adhesion assembly	BIOLOGICAL_PROCESS	0.04052	5	1
1	GO:0048025	negative regulation of mRNA splicing, via spliceosome	BIOLOGICAL_PROCESS	0.04052	5	1
1	GO:0006896	Golgi to vacuole transport	BIOLOGICAL_PROCESS	0.04052	5	1
1	GO:0044090	positive regulation of vacuole organization	BIOLOGICAL_PROCESS	0.04052	5	1
1	GO:0003171	atrioventricular valve development	BIOLOGICAL_PROCESS	0.04052	5	1
1	GO:0097201	negative regulation of transcription from RNA polymerase II promoter in response to stress	BIOLOGICAL_PROCESS	0.04052	5	1
1	GO:0051447	negative regulation of meiotic cell cycle	BIOLOGICAL_PROCESS	0.04052	5	1
1	GO:0010984	regulation of lipoprotein particle clearance	BIOLOGICAL_PROCESS	0.04052	5	1
1	GO:0045727	positive regulation of translation	BIOLOGICAL_PROCESS	0.03959	21	17
1	GO:0035994	response to muscle stretch	BIOLOGICAL_PROCESS	0.04052	5	1
1	GO:0086012	membrane depolarization during cardiac muscle cell action potential	BIOLOGICAL_PROCESS	0.04052	5	1
1	GO:0060964	regulation of gene silencing by miRNA	BIOLOGICAL_PROCESS	0.04052	5	1
1	GO:0060485	mesenchyme development	BIOLOGICAL_PROCESS	0.03963	37	36
1	GO:1900025	negative regulation of substrate adhesion-dependent cell spreading	BIOLOGICAL_PROCESS	0.04052	5	1
1	GO:0051532	regulation of NFAT protein import into nucleus	BIOLOGICAL_PROCESS	0.04052	5	1
1	GO:0050690	regulation of defense response to virus by virus	BIOLOGICAL_PROCESS	0.04052	5	1
1	GO:0006525	arginine metabolic process	BIOLOGICAL_PROCESS	0.04052	5	1
1	GO:0051127	positive regulation of actin nucleation	BIOLOGICAL_PROCESS	0.04052	5	1
1	GO:0051561	positive regulation of mitochondrial calcium ion concentration	BIOLOGICAL_PROCESS	0.04052	5	1
1	GO:0030433	ER-associated ubiquitin-dependent protein catabolic process	BIOLOGICAL_PROCESS	0.03959	21	17
1	GO:0032543	mitochondrial translation	BIOLOGICAL_PROCESS	0.03824	28	25
1	GO:0010756	positive regulation of plasminogen activation	BIOLOGICAL_PROCESS	0.04052	5	1
1	GO:1904153	negative regulation of retrograde protein transport, ER to cytosol	BIOLOGICAL_PROCESS	0.04052	5	1
1	GO:0046784	viral mRNA export from host cell nucleus	BIOLOGICAL_PROCESS	0.04052	5	1
1	GO:0070180	large ribosomal subunit rRNA binding	MOLECULAR_FUNCTION	0.04052	5	1
1	GO:0098641	cadherin binding involved in cell-cell adhesion	MOLECULAR_FUNCTION	0.04052	5	1
1	GO:0005782	peroxisomal matrix	CELLULAR_COMPONENT	0.04052	5	1
1	GO:0016471	vacuolar proton-transporting V-type ATPase complex	CELLULAR_COMPONENT	0.04052	5	1
1	GO:0045121	membrane raft	CELLULAR_COMPONENT	0.04014	41	41
1	GO:0005869	dynactin complex	CELLULAR_COMPONENT	0.04052	5	1
1	GO:0042273	ribosomal large subunit biogenesis	BIOLOGICAL_PROCESS	0.04135	20	16
1	GO:0034612	response to tumor necrosis factor	BIOLOGICAL_PROCESS	0.04175	36	35
1	GO:0007286	spermatid development	BIOLOGICAL_PROCESS	0.04316	19	15
1	GO:0004402	histone acetyltransferase activity	MOLECULAR_FUNCTION	0.04316	19	15
1	GO:0042803	protein homodimerization activity	MOLECULAR_FUNCTION	0.04377	121	147
1	GO:0031668	cellular response to extracellular stimulus	BIOLOGICAL_PROCESS	0.04636	34	33
1	GO:0045926	negative regulation of growth	BIOLOGICAL_PROCESS	0.04692	42	43
1	GO:0051117	ATPase binding	MOLECULAR_FUNCTION	0.04685	17	13
1	GO:1902562	H4 histone acetyltransferase complex	CELLULAR_COMPONENT	0.04685	17	13
1	GO:0048208	COPII vesicle coating	BIOLOGICAL_PROCESS	0.0492	6	2
1	GO:2001273	regulation of glucose import in response to insulin stimulus	BIOLOGICAL_PROCESS	0.0492	6	2
1	GO:0043403	skeletal muscle tissue regeneration	BIOLOGICAL_PROCESS	0.0492	6	2
1	GO:0042255	ribosome assembly	BIOLOGICAL_PROCESS	0.04871	16	12
1	GO:0021542	dentate gyrus development	BIOLOGICAL_PROCESS	0.0492	6	2
1	GO:0090314	positive regulation of protein targeting to membrane	BIOLOGICAL_PROCESS	0.0492	6	2
1	GO:0048813	dendrite morphogenesis	BIOLOGICAL_PROCESS	0.04871	16	12
1	GO:0070914	UV-damage excision repair	BIOLOGICAL_PROCESS	0.0492	6	2
1	GO:0070932	histone H3 deacetylation	BIOLOGICAL_PROCESS	0.0492	6	2
1	GO:0090169	regulation of spindle assembly	BIOLOGICAL_PROCESS	0.0492	6	2
1	GO:0001776	leukocyte homeostasis	BIOLOGICAL_PROCESS	0.04871	16	12
1	GO:0060261	positive regulation of transcription initiation from RNA polymerase II promoter	BIOLOGICAL_PROCESS	0.0492	6	2
1	GO:0006517	protein deglycosylation	BIOLOGICAL_PROCESS	0.0492	6	2
1	GO:0045056	transcytosis	BIOLOGICAL_PROCESS	0.0492	6	2
1	GO:0045940	positive regulation of steroid metabolic process	BIOLOGICAL_PROCESS	0.0492	6	2
1	GO:0051090	regulation of sequence-specific DNA binding transcription factor activity	BIOLOGICAL_PROCESS	0.0473	63	70
1	GO:0031468	nuclear envelope reassembly	BIOLOGICAL_PROCESS	0.0492	6	2
1	GO:0046519	sphingoid metabolic process	BIOLOGICAL_PROCESS	0.0492	6	2
1	GO:0043243	positive regulation of protein complex disassembly	BIOLOGICAL_PROCESS	0.0492	6	2
1	GO:0008285	negative regulation of cell proliferation	BIOLOGICAL_PROCESS	0.04869	93	110
1	GO:0050820	positive regulation of coagulation	BIOLOGICAL_PROCESS	0.0492	6	2
1	GO:0005523	tropomyosin binding	MOLECULAR_FUNCTION	0.0492	6	2
1	GO:0033549	MAP kinase phosphatase activity	MOLECULAR_FUNCTION	0.0492	6	2
1	GO:0043027	cysteine-type endopeptidase inhibitor activity involved in apoptotic process	MOLECULAR_FUNCTION	0.0492	6	2
1	GO:0005682	U5 snRNP	CELLULAR_COMPONENT	0.0492	6	2
1	GO:0005662	DNA replication factor A complex	CELLULAR_COMPONENT	0.0492	6	2
1	GO:0030663	COPI-coated vesicle membrane	CELLULAR_COMPONENT	0.0492	6	2
1	GO:0030670	phagocytic vesicle membrane	CELLULAR_COMPONENT	0.0492	6	2
1	GO:0012507	ER to Golgi transport vesicle membrane	CELLULAR_COMPONENT	0.0492	6	2
1	GO:0046540	U4/U6 x U5 tri-snRNP complex	CELLULAR_COMPONENT	0.0492	6	2
1	GO:0043112	receptor metabolic process	BIOLOGICAL_PROCESS	0.04986	28	26
< 0.60	GO:0005524	ATP binding	MOLECULAR_FUNCTION	0.00019	22	570
< 0.60	GO:0097324	melanocyte migration	BIOLOGICAL_PROCESS	0.00026	2	0
< 0.60	GO:0003810	protein-glutamine gamma-glutamyltransferase activity	MOLECULAR_FUNCTION	0.00026	2	0
< 0.60	GO:0009925	basal plasma membrane	CELLULAR_COMPONENT	0.00032	3	6
< 0.60	GO:0045499	chemorepellent activity	MOLECULAR_FUNCTION	0.00082	3	9
< 0.60	GO:0050919	negative chemotaxis	BIOLOGICAL_PROCESS	0.00164	3	12
< 0.60	GO:0001755	neural crest cell migration	BIOLOGICAL_PROCESS	0.00283	3	15
< 0.60	GO:0018149	peptide cross-linking	BIOLOGICAL_PROCESS	0.00374	2	4
< 0.60	GO:0004016	adenylate cyclase activity	MOLECULAR_FUNCTION	0.00374	2	4
< 0.60	GO:0008360	regulation of cell shape	BIOLOGICAL_PROCESS	0.00382	4	36
< 0.60	GO:0072562	blood microparticle	CELLULAR_COMPONENT	0.00579	3	20
< 0.60	GO:0030823	regulation of cGMP metabolic process	BIOLOGICAL_PROCESS	0.00683	2	6
< 0.60	GO:2000251	positive regulation of actin cytoskeleton reorganization	BIOLOGICAL_PROCESS	0.00683	2	6
< 0.60	GO:0043547	positive regulation of GTPase activity	BIOLOGICAL_PROCESS	0.00735	9	203
< 0.60	GO:0048014	Tie signaling pathway	BIOLOGICAL_PROCESS	0.01618	1	0
< 0.60	GO:0015798	myo-inositol transport	BIOLOGICAL_PROCESS	0.01618	1	0
< 0.60	GO:0035023	regulation of Rho protein signal transduction	BIOLOGICAL_PROCESS	0.01337	4	53
< 0.60	GO:2001222	regulation of neuron migration	BIOLOGICAL_PROCESS	0.00869	2	7
< 0.60	GO:0060374	mast cell differentiation	BIOLOGICAL_PROCESS	0.01618	1	0
< 0.60	GO:0061343	cell adhesion involved in heart morphogenesis	BIOLOGICAL_PROCESS	0.01618	1	0
< 0.60	GO:0034158	toll-like receptor 8 signaling pathway	BIOLOGICAL_PROCESS	0.01618	1	0
< 0.60	GO:0048677	axon extension involved in regeneration	BIOLOGICAL_PROCESS	0.01618	1	0
< 0.60	GO:0038109	Kit signaling pathway	BIOLOGICAL_PROCESS	0.01618	1	0
< 0.60	GO:0072656	maintenance of protein location in mitochondrion	BIOLOGICAL_PROCESS	0.01618	1	0
< 0.60	GO:0051615	histamine uptake	BIOLOGICAL_PROCESS	0.01618	1	0
< 0.60	GO:0003366	cell-matrix adhesion involved in ameboidal cell migration	BIOLOGICAL_PROCESS	0.01618	1	0
< 0.60	GO:2000189	positive regulation of cholesterol homeostasis	BIOLOGICAL_PROCESS	0.01618	1	0
< 0.60	GO:1904694	negative regulation of vascular smooth muscle contraction	BIOLOGICAL_PROCESS	0.01618	1	0
< 0.60	GO:0043987	histone H3-S10 phosphorylation	BIOLOGICAL_PROCESS	0.01618	1	0
< 0.60	GO:0043990	histone H2A-S1 phosphorylation	BIOLOGICAL_PROCESS	0.01618	1	0
< 0.60	GO:1990134	epithelial cell apoptotic process involved in palatal shelf morphogenesis	BIOLOGICAL_PROCESS	0.01618	1	0
< 0.60	GO:0043406	positive regulation of MAP kinase activity	BIOLOGICAL_PROCESS	0.00911	4	47
< 0.60	GO:0070904	transepithelial L-ascorbic acid transport	BIOLOGICAL_PROCESS	0.01618	1	0
< 0.60	GO:0014044	Schwann cell development	BIOLOGICAL_PROCESS	0.01543	2	10
< 0.60	GO:0006419	alanyl-tRNA aminoacylation	BIOLOGICAL_PROCESS	0.01618	1	0
< 0.60	GO:0061373	mammillary axonal complex development	BIOLOGICAL_PROCESS	0.01618	1	0
< 0.60	GO:1902598	creatine transmembrane transport	BIOLOGICAL_PROCESS	0.01618	1	0
< 0.60	GO:0097326	melanocyte adhesion	BIOLOGICAL_PROCESS	0.01618	1	0
< 0.60	GO:0051454	intracellular pH elevation	BIOLOGICAL_PROCESS	0.01618	1	0
< 0.60	GO:0003190	atrioventricular valve formation	BIOLOGICAL_PROCESS	0.01618	1	0
< 0.60	GO:0042523	positive regulation of tyrosine phosphorylation of Stat5 protein	BIOLOGICAL_PROCESS	0.01618	1	0
< 0.60	GO:0072274	metanephric glomerular basement membrane development	BIOLOGICAL_PROCESS	0.01618	1	0
< 0.60	GO:0006349	regulation of gene expression by genetic imprinting	BIOLOGICAL_PROCESS	0.01299	2	9
< 0.60	GO:0052565	response to defense-related host nitric oxide production	BIOLOGICAL_PROCESS	0.01618	1	0
< 0.60	GO:0072277	metanephric glomerular capillary formation	BIOLOGICAL_PROCESS	0.01618	1	0
< 0.60	GO:0090210	regulation of establishment of blood-brain barrier	BIOLOGICAL_PROCESS	0.01618	1	0
< 0.60	GO:0042496	detection of diacyl bacterial lipopeptide	BIOLOGICAL_PROCESS	0.01618	1	0
< 0.60	GO:0021680	cerebellar Purkinje cell layer development	BIOLOGICAL_PROCESS	0.01299	2	9
< 0.60	GO:0008355	olfactory learning	BIOLOGICAL_PROCESS	0.01618	1	0
< 0.60	GO:0045410	positive regulation of interleukin-6 biosynthetic process	BIOLOGICAL_PROCESS	0.01618	1	0
< 0.60	GO:0035701	hematopoietic stem cell migration	BIOLOGICAL_PROCESS	0.01618	1	0
< 0.60	GO:0021650	vestibulocochlear nerve formation	BIOLOGICAL_PROCESS	0.01618	1	0
< 0.60	GO:0008206	bile acid metabolic process	BIOLOGICAL_PROCESS	0.01299	2	9
< 0.60	GO:0055118	negative regulation of cardiac muscle contraction	BIOLOGICAL_PROCESS	0.01618	1	0
< 0.60	GO:0043303	mast cell degranulation	BIOLOGICAL_PROCESS	0.00869	2	7
< 0.60	GO:0043200	response to amino acid	BIOLOGICAL_PROCESS	0.01587	3	30
< 0.60	GO:0032224	positive regulation of synaptic transmission, cholinergic	BIOLOGICAL_PROCESS	0.01618	1	0
< 0.60	GO:0002755	MyD88-dependent toll-like receptor signaling pathway	BIOLOGICAL_PROCESS	0.01074	2	8
< 0.60	GO:0060992	response to fungicide	BIOLOGICAL_PROCESS	0.01618	1	0
< 0.60	GO:0007196	adenylate cyclase-inhibiting G-protein coupled glutamate receptor signaling pathway	BIOLOGICAL_PROCESS	0.01618	1	0
< 0.60	GO:0090164	asymmetric Golgi ribbon formation	BIOLOGICAL_PROCESS	0.01618	1	0
< 0.60	GO:1902748	positive regulation of lens fiber cell differentiation	BIOLOGICAL_PROCESS	0.01618	1	0
< 0.60	GO:0046373	L-arabinose metabolic process	BIOLOGICAL_PROCESS	0.01618	1	0
< 0.60	GO:0034150	toll-like receptor 6 signaling pathway	BIOLOGICAL_PROCESS	0.01618	1	0
< 0.60	GO:0046777	protein autophosphorylation	BIOLOGICAL_PROCESS	0.01503	4	55
< 0.60	GO:2000691	negative regulation of cardiac muscle cell myoblast differentiation	BIOLOGICAL_PROCESS	0.01618	1	0
< 0.60	GO:0048843	negative regulation of axon extension involved in axon guidance	BIOLOGICAL_PROCESS	0.01543	2	10
< 0.60	GO:0043163	cell envelope organization	BIOLOGICAL_PROCESS	0.01618	1	0
< 0.60	GO:0002540	leukotriene production involved in inflammatory response	BIOLOGICAL_PROCESS	0.01618	1	0
< 0.60	GO:1900747	negative regulation of vascular endothelial growth factor signaling pathway	BIOLOGICAL_PROCESS	0.01618	1	0
< 0.60	GO:0004998	transferrin receptor activity	MOLECULAR_FUNCTION	0.01618	1	0
< 0.60	GO:0004340	glucokinase activity	MOLECULAR_FUNCTION	0.01618	1	0
< 0.60	GO:0005309	creatine:sodium symporter activity	MOLECULAR_FUNCTION	0.01618	1	0
< 0.60	GO:0015220	choline transmembrane transporter activity	MOLECULAR_FUNCTION	0.01618	1	0
< 0.60	GO:0035175	histone kinase activity (H3-S10 specific)	MOLECULAR_FUNCTION	0.01618	1	0
< 0.60	GO:0008865	fructokinase activity	MOLECULAR_FUNCTION	0.01618	1	0
< 0.60	GO:0031870	thromboxane A2 receptor binding	MOLECULAR_FUNCTION	0.01618	1	0
< 0.60	GO:0005367	myo-inositol:sodium symporter activity	MOLECULAR_FUNCTION	0.01618	1	0
< 0.60	GO:0004035	alkaline phosphatase activity	MOLECULAR_FUNCTION	0.01618	1	0
< 0.60	GO:0005329	dopamine transmembrane transporter activity	MOLECULAR_FUNCTION	0.01618	1	0
< 0.60	GO:0034701	tripeptidase activity	MOLECULAR_FUNCTION	0.01618	1	0
< 0.60	GO:0030215	semaphorin receptor binding	MOLECULAR_FUNCTION	0.00869	2	7
< 0.60	GO:0008520	L-ascorbate:sodium symporter activity	MOLECULAR_FUNCTION	0.01618	1	0
< 0.60	GO:0098639	collagen binding involved in cell-matrix adhesion	MOLECULAR_FUNCTION	0.01618	1	0
< 0.60	GO:0005020	stem cell factor receptor activity	MOLECULAR_FUNCTION	0.01618	1	0
< 0.60	GO:0004051	arachidonate 5-lipoxygenase activity	MOLECULAR_FUNCTION	0.01618	1	0
< 0.60	GO:0005018	platelet-derived growth factor alpha-receptor activity	MOLECULAR_FUNCTION	0.01618	1	0
< 0.60	GO:0046978	TAP1 binding	MOLECULAR_FUNCTION	0.01618	1	0
< 0.60	GO:0030144	alpha-1,6-mannosylglycoprotein 6-beta-N-acetylglucosaminyltransferase activity	MOLECULAR_FUNCTION	0.01618	1	0
< 0.60	GO:0034987	immunoglobulin receptor binding	MOLECULAR_FUNCTION	0.01618	1	0
< 0.60	GO:0046872	metal ion binding	MOLECULAR_FUNCTION	0.01465	34	1425
< 0.60	GO:0019158	mannokinase activity	MOLECULAR_FUNCTION	0.01618	1	0
< 0.60	GO:0102008	cytosolic dipeptidase activity	MOLECULAR_FUNCTION	0.01618	1	0
< 0.60	GO:0004813	alanine-tRNA ligase activity	MOLECULAR_FUNCTION	0.01618	1	0
< 0.60	GO:0047555	3',5'-cyclic-GMP phosphodiesterase activity	MOLECULAR_FUNCTION	0.01618	1	0
< 0.60	GO:0035663	Toll-like receptor 2 binding	MOLECULAR_FUNCTION	0.01618	1	0
< 0.60	GO:0001642	group III metabotropic glutamate receptor activity	MOLECULAR_FUNCTION	0.01618	1	0
< 0.60	GO:0051959	dynein light intermediate chain binding	MOLECULAR_FUNCTION	0.01618	1	0
< 0.60	GO:0046556	alpha-L-arabinofuranosidase activity	MOLECULAR_FUNCTION	0.01618	1	0
< 0.60	GO:0004971	AMPA glutamate receptor activity	MOLECULAR_FUNCTION	0.01618	1	0
< 0.60	GO:0070890	sodium-dependent L-ascorbate transmembrane transporter activity	MOLECULAR_FUNCTION	0.01618	1	0
< 0.60	GO:0005751	mitochondrial respiratory chain complex IV	CELLULAR_COMPONENT	0.01618	1	0
< 0.60	GO:0042825	TAP complex	CELLULAR_COMPONENT	0.01618	1	0
< 0.60	GO:0005608	laminin-3 complex	CELLULAR_COMPONENT	0.01618	1	0
< 0.60	GO:0042629	mast cell granule	CELLULAR_COMPONENT	0.01618	1	0
< 0.60	GO:0016028	rhabdomere	CELLULAR_COMPONENT	0.01618	1	0
< 0.60	GO:0032420	stereocilium	CELLULAR_COMPONENT	0.01074	2	8
< 0.60	GO:0034666	integrin alpha2-beta1 complex	CELLULAR_COMPONENT	0.01618	1	0
< 0.60	GO:0034669	integrin alpha4-beta7 complex	CELLULAR_COMPONENT	0.01618	1	0
< 0.60	GO:0005902	microvillus	CELLULAR_COMPONENT	0.01299	2	9
< 0.60	GO:0043083	synaptic cleft	CELLULAR_COMPONENT	0.01618	1	0
< 0.60	GO:1990712	HFE-transferrin receptor complex	CELLULAR_COMPONENT	0.01618	1	0
< 0.60	GO:0035355	Toll-like receptor 2-Toll-like receptor 6 protein complex	CELLULAR_COMPONENT	0.01618	1	0
< 0.60	GO:0034446	substrate adhesion-dependent cell spreading	BIOLOGICAL_PROCESS	0.0172	3	31
< 0.60	GO:0033344	cholesterol efflux	BIOLOGICAL_PROCESS	0.01804	2	11
< 0.60	GO:0001786	phosphatidylserine binding	MOLECULAR_FUNCTION	0.01804	2	11
< 0.60	GO:0035091	phosphatidylinositol binding	MOLECULAR_FUNCTION	0.01871	5	90
< 0.60	GO:0007229	integrin-mediated signaling pathway	BIOLOGICAL_PROCESS	0.02005	3	33
< 0.60	GO:0020037	heme binding	MOLECULAR_FUNCTION	0.02005	3	33
< 0.60	GO:0021591	ventricular system development	BIOLOGICAL_PROCESS	0.02083	2	12
< 0.60	GO:0060041	retina development in camera-type eye	BIOLOGICAL_PROCESS	0.02157	3	34
< 0.60	GO:0005911	cell-cell junction	CELLULAR_COMPONENT	0.02208	6	129
< 0.60	GO:0060119	inner ear receptor cell development	BIOLOGICAL_PROCESS	0.02378	2	13
< 0.60	GO:0030239	myofibril assembly	BIOLOGICAL_PROCESS	0.02378	2	13
< 0.60	GO:0002481	antigen processing and presentation of exogenous protein antigen via MHC class Ib, TAP-dependent	BIOLOGICAL_PROCESS	0.03211	1	1
< 0.60	GO:0006600	creatine metabolic process	BIOLOGICAL_PROCESS	0.03211	1	1
< 0.60	GO:0002485	antigen processing and presentation of endogenous peptide antigen via MHC class I via ER pathway, TAP-dependent	BIOLOGICAL_PROCESS	0.03211	1	1
< 0.60	GO:0046069	cGMP catabolic process	BIOLOGICAL_PROCESS	0.03211	1	1
< 0.60	GO:0002489	antigen processing and presentation of endogenous peptide antigen via MHC class Ib via ER pathway, TAP-dependent	BIOLOGICAL_PROCESS	0.03211	1	1
< 0.60	GO:0035021	negative regulation of Rac protein signal transduction	BIOLOGICAL_PROCESS	0.03211	1	1
< 0.60	GO:0072249	metanephric glomerular visceral epithelial cell development	BIOLOGICAL_PROCESS	0.03211	1	1
< 0.60	GO:0002591	positive regulation of antigen processing and presentation of peptide antigen via MHC class I	BIOLOGICAL_PROCESS	0.03211	1	1
< 0.60	GO:0009912	auditory receptor cell fate commitment	BIOLOGICAL_PROCESS	0.03211	1	1
< 0.60	GO:0051965	positive regulation of synapse assembly	BIOLOGICAL_PROCESS	0.0269	2	14
< 0.60	GO:0050885	neuromuscular process controlling balance	BIOLOGICAL_PROCESS	0.0269	2	14
< 0.60	GO:0050772	positive regulation of axonogenesis	BIOLOGICAL_PROCESS	0.03016	2	15
< 0.60	GO:0043988	histone H3-S28 phosphorylation	BIOLOGICAL_PROCESS	0.03211	1	1
< 0.60	GO:0021957	corticospinal tract morphogenesis	BIOLOGICAL_PROCESS	0.03211	1	1
< 0.60	GO:0060087	relaxation of vascular smooth muscle	BIOLOGICAL_PROCESS	0.03211	1	1
< 0.60	GO:0097368	establishment of Sertoli cell barrier	BIOLOGICAL_PROCESS	0.03211	1	1
< 0.60	GO:0051014	actin filament severing	BIOLOGICAL_PROCESS	0.03211	1	1
< 0.60	GO:0006123	mitochondrial electron transport, cytochrome c to oxygen	BIOLOGICAL_PROCESS	0.03211	1	1
< 0.60	GO:0032762	mast cell cytokine production	BIOLOGICAL_PROCESS	0.03211	1	1
< 0.60	GO:0038065	collagen-activated signaling pathway	BIOLOGICAL_PROCESS	0.03211	1	1
< 0.60	GO:0007585	respiratory gaseous exchange	BIOLOGICAL_PROCESS	0.0269	2	14
< 0.60	GO:0030219	megakaryocyte differentiation	BIOLOGICAL_PROCESS	0.0269	2	14
< 0.60	GO:0042511	positive regulation of tyrosine phosphorylation of Stat1 protein	BIOLOGICAL_PROCESS	0.03211	1	1
< 0.60	GO:0038162	erythropoietin-mediated signaling pathway	BIOLOGICAL_PROCESS	0.03211	1	1
< 0.60	GO:0021798	forebrain dorsal/ventral pattern formation	BIOLOGICAL_PROCESS	0.03211	1	1
< 0.60	GO:0044565	dendritic cell proliferation	BIOLOGICAL_PROCESS	0.03211	1	1
< 0.60	GO:0021540	corpus callosum morphogenesis	BIOLOGICAL_PROCESS	0.03211	1	1
< 0.60	GO:0010890	positive regulation of sequestering of triglyceride	BIOLOGICAL_PROCESS	0.03211	1	1
< 0.60	GO:1903056	regulation of melanosome organization	BIOLOGICAL_PROCESS	0.03211	1	1
< 0.60	GO:0034773	histone H4-K20 trimethylation	BIOLOGICAL_PROCESS	0.03211	1	1
< 0.60	GO:0001843	neural tube closure	BIOLOGICAL_PROCESS	0.03007	3	39
< 0.60	GO:0035610	protein side chain deglutamylation	BIOLOGICAL_PROCESS	0.03211	1	1
< 0.60	GO:0045636	positive regulation of melanocyte differentiation	BIOLOGICAL_PROCESS	0.03211	1	1
< 0.60	GO:0019370	leukotriene biosynthetic process	BIOLOGICAL_PROCESS	0.03211	1	1
< 0.60	GO:0035609	C-terminal protein deglutamylation	BIOLOGICAL_PROCESS	0.03211	1	1
< 0.60	GO:0030035	microspike assembly	BIOLOGICAL_PROCESS	0.03211	1	1
< 0.60	GO:0035795	negative regulation of mitochondrial membrane permeability	BIOLOGICAL_PROCESS	0.03211	1	1
< 0.60	GO:2000318	positive regulation of T-helper 17 type immune response	BIOLOGICAL_PROCESS	0.03211	1	1
< 0.60	GO:0050910	detection of mechanical stimulus involved in sensory perception of sound	BIOLOGICAL_PROCESS	0.03211	1	1
< 0.60	GO:2000570	positive regulation of T-helper 2 cell activation	BIOLOGICAL_PROCESS	0.03211	1	1
< 0.60	GO:0090116	C-5 methylation of cytosine	BIOLOGICAL_PROCESS	0.03211	1	1
< 0.60	GO:2000107	negative regulation of leukocyte apoptotic process	BIOLOGICAL_PROCESS	0.0269	2	14
< 0.60	GO:0015440	peptide-transporting ATPase activity	MOLECULAR_FUNCTION	0.03211	1	1
< 0.60	GO:0004697	protein kinase C activity	MOLECULAR_FUNCTION	0.03211	1	1
< 0.60	GO:0051371	muscle alpha-actinin binding	MOLECULAR_FUNCTION	0.03211	1	1
< 0.60	GO:0005452	inorganic anion exchanger activity	MOLECULAR_FUNCTION	0.03211	1	1
< 0.60	GO:0004180	carboxypeptidase activity	MOLECULAR_FUNCTION	0.03016	2	15
< 0.60	GO:0038064	collagen receptor activity	MOLECULAR_FUNCTION	0.03211	1	1
< 0.60	GO:0005089	Rho guanyl-nucleotide exchange factor activity	MOLECULAR_FUNCTION	0.02825	3	38
< 0.60	GO:0004095	carnitine O-palmitoyltransferase activity	MOLECULAR_FUNCTION	0.03211	1	1
< 0.60	GO:1990698	palmitoleoyltransferase activity	MOLECULAR_FUNCTION	0.03211	1	1
< 0.60	GO:0005096	GTPase activator activity	MOLECULAR_FUNCTION	0.02554	5	98
< 0.60	GO:0003886	DNA (cytosine-5-)-methyltransferase activity	MOLECULAR_FUNCTION	0.03211	1	1
< 0.60	GO:0004716	signal transducer, downstream of receptor, with protein tyrosine kinase activity	MOLECULAR_FUNCTION	0.03211	1	1
< 0.60	GO:1901612	cardiolipin binding	MOLECULAR_FUNCTION	0.03211	1	1
< 0.60	GO:0002116	semaphorin receptor complex	CELLULAR_COMPONENT	0.03211	1	1
< 0.60	GO:0005610	laminin-5 complex	CELLULAR_COMPONENT	0.03211	1	1
< 0.60	GO:0005859	muscle myosin complex	CELLULAR_COMPONENT	0.03211	1	1
< 0.60	GO:0031430	M band	CELLULAR_COMPONENT	0.03211	1	1
< 0.60	GO:0032982	myosin filament	CELLULAR_COMPONENT	0.03211	1	1
< 0.60	GO:0042641	actomyosin	CELLULAR_COMPONENT	0.03016	2	15
< 0.60	GO:0065010	extracellular membrane-bounded organelle	CELLULAR_COMPONENT	0.03211	1	1
< 0.60	GO:0009897	external side of plasma membrane	CELLULAR_COMPONENT	0.0316	4	70
< 0.60	GO:0005925	focal adhesion	CELLULAR_COMPONENT	0.03659	6	146
< 0.60	GO:0030032	lamellipodium assembly	BIOLOGICAL_PROCESS	0.03714	2	17
< 0.60	GO:0002709	regulation of T cell mediated immunity	BIOLOGICAL_PROCESS	0.03714	2	17
< 0.60	GO:0061515	myeloid cell development	BIOLOGICAL_PROCESS	0.03714	2	17
< 0.60	GO:0008235	metalloexopeptidase activity	MOLECULAR_FUNCTION	0.03714	2	17
< 0.60	GO:0002371	dendritic cell cytokine production	BIOLOGICAL_PROCESS	0.04777	1	2
< 0.60	GO:0048557	embryonic digestive tract morphogenesis	BIOLOGICAL_PROCESS	0.04777	1	2
< 0.60	GO:1900227	positive regulation of NLRP3 inflammasome complex assembly	BIOLOGICAL_PROCESS	0.04777	1	2
< 0.60	GO:2001028	positive regulation of endothelial cell chemotaxis	BIOLOGICAL_PROCESS	0.04777	1	2
< 0.60	GO:0006995	cellular response to nitrogen starvation	BIOLOGICAL_PROCESS	0.04777	1	2
< 0.60	GO:1902287	semaphorin-plexin signaling pathway involved in axon guidance	BIOLOGICAL_PROCESS	0.04777	1	2
< 0.60	GO:0042989	sequestering of actin monomers	BIOLOGICAL_PROCESS	0.04777	1	2
< 0.60	GO:0010507	negative regulation of autophagy	BIOLOGICAL_PROCESS	0.04862	2	20
< 0.60	GO:0010745	negative regulation of macrophage derived foam cell differentiation	BIOLOGICAL_PROCESS	0.04777	1	2
< 0.60	GO:0060068	vagina development	BIOLOGICAL_PROCESS	0.04777	1	2
< 0.60	GO:1904322	cellular response to forskolin	BIOLOGICAL_PROCESS	0.04777	1	2
< 0.60	GO:0048194	Golgi vesicle budding	BIOLOGICAL_PROCESS	0.04777	1	2
< 0.60	GO:0055119	relaxation of cardiac muscle	BIOLOGICAL_PROCESS	0.04777	1	2
< 0.60	GO:0042475	odontogenesis of dentin-containing tooth	BIOLOGICAL_PROCESS	0.04862	2	20
< 0.60	GO:0007283	spermatogenesis	BIOLOGICAL_PROCESS	0.04624	5	116
< 0.60	GO:0042492	gamma-delta T cell differentiation	BIOLOGICAL_PROCESS	0.04777	1	2
< 0.60	GO:0035790	platelet-derived growth factor receptor-alpha signaling pathway	BIOLOGICAL_PROCESS	0.04777	1	2
< 0.60	GO:0033129	positive regulation of histone phosphorylation	BIOLOGICAL_PROCESS	0.04777	1	2
< 0.60	GO:0023019	signal transduction involved in regulation of gene expression	BIOLOGICAL_PROCESS	0.04777	1	2
< 0.60	GO:0071726	cellular response to diacyl bacterial lipopeptide	BIOLOGICAL_PROCESS	0.04777	1	2
< 0.60	GO:0035461	vitamin transmembrane transport	BIOLOGICAL_PROCESS	0.04777	1	2
< 0.60	GO:0043045	DNA methylation involved in embryo development	BIOLOGICAL_PROCESS	0.04777	1	2
< 0.60	GO:0044027	hypermethylation of CpG island	BIOLOGICAL_PROCESS	0.04777	1	2
< 0.60	GO:0015651	quaternary ammonium group transmembrane transporter activity	MOLECULAR_FUNCTION	0.04777	1	2
< 0.60	GO:0005536	glucose binding	MOLECULAR_FUNCTION	0.04777	1	2
< 0.60	GO:0004383	guanylate cyclase activity	MOLECULAR_FUNCTION	0.04777	1	2
< 0.60	GO:0005234	extracellular-glutamate-gated ion channel activity	MOLECULAR_FUNCTION	0.04777	1	2
< 0.60	GO:0004129	cytochrome-c oxidase activity	MOLECULAR_FUNCTION	0.04777	1	2
< 0.60	GO:0017154	semaphorin receptor activity	MOLECULAR_FUNCTION	0.04777	1	2
< 0.60	GO:0003774	motor activity	MOLECULAR_FUNCTION	0.04227	3	45
< 0.60	GO:0071723	lipopeptide binding	MOLECULAR_FUNCTION	0.04777	1	2
< 0.60	GO:0070062	extracellular exosome	CELLULAR_COMPONENT	0.04773	24	1023
< 0.60	GO:0030666	endocytic vesicle membrane	CELLULAR_COMPONENT	0.04084	2	18
< 0.60	GO:0030893	meiotic cohesin complex	CELLULAR_COMPONENT	0.04777	1	2
< 0.60	GO:0001741	XY body	CELLULAR_COMPONENT	0.04777	1	2
< 0.60	GO:0030175	filopodium	CELLULAR_COMPONENT	0.04862	2	20
< 0.60	GO:0008074	guanylate cyclase complex, soluble	CELLULAR_COMPONENT	0.04777	1	2
