# Supplementary material for: Molecular evolution and signatures of selective pressures on Bos, focusing on the Nelore breed (Bos indicus)
Source: PLoS One. 2022 Dec 22;17(12):e0279091. doi: 10.1371/journal.pone.0279091 (PMC9778527; doi:10.1371/journal.pone.0279091)
Supplement: S4 Table — For each GO term, the similarity score, GO ID, name and category, attached p-value (p < 0.05), the number of sequences that are annotated with the GO in the test-set and reference, are shown. (XLSX) [file pone.0279091.s009.xlsx]

## Sheet: Planilha1
GO ID	GO Term	GO Category	P-Value	Nr Test	Nr Reference
GO:0003677	DNA binding	MOLECULAR_FUNCTION	0.00000	464	633
GO:0043565	sequence-specific DNA binding	MOLECULAR_FUNCTION	0.00002	305	423
GO:0003676	nucleic acid binding	MOLECULAR_FUNCTION	0.00001	640	983
GO:0001067	regulatory region nucleic acid binding	MOLECULAR_FUNCTION	0.00002	265	356
GO:0000977	RNA polymerase II transcription regulatory region sequence-specific DNA binding	MOLECULAR_FUNCTION	0	208	260
GO:0000976	transcription regulatory region sequence-specific DNA binding	MOLECULAR_FUNCTION	0.00002	264	356
GO:0000987	cis-regulatory region sequence-specific DNA binding	MOLECULAR_FUNCTION	0.00002	183	229
GO:0140110	transcription regulator activity	MOLECULAR_FUNCTION	0.00000	306	418
GO:0003690	double-stranded DNA binding	MOLECULAR_FUNCTION	0.00003	298	415
GO:0015631	tubulin binding	MOLECULAR_FUNCTION	0.00005	96	103
GO:0000978	RNA polymerase II cis-regulatory region sequence-specific DNA binding	MOLECULAR_FUNCTION	0.00005	176	223
GO:1990837	sequence-specific double-stranded DNA binding	MOLECULAR_FUNCTION	0.00006	276	384
GO:0003700	DNA-binding transcription factor activity	MOLECULAR_FUNCTION	0.00008	208	276
GO:0003779	actin binding	MOLECULAR_FUNCTION	0.00016	115	136
GO:0050832	defense response to fungus	BIOLOGICAL_PROCESS	0.00019	10	1
GO:0000981	DNA-binding transcription factor activity, RNA polymerase II-specific	MOLECULAR_FUNCTION	0.00025	196	265
GO:0099080	supramolecular complex	CELLULAR_COMPONENT	0.00032	250	355
GO:0097484	dendrite extension	BIOLOGICAL_PROCESS	0.00033	17	7
GO:0019219	regulation of nucleobase-containing compound metabolic process	BIOLOGICAL_PROCESS	0.00035	766	1247
GO:0008017	microtubule binding	MOLECULAR_FUNCTION	0.00039	70	74
GO:0006333	chromatin assembly or disassembly	BIOLOGICAL_PROCESS	0.00062	53	52
GO:0051010	microtubule plus-end binding	MOLECULAR_FUNCTION	0.00066	15	6
GO:0098794	postsynapse	CELLULAR_COMPONENT	0.00071	140	183
GO:0051253	negative regulation of RNA metabolic process	BIOLOGICAL_PROCESS	0.00092	354	540
GO:0051252	regulation of RNA metabolic process	BIOLOGICAL_PROCESS	0.00115	705	1157
GO:0051304	chromosome separation	BIOLOGICAL_PROCESS	0.0011	32	26
GO:1990138	neuron projection extension	BIOLOGICAL_PROCESS	0.00103	56	58
GO:0099513	polymeric cytoskeletal fiber	CELLULAR_COMPONENT	0.00091	132	172
GO:2000113	negative regulation of cellular macromolecule biosynthetic process	BIOLOGICAL_PROCESS	0.0011	368	566
GO:1903507	negative regulation of nucleic acid-templated transcription	BIOLOGICAL_PROCESS	0.00088	332	502
GO:0120039	plasma membrane bounded cell projection morphogenesis	BIOLOGICAL_PROCESS	0.00116	182	254
GO:0000904	cell morphogenesis involved in differentiation	BIOLOGICAL_PROCESS	0.00105	199	281
GO:1902679	negative regulation of RNA biosynthetic process	BIOLOGICAL_PROCESS	0.00096	332	503
GO:0010558	negative regulation of macromolecule biosynthetic process	BIOLOGICAL_PROCESS	0.00107	374	576
GO:0045934	negative regulation of nucleobase-containing compound metabolic process	BIOLOGICAL_PROCESS	0.00084	375	575
GO:0034968	histone lysine methylation	BIOLOGICAL_PROCESS	0.0008	42	38
GO:0048525	negative regulation of viral process	BIOLOGICAL_PROCESS	0.00129	26	19
GO:0048858	cell projection morphogenesis	BIOLOGICAL_PROCESS	0.00131	182	255
GO:0045892	negative regulation of transcription, DNA-templated	BIOLOGICAL_PROCESS	0.00126	325	494
GO:1900026	positive regulation of substrate adhesion-dependent cell spreading	BIOLOGICAL_PROCESS	0.00138	14	6
GO:0031112	positive regulation of microtubule polymerization or depolymerization	BIOLOGICAL_PROCESS	0.00141	15	7
GO:0048588	developmental cell growth	BIOLOGICAL_PROCESS	0.00157	68	77
GO:0048812	neuron projection morphogenesis	BIOLOGICAL_PROCESS	0.00159	178	250
GO:0032989	cellular component morphogenesis	BIOLOGICAL_PROCESS	0.00163	204	293
GO:0004385	guanylate kinase activity	MOLECULAR_FUNCTION	0.00175	6	0
GO:0046710	GDP metabolic process	BIOLOGICAL_PROCESS	0.00175	6	0
GO:0031327	negative regulation of cellular biosynthetic process	BIOLOGICAL_PROCESS	0.00193	378	590
GO:1902473	regulation of protein localization to synapse	BIOLOGICAL_PROCESS	0.00191	9	2
GO:0034728	nucleosome organization	BIOLOGICAL_PROCESS	0.00189	40	38
GO:0031110	regulation of microtubule polymerization or depolymerization	BIOLOGICAL_PROCESS	0.00199	30	25
GO:0032886	regulation of microtubule-based process	BIOLOGICAL_PROCESS	0.00217	67	77
GO:0030125	clathrin vesicle coat	CELLULAR_COMPONENT	0.00284	13	6
GO:0032774	RNA biosynthetic process	BIOLOGICAL_PROCESS	0.00282	672	1113
GO:0031497	chromatin assembly	BIOLOGICAL_PROCESS	0.00275	42	42
GO:1990023	mitotic spindle midzone	CELLULAR_COMPONENT	0.00234	10	3
GO:0099081	supramolecular polymer	CELLULAR_COMPONENT	0.00247	177	252
GO:0099512	supramolecular fiber	CELLULAR_COMPONENT	0.00237	176	250
GO:0097435	supramolecular fiber organization	BIOLOGICAL_PROCESS	0.00288	175	250
GO:1903506	regulation of nucleic acid-templated transcription	BIOLOGICAL_PROCESS	0.00217	643	1057
GO:0008092	cytoskeletal protein binding	MOLECULAR_FUNCTION	0.00258	235	349
GO:0097659	nucleic acid-templated transcription	BIOLOGICAL_PROCESS	0.00244	670	1107
GO:0035371	microtubule plus-end	CELLULAR_COMPONENT	0.00262	11	4
GO:0048675	axon extension	BIOLOGICAL_PROCESS	0.00275	42	42
GO:2001141	regulation of RNA biosynthetic process	BIOLOGICAL_PROCESS	0.00261	643	1060
GO:0009791	post-embryonic development	BIOLOGICAL_PROCESS	0.00237	35	32
GO:0010468	regulation of gene expression	BIOLOGICAL_PROCESS	0.00265	877	1480
GO:0010629	negative regulation of gene expression	BIOLOGICAL_PROCESS	0.00284	488	787
GO:0006323	DNA packaging	BIOLOGICAL_PROCESS	0.00231	51	54
GO:0006338	chromatin remodeling	BIOLOGICAL_PROCESS	0.00231	60	67
GO:0006355	regulation of transcription, DNA-templated	BIOLOGICAL_PROCESS	0.00267	631	1039
GO:0009890	negative regulation of biosynthetic process	BIOLOGICAL_PROCESS	0.00228	382	599
GO:0018022	peptidyl-lysine methylation	BIOLOGICAL_PROCESS	0.00246	43	43
GO:0048667	cell morphogenesis involved in neuron differentiation	BIOLOGICAL_PROCESS	0.00302	162	229
GO:0050688	regulation of defense response to virus	BIOLOGICAL_PROCESS	0.00316	21	15
GO:0006351	transcription, DNA-templated	BIOLOGICAL_PROCESS	0.00321	659	1092
GO:0032990	cell part morphogenesis	BIOLOGICAL_PROCESS	0.00339	182	263
GO:0098597	observational learning	BIOLOGICAL_PROCESS	0.00339	7	1
GO:0035441	cell migration involved in vasculogenesis	BIOLOGICAL_PROCESS	0.00339	7	1
GO:0034446	substrate adhesion-dependent cell spreading	BIOLOGICAL_PROCESS	0.00327	35	33
GO:0016605	PML body	CELLULAR_COMPONENT	0.00356	37	36
GO:0007010	cytoskeleton organization	BIOLOGICAL_PROCESS	0.00391	304	471
GO:0016571	histone methylation	BIOLOGICAL_PROCESS	0.00397	46	49
GO:0032589	neuron projection membrane	CELLULAR_COMPONENT	0.00406	18	12
GO:0006325	chromatin organization	BIOLOGICAL_PROCESS	0.00417	206	305
GO:0051276	chromosome organization	BIOLOGICAL_PROCESS	0.00425	304	472
GO:2000112	regulation of cellular macromolecule biosynthetic process	BIOLOGICAL_PROCESS	0.00435	718	1203
GO:0098984	neuron to neuron synapse	CELLULAR_COMPONENT	0.00433	85	108
GO:0030516	regulation of axon extension	BIOLOGICAL_PROCESS	0.00445	35	34
GO:0060544	regulation of necroptotic process	BIOLOGICAL_PROCESS	0.00455	8	2
GO:0030118	clathrin coat	CELLULAR_COMPONENT	0.0047	16	10
GO:0090304	nucleic acid metabolic process	BIOLOGICAL_PROCESS	0.0051	935	1598
GO:0002116	semaphorin receptor complex	CELLULAR_COMPONENT	0.00505	5	0
GO:0015774	polysaccharide transport	BIOLOGICAL_PROCESS	0.00505	5	0
GO:0033037	polysaccharide localization	BIOLOGICAL_PROCESS	0.00505	5	0
GO:0098978	glutamatergic synapse	CELLULAR_COMPONENT	0.00502	78	98
GO:0048755	branching morphogenesis of a nerve	BIOLOGICAL_PROCESS	0.00505	5	0
GO:0045935	positive regulation of nucleobase-containing compound metabolic process	BIOLOGICAL_PROCESS	0.00489	398	637
GO:0030641	regulation of cellular pH	BIOLOGICAL_PROCESS	0.0053	14	8
GO:0098918	structural constituent of synapse	MOLECULAR_FUNCTION	0.00527	9	3
GO:0010556	regulation of macromolecule biosynthetic process	BIOLOGICAL_PROCESS	0.00535	732	1232
GO:0085029	extracellular matrix assembly	BIOLOGICAL_PROCESS	0.00555	13	7
GO:0035120	post-embryonic appendage morphogenesis	BIOLOGICAL_PROCESS	0.00564	10	4
GO:1902285	semaphorin-plexin signaling pathway involved in neuron projection guidance	BIOLOGICAL_PROCESS	0.00564	10	4
GO:0031116	positive regulation of microtubule polymerization	BIOLOGICAL_PROCESS	0.00555	13	7
GO:0019953	sexual reproduction	BIOLOGICAL_PROCESS	0.02317	130	194
GO:0030307	positive regulation of cell growth	BIOLOGICAL_PROCESS	0.01672	51	63
GO:0031672	A band	CELLULAR_COMPONENT	0.00785	16	11
GO:0016049	cell growth	BIOLOGICAL_PROCESS	0.03611	112	168
GO:0030313	cell envelope	CELLULAR_COMPONENT	0.01454	4	0
GO:0031593	polyubiquitin modification-dependent protein binding	MOLECULAR_FUNCTION	0.03487	17	16
GO:0030288	outer membrane-bounded periplasmic space	CELLULAR_COMPONENT	0.01454	4	0
GO:0042297	vocal learning	BIOLOGICAL_PROCESS	0.00861	6	1
GO:0030426	growth cone	CELLULAR_COMPONENT	0.03593	52	69
GO:0030425	dendrite	CELLULAR_COMPONENT	0.02434	138	208
GO:0030427	site of polarized growth	CELLULAR_COMPONENT	0.04453	53	72
GO:0016070	RNA metabolic process	BIOLOGICAL_PROCESS	0.01231	837	1439
GO:0043401	steroid hormone mediated signaling pathway	BIOLOGICAL_PROCESS	0.03625	36	44
GO:0031430	M band	CELLULAR_COMPONENT	0.01064	12	7
GO:0032754	positive regulation of interleukin-5 production	BIOLOGICAL_PROCESS	0.01064	7	2
GO:0006479	protein methylation	BIOLOGICAL_PROCESS	0.03593	52	69
GO:0032736	positive regulation of interleukin-13 production	BIOLOGICAL_PROCESS	0.02425	8	4
GO:0030031	cell projection assembly	BIOLOGICAL_PROCESS	0.04277	111	168
GO:0030030	cell projection organization	BIOLOGICAL_PROCESS	0.03987	325	541
GO:0030029	actin filament-based process	BIOLOGICAL_PROCESS	0.02008	192	298
GO:0030020	extracellular matrix structural constituent conferring tensile strength	MOLECULAR_FUNCTION	0.04806	7	4
GO:0032674	regulation of interleukin-5 production	BIOLOGICAL_PROCESS	0.03625	10	7
GO:0031344	regulation of cell projection organization	BIOLOGICAL_PROCESS	0.01723	159	240
GO:0031345	negative regulation of cell projection organization	BIOLOGICAL_PROCESS	0.04427	43	56
GO:0006383	transcription by RNA polymerase III	BIOLOGICAL_PROCESS	0.02425	8	4
GO:0042043	neurexin family protein binding	MOLECULAR_FUNCTION	0.02429	6	2
GO:0030004	cellular monovalent inorganic cation homeostasis	BIOLOGICAL_PROCESS	0.01702	17	14
GO:0031328	positive regulation of cellular biosynthetic process	BIOLOGICAL_PROCESS	0.04064	387	652
GO:0032656	regulation of interleukin-13 production	BIOLOGICAL_PROCESS	0.01991	11	7
GO:0031326	regulation of cellular biosynthetic process	BIOLOGICAL_PROCESS	0.01541	745	1277
GO:0031324	negative regulation of cellular metabolic process	BIOLOGICAL_PROCESS	0.01712	547	922
GO:0030071	regulation of mitotic metaphase/anaphase transition	BIOLOGICAL_PROCESS	0.03324	20	20
GO:0070925	organelle assembly	BIOLOGICAL_PROCESS	0.01673	158	238
GO:0030036	actin cytoskeleton organization	BIOLOGICAL_PROCESS	0.01826	171	261
GO:0150011	regulation of neuron projection arborization	BIOLOGICAL_PROCESS	0.04806	7	4
GO:0006517	protein deglycosylation	BIOLOGICAL_PROCESS	0.04806	7	4
GO:0031519	PcG protein complex	CELLULAR_COMPONENT	0.02748	19	18
GO:0043515	kinetochore binding	MOLECULAR_FUNCTION	0.04188	3	0
GO:0019857	5-methylcytosine metabolic process	BIOLOGICAL_PROCESS	0.04188	3	0
GO:0042148	strand invasion	BIOLOGICAL_PROCESS	0.04188	3	0
GO:0030131	clathrin adaptor complex	CELLULAR_COMPONENT	0.01168	10	5
GO:0032784	regulation of DNA-templated transcription, elongation	BIOLOGICAL_PROCESS	0.03933	16	15
GO:0017154	semaphorin receptor activity	MOLECULAR_FUNCTION	0.00861	6	1
GO:0042100	B cell proliferation	BIOLOGICAL_PROCESS	0.04141	27	31
GO:0044784	metaphase/anaphase transition of cell cycle	BIOLOGICAL_PROCESS	0.01244	23	21
GO:0140527	reciprocal homologous recombination	BIOLOGICAL_PROCESS	0.00996	13	8
GO:0140546	defense response to symbiont	BIOLOGICAL_PROCESS	0.02851	51	66
GO:0003180	aortic valve morphogenesis	BIOLOGICAL_PROCESS	0.01519	14	10
GO:0015144	carbohydrate transmembrane transporter activity	MOLECULAR_FUNCTION	0.02486	7	3
GO:0090311	regulation of protein deacetylation	BIOLOGICAL_PROCESS	0.04441	15	14
GO:0042693	muscle cell fate commitment	BIOLOGICAL_PROCESS	0.03625	10	7
GO:0005871	kinesin complex	CELLULAR_COMPONENT	0.02205	18	16
GO:0005875	microtubule associated complex	CELLULAR_COMPONENT	0.04475	34	42
GO:0005874	microtubule	CELLULAR_COMPONENT	0.01738	80	109
GO:0005882	intermediate filament	CELLULAR_COMPONENT	0.04982	19	20
GO:0005884	actin filament	CELLULAR_COMPONENT	0.00615	42	45
GO:0005856	cytoskeleton	CELLULAR_COMPONENT	0.01711	403	665
GO:0016569	covalent chromatin modification	BIOLOGICAL_PROCESS	0.03553	138	212
GO:0003257	positive regulation of transcription from RNA polymerase II promoter involved in myocardial precursor cell differentiation	BIOLOGICAL_PROCESS	0.04188	3	0
GO:0016570	histone modification	BIOLOGICAL_PROCESS	0.04303	135	209
GO:0030863	cortical cytoskeleton	CELLULAR_COMPONENT	0.02665	33	38
GO:0016578	histone deubiquitination	BIOLOGICAL_PROCESS	0.03625	10	7
GO:0003279	cardiac septum development	BIOLOGICAL_PROCESS	0.02366	32	36
GO:0030878	thyroid gland development	BIOLOGICAL_PROCESS	0.00861	6	1
GO:0016581	NuRD complex	CELLULAR_COMPONENT	0.02152	5	1
GO:0005828	kinetochore microtubule	CELLULAR_COMPONENT	0.02152	5	1
GO:0005522	profilin binding	MOLECULAR_FUNCTION	0.0116	8	3
GO:0006885	regulation of pH	BIOLOGICAL_PROCESS	0.02366	14	11
GO:0006897	endocytosis	BIOLOGICAL_PROCESS	0.04945	130	202
GO:0005540	hyaluronic acid binding	MOLECULAR_FUNCTION	0.02152	5	1
GO:0005543	phospholipid binding	MOLECULAR_FUNCTION	0.03019	116	173
GO:0005545	1-phosphatidylinositol binding	MOLECULAR_FUNCTION	0.02425	8	4
GO:0030539	male genitalia development	BIOLOGICAL_PROCESS	0.02486	7	3
GO:0030522	intracellular receptor signaling pathway	BIOLOGICAL_PROCESS	0.01393	69	90
GO:0030514	negative regulation of BMP signaling pathway	BIOLOGICAL_PROCESS	0.03487	17	16
GO:0030518	intracellular steroid hormone receptor signaling pathway	BIOLOGICAL_PROCESS	0.02975	32	37
GO:0030517	negative regulation of axon extension	BIOLOGICAL_PROCESS	0.0167	13	9
GO:0090109	regulation of cell-substrate junction assembly	BIOLOGICAL_PROCESS	0.03597	24	26
GO:0005654	nucleoplasm	CELLULAR_COMPONENT	0.04538	768	1345
GO:0006996	organelle organization	BIOLOGICAL_PROCESS	0.01114	740	1261
GO:0042634	regulation of hair cycle	BIOLOGICAL_PROCESS	0.02425	8	4
GO:0030673	axolemma	CELLULAR_COMPONENT	0.01124	11	6
GO:0030674	protein-macromolecule adaptor activity	MOLECULAR_FUNCTION	0.01451	72	95
GO:0042597	periplasmic space	CELLULAR_COMPONENT	0.02429	6	2
GO:0090278	negative regulation of peptide hormone secretion	BIOLOGICAL_PROCESS	0.01519	14	10
GO:0090288	negative regulation of cellular response to growth factor stimulus	BIOLOGICAL_PROCESS	0.00621	32	31
GO:0090258	negative regulation of mitochondrial fission	BIOLOGICAL_PROCESS	0.01454	4	0
GO:0006928	movement of cell or subcellular component	BIOLOGICAL_PROCESS	0.0445	415	704
GO:0002230	positive regulation of defense response to virus by host	BIOLOGICAL_PROCESS	0.04008	9	6
GO:0051258	protein polymerization	BIOLOGICAL_PROCESS	0.04654	76	110
GO:0051254	positive regulation of RNA metabolic process	BIOLOGICAL_PROCESS	0.00829	356	571
GO:0051224	negative regulation of protein transport	BIOLOGICAL_PROCESS	0.04121	31	37
GO:0051172	negative regulation of nitrogen compound metabolic process	BIOLOGICAL_PROCESS	7	523	863
GO:1904259	regulation of basement membrane assembly involved in embryonic body morphogenesis	BIOLOGICAL_PROCESS	0.04188	3	0
GO:1904261	positive regulation of basement membrane assembly involved in embryonic body morphogenesis	BIOLOGICAL_PROCESS	0.04188	3	0
GO:0004864	protein phosphatase inhibitor activity	MOLECULAR_FUNCTION	0.04008	9	6
GO:0099186	structural constituent of postsynapse	MOLECULAR_FUNCTION	0.01064	7	2
GO:0051301	cell division	BIOLOGICAL_PROCESS	0.04522	137	213
GO:0051306	mitotic sister chromatid separation	BIOLOGICAL_PROCESS	0.01535	24	23
GO:1905552	positive regulation of protein localization to endoplasmic reticulum	BIOLOGICAL_PROCESS	0.04188	3	0
GO:1905550	regulation of protein localization to endoplasmic reticulum	BIOLOGICAL_PROCESS	0.04188	3	0
GO:0110011	regulation of basement membrane organization	BIOLOGICAL_PROCESS	0.04188	3	0
GO:0110020	regulation of actomyosin structure organization	BIOLOGICAL_PROCESS	0.02026	29	31
GO:0016922	nuclear receptor binding	MOLECULAR_FUNCTION	0.03696	32	38
GO:0042956	maltodextrin transport	BIOLOGICAL_PROCESS	0.01454	4	0
GO:0002040	sprouting angiogenesis	BIOLOGICAL_PROCESS	0.01932	40	47
GO:0042921	glucocorticoid receptor signaling pathway	BIOLOGICAL_PROCESS	0.04806	7	4
GO:0014069	postsynaptic density	CELLULAR_COMPONENT	0.00794	75	96
GO:0002092	positive regulation of receptor internalization	BIOLOGICAL_PROCESS	0.03625	10	7
GO:0051015	actin filament binding	MOLECULAR_FUNCTION	0.04186	47	62
GO:0051019	mitogen-activated protein kinase binding	MOLECULAR_FUNCTION	0.04458	12	10
GO:0014045	establishment of endothelial blood-brain barrier	BIOLOGICAL_PROCESS	0.04188	3	0
GO:1990034	calcium ion export across plasma membrane	BIOLOGICAL_PROCESS	0.01454	4	0
GO:0042974	retinoic acid receptor binding	MOLECULAR_FUNCTION	0.04008	9	6
GO:1990074	polyuridylation-dependent mRNA catabolic process	BIOLOGICAL_PROCESS	0.04188	3	0
GO:1904059	regulation of locomotor rhythm	BIOLOGICAL_PROCESS	0.04188	3	0
GO:0090545	CHD-type complex	CELLULAR_COMPONENT	0.02152	5	1
GO:1904036	negative regulation of epithelial cell apoptotic process	BIOLOGICAL_PROCESS	0.00656	18	13
GO:0016604	nuclear body	CELLULAR_COMPONENT	0.00696	181	268
GO:0030903	notochord development	BIOLOGICAL_PROCESS	0.04409	8	5
GO:0005954	calcium- and calmodulin-dependent protein kinase complex	CELLULAR_COMPONENT	0.04188	3	0
GO:0090598	male anatomical structure morphogenesis	BIOLOGICAL_PROCESS	0.01454	4	0
GO:0005938	cell cortex	CELLULAR_COMPONENT	0.04281	74	106
GO:0002165	instar larval or pupal development	BIOLOGICAL_PROCESS	0.01186	9	4
GO:0051129	negative regulation of cellular component organization	BIOLOGICAL_PROCESS	0.0146	173	262
GO:0051128	regulation of cellular component organization	BIOLOGICAL_PROCESS	0.0337	521	889
GO:1905314	semi-lunar valve development	BIOLOGICAL_PROCESS	0.04769	17	17
GO:0038172	interleukin-33-mediated signaling pathway	BIOLOGICAL_PROCESS	0.04188	3	0
GO:0051094	positive regulation of developmental process	BIOLOGICAL_PROCESS	0.03083	272	443
GO:0051057	positive regulation of small GTPase mediated signal transduction	BIOLOGICAL_PROCESS	0.02026	29	31
GO:0051056	regulation of small GTPase mediated signal transduction	BIOLOGICAL_PROCESS	0.02292	80	111
GO:0090630	activation of GTPase activity	BIOLOGICAL_PROCESS	0.00828	20	16
GO:1905247	positive regulation of aspartic-type peptidase activity	BIOLOGICAL_PROCESS	0.02429	6	2
GO:0099091	postsynaptic specialization, intracellular component	CELLULAR_COMPONENT	0.02425	8	4
GO:0099077	histone-dependent DNA binding	MOLECULAR_FUNCTION	0.04188	3	0
GO:1904748	regulation of apoptotic process involved in development	BIOLOGICAL_PROCESS	0.04806	7	4
GO:1904747	positive regulation of apoptotic process involved in development	BIOLOGICAL_PROCESS	0.02429	6	2
GO:0051654	establishment of mitochondrion localization	BIOLOGICAL_PROCESS	0.02425	8	4
GO:0000070	mitotic sister chromatid segregation	BIOLOGICAL_PROCESS	0.03639	45	58
GO:0002697	regulation of immune effector process	BIOLOGICAL_PROCESS	0.04154	88	129
GO:0002698	negative regulation of immune effector process	BIOLOGICAL_PROCESS	0.02645	31	35
GO:0051607	defense response to virus	BIOLOGICAL_PROCESS	0.02851	51	66
GO:0051638	barbed-end actin filament uncapping	BIOLOGICAL_PROCESS	0.04188	3	0
GO:1904778	positive regulation of protein localization to cell cortex	BIOLOGICAL_PROCESS	0.02152	5	1
GO:0048041	focal adhesion assembly	BIOLOGICAL_PROCESS	0.03696	32	38
GO:0061000	negative regulation of dendritic spine development	BIOLOGICAL_PROCESS	0.02429	6	2
GO:0048066	developmental pigmentation	BIOLOGICAL_PROCESS	0.04441	15	14
GO:0061029	eyelid development in camera-type eye	BIOLOGICAL_PROCESS	0.04188	3	0
GO:1902099	regulation of metaphase/anaphase transition of cell cycle	BIOLOGICAL_PROCESS	0.03324	20	20
GO:0099572	postsynaptic specialization	CELLULAR_COMPONENT	0.00644	79	101
GO:0099563	modification of synaptic structure	BIOLOGICAL_PROCESS	0.04806	7	4
GO:0099568	cytoplasmic region	CELLULAR_COMPONENT	0.02814	44	55
GO:2000637	positive regulation of gene silencing by miRNA	BIOLOGICAL_PROCESS	0.02429	6	2
GO:1903306	negative regulation of regulated secretory pathway	BIOLOGICAL_PROCESS	0.01991	11	7
GO:0097110	scaffold protein binding	MOLECULAR_FUNCTION	0.04141	27	31
GO:0097113	AMPA glutamate receptor clustering	BIOLOGICAL_PROCESS	0.02152	5	1
GO:0048168	regulation of neuronal synaptic plasticity	BIOLOGICAL_PROCESS	0.00919	19	15
GO:0048167	regulation of synaptic plasticity	BIOLOGICAL_PROCESS	0.00924	51	60
GO:0048172	regulation of short-term neuronal synaptic plasticity	BIOLOGICAL_PROCESS	0.04188	3	0
GO:0099738	cell cortex region	CELLULAR_COMPONENT	0.03267	11	8
GO:0002710	negative regulation of T cell mediated immunity	BIOLOGICAL_PROCESS	0.04806	7	4
GO:0097039	protein linear polyubiquitination	BIOLOGICAL_PROCESS	0.04188	3	0
GO:2000514	regulation of CD4-positive, alpha-beta T cell activation	BIOLOGICAL_PROCESS	0.04982	19	20
GO:0014731	spectrin-associated cytoskeleton	CELLULAR_COMPONENT	0.04188	3	0
GO:0000152	nuclear ubiquitin ligase complex	CELLULAR_COMPONENT	0.01095	21	18
GO:0000122	negative regulation of transcription by RNA polymerase II	BIOLOGICAL_PROCESS	0.02851	235	377
GO:1905818	regulation of chromosome separation	BIOLOGICAL_PROCESS	0.01111	24	22
GO:0015772	oligosaccharide transport	BIOLOGICAL_PROCESS	0.01454	4	0
GO:0015768	maltose transport	BIOLOGICAL_PROCESS	0.01454	4	0
GO:0015766	disaccharide transport	BIOLOGICAL_PROCESS	0.01454	4	0
GO:0002467	germinal center formation	BIOLOGICAL_PROCESS	0.02425	8	4
GO:0051493	regulation of cytoskeleton organization	BIOLOGICAL_PROCESS	0.01357	136	199
GO:0051494	negative regulation of cytoskeleton organization	BIOLOGICAL_PROCESS	0.04116	42	54
GO:0051453	regulation of intracellular pH	BIOLOGICAL_PROCESS	0.00996	13	8
GO:0051452	intracellular pH reduction	BIOLOGICAL_PROCESS	0.04806	7	4
GO:0062098	regulation of programmed necrotic cell death	BIOLOGICAL_PROCESS	0.0116	8	3
GO:1990416	cellular response to brain-derived neurotrophic factor stimulus	BIOLOGICAL_PROCESS	0.02425	8	4
GO:2000813	negative regulation of barbed-end actin filament capping	BIOLOGICAL_PROCESS	0.04188	3	0
GO:0003712	transcription coregulator activity	MOLECULAR_FUNCTION	0.01046	107	149
GO:0003713	transcription coactivator activity	MOLECULAR_FUNCTION	0.01851	59	76
GO:0001103	RNA polymerase II repressing transcription factor binding	MOLECULAR_FUNCTION	0.03625	10	7
GO:0003774	motor activity	MOLECULAR_FUNCTION	0.02919	28	31
GO:0003777	microtubule motor activity	MOLECULAR_FUNCTION	0.02748	19	18
GO:1990381	ubiquitin-specific protease binding	MOLECULAR_FUNCTION	0.02425	8	4
GO:0099562	maintenance of postsynaptic density structure	BIOLOGICAL_PROCESS	0.02152	5	1
GO:0051567	histone H3-K9 methylation	BIOLOGICAL_PROCESS	0.03517	14	12
GO:0051568	histone H3-K4 methylation	BIOLOGICAL_PROCESS	0.01244	23	21
GO:0051589	negative regulation of neurotransmitter transport	BIOLOGICAL_PROCESS	0.04806	7	4
GO:2000781	positive regulation of double-strand break repair	BIOLOGICAL_PROCESS	0.03625	10	7
GO:0001227	DNA-binding transcription repressor activity, RNA polymerase II-specific	MOLECULAR_FUNCTION	0.0061	57	67
GO:0001217	DNA-binding transcription repressor activity	MOLECULAR_FUNCTION	0.0061	57	67
GO:1901228	positive regulation of transcription from RNA polymerase II promoter involved in heart development	BIOLOGICAL_PROCESS	0.01454	4	0
GO:0050795	regulation of behavior	BIOLOGICAL_PROCESS	0.04224	18	18
GO:0050794	regulation of cellular process	BIOLOGICAL_PROCESS	0.01736	1795	3216
GO:1902563	regulation of neutrophil activation	BIOLOGICAL_PROCESS	0.02152	5	1
GO:1902564	negative regulation of neutrophil activation	BIOLOGICAL_PROCESS	0.04188	3	0
GO:0048495	Roundabout binding	MOLECULAR_FUNCTION	0.04188	3	0
GO:0035148	tube formation	BIOLOGICAL_PROCESS	0.02118	33	37
GO:0060148	positive regulation of posttranscriptional gene silencing	BIOLOGICAL_PROCESS	0.02429	6	2
GO:0036464	cytoplasmic ribonucleoprotein granule	CELLULAR_COMPONENT	0.01719	58	74
GO:2000172	regulation of branching morphogenesis of a nerve	BIOLOGICAL_PROCESS	0.01454	4	0
GO:1903859	regulation of dendrite extension	BIOLOGICAL_PROCESS	0.01124	11	6
GO:1903860	negative regulation of dendrite extension	BIOLOGICAL_PROCESS	0.04188	3	0
GO:1901201	regulation of extracellular matrix assembly	BIOLOGICAL_PROCESS	0.02486	7	3
GO:0050771	negative regulation of axonogenesis	BIOLOGICAL_PROCESS	0.04419	20	21
GO:0050772	positive regulation of axonogenesis	BIOLOGICAL_PROCESS	0.01487	34	37
GO:0050770	regulation of axonogenesis	BIOLOGICAL_PROCESS	0.0075	55	65
GO:1901213	regulation of transcription from RNA polymerase II promoter involved in heart development	BIOLOGICAL_PROCESS	0.02429	6	2
GO:0048477	oogenesis	BIOLOGICAL_PROCESS	0.02078	24	24
GO:0072175	epithelial tube formation	BIOLOGICAL_PROCESS	0.02328	30	33
GO:0072178	nephric duct morphogenesis	BIOLOGICAL_PROCESS	0.02429	6	2
GO:0097447	dendritic tree	CELLULAR_COMPONENT	0.02434	138	208
GO:0072160	nephron tubule epithelial cell differentiation	BIOLOGICAL_PROCESS	0.04409	8	5
GO:0001700	embryonic development via the syncytial blastoderm	BIOLOGICAL_PROCESS	0.04188	3	0
GO:0000416	positive regulation of histone H3-K36 methylation	BIOLOGICAL_PROCESS	0.01454	4	0
GO:0001764	neuron migration	BIOLOGICAL_PROCESS	0.00917	47	54
GO:0035114	imaginal disc-derived appendage morphogenesis	BIOLOGICAL_PROCESS	0.01186	9	4
GO:0035107	appendage morphogenesis	BIOLOGICAL_PROCESS	0.02937	38	46
GO:0050709	negative regulation of protein secretion	BIOLOGICAL_PROCESS	0.04769	17	17
GO:0061564	axon development	BIOLOGICAL_PROCESS	0.04583	134	208
GO:1903779	regulation of cardiac conduction	BIOLOGICAL_PROCESS	0.02154	10	6
GO:2000002	negative regulation of DNA damage checkpoint	BIOLOGICAL_PROCESS	0.04188	3	0
GO:1902474	positive regulation of protein localization to synapse	BIOLOGICAL_PROCESS	0.00861	6	1
GO:0060291	long-term synaptic potentiation	BIOLOGICAL_PROCESS	0.02456	25	26
GO:0097542	ciliary tip	CELLULAR_COMPONENT	0.01828	12	8
GO:0097546	ciliary base	CELLULAR_COMPONENT	0.03625	10	7
GO:0098879	structural constituent of postsynaptic specialization	MOLECULAR_FUNCTION	0.02152	5	1
GO:0060297	regulation of sarcomere organization	BIOLOGICAL_PROCESS	0.02486	7	3
GO:0001838	embryonic epithelial tube formation	BIOLOGICAL_PROCESS	0.04141	27	31
GO:0048522	positive regulation of cellular process	BIOLOGICAL_PROCESS	0.00957	1077	1871
GO:0050847	progesterone receptor signaling pathway	BIOLOGICAL_PROCESS	0.02304	9	5
GO:1990939	ATP-dependent microtubule motor activity	MOLECULAR_FUNCTION	0.04008	9	6
GO:0050808	synapse organization	BIOLOGICAL_PROCESS	0.03848	92	135
GO:0035220	wing disc development	BIOLOGICAL_PROCESS	0.04806	7	4
GO:0035214	eye-antennal disc development	BIOLOGICAL_PROCESS	0.01454	4	0
GO:2000352	negative regulation of endothelial cell apoptotic process	BIOLOGICAL_PROCESS	0.02366	14	11
GO:0051893	regulation of focal adhesion assembly	BIOLOGICAL_PROCESS	0.03597	24	26
GO:1902337	regulation of apoptotic process involved in morphogenesis	BIOLOGICAL_PROCESS	0.04806	7	4
GO:1902339	positive regulation of apoptotic process involved in morphogenesis	BIOLOGICAL_PROCESS	0.02429	6	2
GO:0048268	clathrin coat assembly	BIOLOGICAL_PROCESS	0.02425	8	4
GO:1903671	negative regulation of sprouting angiogenesis	BIOLOGICAL_PROCESS	0.02429	6	2
GO:0000288	nuclear-transcribed mRNA catabolic process, deadenylation-dependent decay	BIOLOGICAL_PROCESS	0.04041	23	25
GO:1904950	negative regulation of establishment of protein localization	BIOLOGICAL_PROCESS	0.01895	34	38
GO:0048285	organelle fission	BIOLOGICAL_PROCESS	0.04211	104	156
GO:0097167	circadian regulation of translation	BIOLOGICAL_PROCESS	0.04188	3	0
GO:0000217	DNA secondary structure binding	MOLECULAR_FUNCTION	0.04769	17	17
GO:0000226	microtubule cytoskeleton organization	BIOLOGICAL_PROCESS	0.04517	123	189
GO:0001558	regulation of cell growth	BIOLOGICAL_PROCESS	0.04262	98	146
GO:1990829	C-rich single-stranded DNA binding	MOLECULAR_FUNCTION	0.04188	3	0
GO:0001570	vasculogenesis	BIOLOGICAL_PROCESS	0.01111	24	22
GO:0036371	protein localization to T-tubule	BIOLOGICAL_PROCESS	0.04188	3	0
GO:0050687	negative regulation of defense response to virus	BIOLOGICAL_PROCESS	0.04008	9	6
GO:0060021	roof of mouth development	BIOLOGICAL_PROCESS	0.01244	23	21
GO:1902216	positive regulation of interleukin-4-mediated signaling pathway	BIOLOGICAL_PROCESS	0.04188	3	0
GO:0050691	regulation of defense response to virus by host	BIOLOGICAL_PROCESS	0.02637	13	10
GO:0036337	Fas signaling pathway	BIOLOGICAL_PROCESS	0.04188	3	0
GO:0051983	regulation of chromosome segregation	BIOLOGICAL_PROCESS	0.02854	26	28
GO:1903508	positive regulation of nucleic acid-templated transcription	BIOLOGICAL_PROCESS	0.00952	336	538
GO:0060090	molecular adaptor activity	MOLECULAR_FUNCTION	0.00883	86	114
GO:1902287	semaphorin-plexin signaling pathway involved in axon guidance	BIOLOGICAL_PROCESS	0.02425	8	4
GO:0097342	ripoptosome	CELLULAR_COMPONENT	0.01454	4	0
GO:0035097	histone methyltransferase complex	CELLULAR_COMPONENT	0.01471	27	27
GO:0098685	Schaffer collateral - CA1 synapse	CELLULAR_COMPONENT	0.00828	20	16
GO:0120035	regulation of plasma membrane bounded cell projection organization	BIOLOGICAL_PROCESS	0.01736	156	235
GO:0120036	plasma membrane bounded cell projection organization	BIOLOGICAL_PROCESS	0.03574	321	532
GO:0120032	regulation of plasma membrane bounded cell projection assembly	BIOLOGICAL_PROCESS	0.02177	52	66
GO:0097300	programmed necrotic cell death	BIOLOGICAL_PROCESS	0.03933	16	15
GO:0061387	regulation of extent of cell growth	BIOLOGICAL_PROCESS	0.00766	40	43
GO:0060057	apoptotic process involved in mammary gland involution	BIOLOGICAL_PROCESS	0.04188	3	0
GO:0060058	positive regulation of apoptotic process involved in mammary gland involution	BIOLOGICAL_PROCESS	0.04188	3	0
GO:0120078	cell adhesion involved in sprouting angiogenesis	BIOLOGICAL_PROCESS	0.01454	4	0
GO:0120077	angiogenic sprout fusion	BIOLOGICAL_PROCESS	0.01454	4	0
GO:0098598	learned vocalization behavior or vocal learning	BIOLOGICAL_PROCESS	0.00861	6	1
GO:0098596	imitative learning	BIOLOGICAL_PROCESS	0.00861	6	1
GO:0001672	regulation of chromatin assembly or disassembly	BIOLOGICAL_PROCESS	0.04458	12	10
GO:0023024	MHC class I protein complex binding	MOLECULAR_FUNCTION	0.04188	3	0
GO:0036309	protein localization to M-band	BIOLOGICAL_PROCESS	0.01454	4	0
GO:1990752	microtubule end	CELLULAR_COMPONENT	0.04458	12	10
GO:2000348	regulation of CD40 signaling pathway	BIOLOGICAL_PROCESS	0.04188	3	0
GO:0072583	clathrin-dependent endocytosis	BIOLOGICAL_PROCESS	0.01965	19	17
GO:0072578	neurotransmitter-gated ion channel clustering	BIOLOGICAL_PROCESS	0.02429	6	2
GO:0034289	detection of maltose stimulus	BIOLOGICAL_PROCESS	0.01454	4	0
GO:0034288	detection of disaccharide stimulus	BIOLOGICAL_PROCESS	0.01454	4	0
GO:0034286	response to maltose	BIOLOGICAL_PROCESS	0.01454	4	0
GO:1901660	calcium ion export	BIOLOGICAL_PROCESS	0.01454	4	0
GO:0060560	developmental growth involved in morphogenesis	BIOLOGICAL_PROCESS	0.03654	106	158
GO:1901664	regulation of NAD+ ADP-ribosyltransferase activity	BIOLOGICAL_PROCESS	0.04188	3	0
GO:1901666	positive regulation of NAD+ ADP-ribosyltransferase activity	BIOLOGICAL_PROCESS	0.04188	3	0
GO:2001020	regulation of response to DNA damage stimulus	BIOLOGICAL_PROCESS	0.03271	53	70
GO:0071225	cellular response to muramyl dipeptide	BIOLOGICAL_PROCESS	0.02486	7	3
GO:0072559	NLRP3 inflammasome complex	CELLULAR_COMPONENT	0.04188	3	0
GO:0000902	cell morphogenesis	BIOLOGICAL_PROCESS	0.00828	254	394
GO:0048808	male genitalia morphogenesis	BIOLOGICAL_PROCESS	0.01454	4	0
GO:0048821	erythrocyte development	BIOLOGICAL_PROCESS	0.01064	12	7
GO:0060545	positive regulation of necroptotic process	BIOLOGICAL_PROCESS	0.04188	3	0
GO:1902903	regulation of supramolecular fiber organization	BIOLOGICAL_PROCESS	0.02141	95	135
GO:0035591	signaling adaptor activity	MOLECULAR_FUNCTION	0.0327	27	30
GO:0034244	negative regulation of transcription elongation from RNA polymerase II promoter	BIOLOGICAL_PROCESS	0.04806	7	4
GO:0072698	protein localization to microtubule cytoskeleton	BIOLOGICAL_PROCESS	0.01222	20	17
GO:1900272	negative regulation of long-term synaptic potentiation	BIOLOGICAL_PROCESS	0.0116	8	3
GO:1900271	regulation of long-term synaptic potentiation	BIOLOGICAL_PROCESS	0.01128	17	13
GO:1900275	negative regulation of phospholipase C activity	BIOLOGICAL_PROCESS	0.04188	3	0
GO:0070063	RNA polymerase binding	MOLECULAR_FUNCTION	0.01128	17	13
GO:0070064	proline-rich region binding	MOLECULAR_FUNCTION	0.03267	11	8
GO:0034399	nuclear periphery	CELLULAR_COMPONENT	0.01254	42	48
GO:0045069	regulation of viral genome replication	BIOLOGICAL_PROCESS	0.01649	26	26
GO:0072686	mitotic spindle	CELLULAR_COMPONENT	0.00739	38	40
GO:0045071	negative regulation of viral genome replication	BIOLOGICAL_PROCESS	0.00854	15	10
GO:0072673	lamellipodium morphogenesis	BIOLOGICAL_PROCESS	0.01186	9	4
GO:0008022	protein C-terminus binding	MOLECULAR_FUNCTION	0.03482	59	80
GO:0035615	clathrin adaptor activity	MOLECULAR_FUNCTION	0.04409	8	5
GO:0045005	DNA-dependent DNA replication maintenance of fidelity	BIOLOGICAL_PROCESS	0.03959	13	11
GO:0009378	four-way junction helicase activity	MOLECULAR_FUNCTION	0.02152	5	1
GO:0033045	regulation of sister chromatid segregation	BIOLOGICAL_PROCESS	0.01111	24	22
GO:0033044	regulation of chromosome organization	BIOLOGICAL_PROCESS	0.00708	85	111
GO:0033043	regulation of organelle organization	BIOLOGICAL_PROCESS	0.00872	278	436
GO:0072331	signal transduction by p53 class mediator	BIOLOGICAL_PROCESS	0.02947	77	108
GO:2001213	negative regulation of vasculogenesis	BIOLOGICAL_PROCESS	0.04188	3	0
GO:2001222	regulation of neuron migration	BIOLOGICAL_PROCESS	0.01965	19	17
GO:0034046	poly(G) binding	MOLECULAR_FUNCTION	0.02429	6	2
GO:0060322	head development	BIOLOGICAL_PROCESS	0.02213	168	258
GO:0061659	ubiquitin-like protein ligase activity	MOLECULAR_FUNCTION	0.04803	57	79
GO:0098939	dendritic transport of mitochondrion	BIOLOGICAL_PROCESS	0.04188	3	0
GO:0061647	histone H3-K9 modification	BIOLOGICAL_PROCESS	0.04419	20	21
GO:2001255	positive regulation of histone H3-K36 trimethylation	BIOLOGICAL_PROCESS	0.04188	3	0
GO:0061673	mitotic spindle astral microtubule	CELLULAR_COMPONENT	0.02152	5	1
GO:0098919	structural constituent of postsynaptic density	MOLECULAR_FUNCTION	0.02152	5	1
GO:0097688	glutamate receptor clustering	BIOLOGICAL_PROCESS	0.02152	5	1
GO:0022009	central nervous system vasculogenesis	BIOLOGICAL_PROCESS	0.04188	3	0
GO:0048638	regulation of developmental growth	BIOLOGICAL_PROCESS	0.04662	82	120
GO:0098907	regulation of SA node cell action potential	BIOLOGICAL_PROCESS	0.04188	3	0
GO:0061630	ubiquitin protein ligase activity	MOLECULAR_FUNCTION	0.02896	56	74
GO:1902743	regulation of lamellipodium organization	BIOLOGICAL_PROCESS	0.01965	19	17
GO:0048669	collateral sprouting in absence of injury	BIOLOGICAL_PROCESS	0.04188	3	0
GO:0048668	collateral sprouting	BIOLOGICAL_PROCESS	0.02637	13	10
GO:1902744	negative regulation of lamellipodium organization	BIOLOGICAL_PROCESS	0.04188	3	0
GO:1902680	positive regulation of RNA biosynthetic process	BIOLOGICAL_PROCESS	0.00952	336	538
GO:1900024	regulation of substrate adhesion-dependent cell spreading	BIOLOGICAL_PROCESS	0.00785	16	11
GO:0060491	regulation of cell projection assembly	BIOLOGICAL_PROCESS	0.01491	54	67
GO:0047497	mitochondrion transport along microtubule	BIOLOGICAL_PROCESS	0.04806	7	4
GO:0071103	DNA conformation change	BIOLOGICAL_PROCESS	0.01798	73	98
GO:1900095	regulation of dosage compensation by inactivation of X chromosome	BIOLOGICAL_PROCESS	0.04188	3	0
GO:2001197	basement membrane assembly involved in embryonic body morphogenesis	BIOLOGICAL_PROCESS	0.04188	3	0
GO:0000819	sister chromatid segregation	BIOLOGICAL_PROCESS	0.03059	52	68
GO:0048708	astrocyte differentiation	BIOLOGICAL_PROCESS	0.0195	27	28
GO:0048707	instar larval or pupal morphogenesis	BIOLOGICAL_PROCESS	0.01186	9	4
GO:0000725	recombinational repair	BIOLOGICAL_PROCESS	0.03667	34	41
GO:0000724	double-strand break repair via homologous recombination	BIOLOGICAL_PROCESS	0.03667	34	41
GO:0048737	imaginal disc-derived appendage development	BIOLOGICAL_PROCESS	0.01186	9	4
GO:0010171	body morphogenesis	BIOLOGICAL_PROCESS	0.04441	15	14
GO:0048745	smooth muscle tissue development	BIOLOGICAL_PROCESS	0.00577	11	5
GO:0048749	compound eye development	BIOLOGICAL_PROCESS	0.04409	8	5
GO:0044087	regulation of cellular component biogenesis	BIOLOGICAL_PROCESS	0.00926	234	361
GO:0070374	positive regulation of ERK1 and ERK2 cascade	BIOLOGICAL_PROCESS	0.04468	48	64
GO:0008429	phosphatidylethanolamine binding	MOLECULAR_FUNCTION	0.02152	5	1
GO:0007015	actin filament organization	BIOLOGICAL_PROCESS	0.02186	107	155
GO:0007018	microtubule-based movement	BIOLOGICAL_PROCESS	0.04453	53	72
GO:0008349	MAP kinase kinase kinase kinase activity	MOLECULAR_FUNCTION	0.04188	3	0
GO:0007019	microtubule depolymerization	BIOLOGICAL_PROCESS	0.04441	15	14
GO:0007017	microtubule-based process	BIOLOGICAL_PROCESS	0.00969	163	241
GO:0046634	regulation of alpha-beta T cell activation	BIOLOGICAL_PROCESS	0.02919	28	31
GO:0010638	positive regulation of organelle organization	BIOLOGICAL_PROCESS	0.02531	156	239
GO:0007059	chromosome segregation	BIOLOGICAL_PROCESS	0.03509	78	111
GO:0008361	regulation of cell size	BIOLOGICAL_PROCESS	0.04975	55	76
GO:0034643	establishment of mitochondrion localization, microtubule-mediated	BIOLOGICAL_PROCESS	0.04806	7	4
GO:0033301	cell cycle comprising mitosis without cytokinesis	BIOLOGICAL_PROCESS	0.04188	3	0
GO:0007091	metaphase/anaphase transition of mitotic cell cycle	BIOLOGICAL_PROCESS	0.01244	23	21
GO:0060996	dendritic spine development	BIOLOGICAL_PROCESS	0.04121	31	37
GO:0007079	mitotic chromosome movement towards spindle pole	BIOLOGICAL_PROCESS	0.04188	3	0
GO:0060982	coronary artery morphogenesis	BIOLOGICAL_PROCESS	0.04806	7	4
GO:0046676	negative regulation of insulin secretion	BIOLOGICAL_PROCESS	0.00926	14	9
GO:0060976	coronary vasculature development	BIOLOGICAL_PROCESS	0.0212	15	12
GO:0060977	coronary vasculature morphogenesis	BIOLOGICAL_PROCESS	0.00577	11	5
GO:0071625	vocalization behavior	BIOLOGICAL_PROCESS	0.02486	7	3
GO:0010810	regulation of cell-substrate adhesion	BIOLOGICAL_PROCESS	0.04197	52	70
GO:0022839	ion gated channel activity	MOLECULAR_FUNCTION	0.02304	9	5
GO:0009886	post-embryonic animal morphogenesis	BIOLOGICAL_PROCESS	0.03625	10	7
GO:0009889	regulation of biosynthetic process	BIOLOGICAL_PROCESS	0.02374	755	1305
GO:0010847	regulation of chromatin assembly	BIOLOGICAL_PROCESS	0.04008	9	6
GO:0007131	reciprocal meiotic recombination	BIOLOGICAL_PROCESS	0.00996	13	8
GO:0010770	positive regulation of cell morphogenesis involved in differentiation	BIOLOGICAL_PROCESS	0.03487	22	23
GO:0034776	response to histamine	BIOLOGICAL_PROCESS	0.02152	5	1
GO:0034770	histone H4-K20 methylation	BIOLOGICAL_PROCESS	0.02152	5	1
GO:0032102	negative regulation of response to external stimulus	BIOLOGICAL_PROCESS	0.04845	80	117
GO:1901982	maltose binding	MOLECULAR_FUNCTION	0.01454	4	0
GO:0070433	negative regulation of nucleotide-binding oligomerization domain containing 2 signaling pathway	BIOLOGICAL_PROCESS	0.04188	3	0
GO:0070461	SAGA-type complex	CELLULAR_COMPONENT	0.03267	11	8
GO:0071782	endoplasmic reticulum tubular network	CELLULAR_COMPONENT	0.02154	10	6
GO:0046785	microtubule polymerization	BIOLOGICAL_PROCESS	0.03597	24	26
GO:0045475	locomotor rhythm	BIOLOGICAL_PROCESS	0.04409	8	5
GO:0070425	negative regulation of nucleotide-binding oligomerization domain containing signaling pathway	BIOLOGICAL_PROCESS	0.04188	3	0
GO:1901976	regulation of cell cycle checkpoint	BIOLOGICAL_PROCESS	0.0167	13	9
GO:0010452	histone H3-K36 methylation	BIOLOGICAL_PROCESS	0.04806	7	4
GO:0008157	protein phosphatase 1 binding	MOLECULAR_FUNCTION	0.04008	9	6
GO:0035770	ribonucleoprotein granule	CELLULAR_COMPONENT	0.0156	59	75
GO:0071420	cellular response to histamine	BIOLOGICAL_PROCESS	0.02152	5	1
GO:0072757	cellular response to camptothecin	BIOLOGICAL_PROCESS	0.04188	3	0
GO:0060713	labyrinthine layer morphogenesis	BIOLOGICAL_PROCESS	0.04409	8	5
GO:0072719	cellular response to cisplatin	BIOLOGICAL_PROCESS	0.04188	3	0
GO:0072711	cellular response to hydroxyurea	BIOLOGICAL_PROCESS	0.04409	8	5
GO:1900452	regulation of long-term synaptic depression	BIOLOGICAL_PROCESS	0.02486	7	3
GO:0045298	tubulin complex	CELLULAR_COMPONENT	0.04188	3	0
GO:0070266	necroptotic process	BIOLOGICAL_PROCESS	0.03517	14	12
GO:0071599	otic vesicle development	BIOLOGICAL_PROCESS	0.0116	8	3
GO:0010628	positive regulation of gene expression	BIOLOGICAL_PROCESS	0.0171	457	761
GO:0009620	response to fungus	BIOLOGICAL_PROCESS	0.02366	14	11
GO:0010604	positive regulation of macromolecule metabolic process	BIOLOGICAL_PROCESS	0.02048	688	1180
GO:0010605	negative regulation of macromolecule metabolic process	BIOLOGICAL_PROCESS	0.00859	619	1038
GO:0035825	homologous recombination	BIOLOGICAL_PROCESS	0.00926	14	9
GO:0008213	protein alkylation	BIOLOGICAL_PROCESS	0.03593	52	69
GO:0010529	negative regulation of transposition	BIOLOGICAL_PROCESS	0.04188	3	0
GO:0010528	regulation of transposition	BIOLOGICAL_PROCESS	0.04188	3	0
GO:0010557	positive regulation of macromolecule biosynthetic process	BIOLOGICAL_PROCESS	0.01561	379	621
GO:0046579	positive regulation of Ras protein signal transduction	BIOLOGICAL_PROCESS	0.01471	27	27
GO:0071526	semaphorin-plexin signaling pathway	BIOLOGICAL_PROCESS	0.01019	18	14
GO:0033292	T-tubule organization	BIOLOGICAL_PROCESS	0.02152	5	1
GO:0080154	regulation of fertilization	BIOLOGICAL_PROCESS	0.04188	3	0
GO:0006211	5-methylcytosine catabolic process	BIOLOGICAL_PROCESS	0.04188	3	0
GO:0021879	forebrain neuron differentiation	BIOLOGICAL_PROCESS	0.0212	15	12
GO:0021872	forebrain generation of neurons	BIOLOGICAL_PROCESS	0.03487	17	16
GO:0007552	metamorphosis	BIOLOGICAL_PROCESS	0.01186	9	4
GO:0007560	imaginal disc morphogenesis	BIOLOGICAL_PROCESS	0.01186	9	4
GO:0031113	regulation of microtubule polymerization	BIOLOGICAL_PROCESS	0.00598	19	14
GO:0070717	poly-purine tract binding	MOLECULAR_FUNCTION	0.03959	13	11
GO:0031109	microtubule polymerization or depolymerization	BIOLOGICAL_PROCESS	0.01191	36	39
GO:0007472	wing disc morphogenesis	BIOLOGICAL_PROCESS	0.04806	7	4
GO:0007476	imaginal disc-derived wing morphogenesis	BIOLOGICAL_PROCESS	0.04806	7	4
GO:0032495	response to muramyl dipeptide	BIOLOGICAL_PROCESS	0.02937	12	9
GO:0032485	regulation of Ral protein signal transduction	BIOLOGICAL_PROCESS	0.04188	3	0
GO:0032480	negative regulation of type I interferon production	BIOLOGICAL_PROCESS	0.00926	14	9
GO:0032484	Ral protein signal transduction	BIOLOGICAL_PROCESS	0.04188	3	0
GO:0043197	dendritic spine	CELLULAR_COMPONENT	0.00832	52	61
GO:0031175	neuron projection development	BIOLOGICAL_PROCESS	0.03706	234	379
GO:0140268	endoplasmic reticulum-plasma membrane contact site	CELLULAR_COMPONENT	0.02429	6	2
GO:0006334	nucleosome assembly	BIOLOGICAL_PROCESS	0.01723	23	22
GO:0045944	positive regulation of transcription by RNA polymerase II	BIOLOGICAL_PROCESS	0.03163	253	410
GO:0045945	positive regulation of transcription by RNA polymerase III	BIOLOGICAL_PROCESS	0.01454	4	0
GO:0006302	double-strand break repair	BIOLOGICAL_PROCESS	0.04701	62	87
GO:0007638	mechanosensory behavior	BIOLOGICAL_PROCESS	0.00861	6	1
GO:0006366	transcription by RNA polymerase II	BIOLOGICAL_PROCESS	0.03311	479	813
GO:0032634	interleukin-5 production	BIOLOGICAL_PROCESS	0.03625	10	7
GO:0032633	interleukin-4 production	BIOLOGICAL_PROCESS	0.04441	15	14
GO:0032623	interleukin-2 production	BIOLOGICAL_PROCESS	0.02334	23	23
GO:0006359	regulation of transcription by RNA polymerase III	BIOLOGICAL_PROCESS	0.00861	6	1
GO:0006357	regulation of transcription by RNA polymerase II	BIOLOGICAL_PROCESS	0.03361	451	763
GO:0032616	interleukin-13 production	BIOLOGICAL_PROCESS	0.03267	11	8
GO:0043228	non-membrane-bounded organelle	CELLULAR_COMPONENT	0.03433	755	1314
GO:0045893	positive regulation of transcription, DNA-templated	BIOLOGICAL_PROCESS	0.01375	321	517
GO:0070839	metal ion export	BIOLOGICAL_PROCESS	0.02637	13	10
GO:0043232	intracellular non-membrane-bounded organelle	CELLULAR_COMPONENT	0.0406	751	1311
GO:0043242	negative regulation of protein-containing complex disassembly	BIOLOGICAL_PROCESS	0.03203	25	27
GO:0070831	basement membrane assembly	BIOLOGICAL_PROCESS	0.02429	6	2
GO:0031223	auditory behavior	BIOLOGICAL_PROCESS	0.00861	6	1
GO:0043249	erythrocyte maturation	BIOLOGICAL_PROCESS	0.02429	6	2
GO:0045851	pH reduction	BIOLOGICAL_PROCESS	0.04806	7	4
GO:0031256	leading edge membrane	CELLULAR_COMPONENT	0.00832	52	61
GO:0031252	cell leading edge	CELLULAR_COMPONENT	0.0189	121	177
GO:0031297	replication fork processing	BIOLOGICAL_PROCESS	0.03267	11	8
GO:0031291	Ran protein signal transduction	BIOLOGICAL_PROCESS	0.04188	3	0
GO:0140312	cargo adaptor activity	MOLECULAR_FUNCTION	0.04409	8	5
GO:0140115	export across plasma membrane	BIOLOGICAL_PROCESS	0.03127	15	13
GO:0046928	regulation of neurotransmitter secretion	BIOLOGICAL_PROCESS	0.04141	27	31
GO:0046929	negative regulation of neurotransmitter secretion	BIOLOGICAL_PROCESS	0.02429	6	2
GO:0010927	cellular component assembly involved in morphogenesis	BIOLOGICAL_PROCESS	0.01615	31	33
GO:0010977	negative regulation of neuron projection development	BIOLOGICAL_PROCESS	0.02661	37	44
GO:0010965	regulation of mitotic sister chromatid separation	BIOLOGICAL_PROCESS	0.01244	23	21
GO:0008587	imaginal disc-derived wing margin morphogenesis	BIOLOGICAL_PROCESS	0.04188	3	0
GO:0007264	small GTPase mediated signal transduction	BIOLOGICAL_PROCESS	0.02783	123	184
GO:0070507	regulation of microtubule cytoskeleton organization	BIOLOGICAL_PROCESS	0.03053	45	57
GO:0009892	negative regulation of metabolic process	BIOLOGICAL_PROCESS	0.01677	655	1116
GO:0009891	positive regulation of biosynthetic process	BIOLOGICAL_PROCESS	0.04698	391	662
GO:0008574	ATP-dependent microtubule motor activity, plus-end-directed	MOLECULAR_FUNCTION	0.02425	8	4
GO:0019212	phosphatase inhibitor activity	MOLECULAR_FUNCTION	0.03625	10	7
GO:0007292	female gamete generation	BIOLOGICAL_PROCESS	0.01153	34	36
GO:0046825	regulation of protein export from nucleus	BIOLOGICAL_PROCESS	0.01702	17	14
GO:0046823	negative regulation of nucleocytoplasmic transport	BIOLOGICAL_PROCESS	0.03267	11	8
GO:0007276	gamete generation	BIOLOGICAL_PROCESS	0.0274	107	157
GO:0044292	dendrite terminus	CELLULAR_COMPONENT	0.04806	7	4
GO:0071880	adenylate cyclase-activating adrenergic receptor signaling pathway	BIOLOGICAL_PROCESS	0.04806	7	4
GO:0032279	asymmetric synapse	CELLULAR_COMPONENT	0.00657	77	98
GO:0071875	adrenergic receptor signaling pathway	BIOLOGICAL_PROCESS	0.02154	10	6
GO:0045597	positive regulation of cell differentiation	BIOLOGICAL_PROCESS	0.02165	181	280
GO:0070537	histone H2A K63-linked deubiquitination	BIOLOGICAL_PROCESS	0.04188	3	0
GO:0140058	neuron projection arborization	BIOLOGICAL_PROCESS	0.01248	16	12
GO:0007409	axonogenesis	BIOLOGICAL_PROCESS	0.00761	133	189
GO:0007420	brain development	BIOLOGICAL_PROCESS	0.04684	153	241
GO:0007417	central nervous system development	BIOLOGICAL_PROCESS	0.01975	202	315
GO:0007469	antennal development	BIOLOGICAL_PROCESS	0.01454	4	0
GO:0007444	imaginal disc development	BIOLOGICAL_PROCESS	0.02304	9	5
GO:0010996	response to auditory stimulus	BIOLOGICAL_PROCESS	0.04409	8	5
GO:0043014	alpha-tubulin binding	MOLECULAR_FUNCTION	0.02937	12	9
GO:0046931	pore complex assembly	BIOLOGICAL_PROCESS	0.03625	10	7
GO:0045618	positive regulation of keratinocyte differentiation	BIOLOGICAL_PROCESS	0.04409	8	5
GO:0031032	actomyosin structure organization	BIOLOGICAL_PROCESS	0.00829	56	67
GO:0033687	osteoblast proliferation	BIOLOGICAL_PROCESS	0.01991	11	7
GO:0033688	regulation of osteoblast proliferation	BIOLOGICAL_PROCESS	0.04409	8	5
GO:0007399	nervous system development	BIOLOGICAL_PROCESS	0.02573	474	799
GO:0044309	neuron spine	CELLULAR_COMPONENT	0.00832	52	61
GO:0046965	retinoid X receptor binding	MOLECULAR_FUNCTION	0.04806	7	4
GO:0055052	ATP-binding cassette (ABC) transporter complex, substrate-binding subunit-containing	CELLULAR_COMPONENT	0.01454	4	0
GO:0055003	cardiac myofibril assembly	BIOLOGICAL_PROCESS	0.0116	8	3
GO:0055006	cardiac cell development	BIOLOGICAL_PROCESS	0.00981	22	19
GO:0055007	cardiac muscle cell differentiation	BIOLOGICAL_PROCESS	0.02957	30	34
GO:0055013	cardiac muscle cell development	BIOLOGICAL_PROCESS	0.00828	20	16
GO:0044380	protein localization to cytoskeleton	BIOLOGICAL_PROCESS	0.00746	21	17
GO:0070664	negative regulation of leukocyte proliferation	BIOLOGICAL_PROCESS	0.04419	20	21
