# Supplementary material for: Molecular evolution and signatures of selective pressures on Bos, focusing on the Nelore breed (Bos indicus)
Source: PLoS One. 2022 Dec 22;17(12):e0279091. doi: 10.1371/journal.pone.0279091 (PMC9778527; doi:10.1371/journal.pone.0279091)
Supplement: S5 Table — Each line represents an OG, and the values attached indicated the respective dN/dS ratio (ω) or the lack of sequence (“NA”) per species. (XLSX) [file pone.0279091.s010.xlsx]

## Sheet: Planilha1
Orthologous group	S.scrofa	B.taurus	B.indicus	B.mutus	B.bison	E.caballus	E.przewalskii	M.muntjak	P.hogdsonii	O.aries	C.hircus	B.grunniens	B.bubalis	Nelore
ORTHOMCL0	0.941	NA	NA	2484	3956	0.871	0.895	NA	NA	0.909	0.023	NA	0.909	1905
ORTHOMCL00	0.007	NA	0.343	NA	NA	0.591	NA	NA	1353	NA	NA	NA	0.059	1249
ORTHOMCL05	0.139	1344	NA	NA	0.338	0.072	NA	NA	NA	2944	0.017	NA	NA	NA
ORTHOMCL06	0.768	0.054	NA	NA	NA	0.006	1115	NA	NA	1019	NA	NA	0.041	1122
ORTHOMCL08	0.05	NA	NA	0.251	NA	1.25	0.09	NA	0.694	0.694	NA	NA	0.062	5701
ORTHOMCL09	0.169	2016	NA	0.678	NA	0.315	NA	NA	0.064	0.148	NA	NA	0.59	0.298
ORTHOMCL10	0.402	0.603	NA	NA	0.901	0.717	0.751	NA	1142	0.864	1618	NA	2.48	3197
ORTHOMCL10002	0.345	NA	NA	0.549	0.345	NA	0.562	NA	0.346	0.035	0.359	NA	0.637	0.714
ORTHOMCL10010	0.033	NA	NA	1001	0.938	0.016	0.075	NA	0.714	0.756	0.116	NA	0.822	0.618
ORTHOMCL10012	NA	0.249	NA	0.047	NA	NA	NA	NA	0.069	0.048	1151	NA	0.3	0.208
ORTHOMCL10015	1395	NA	NA	0.685	NA	NA	8.78	NA	0.363	NA	NA	NA	0.118	0.676
ORTHOMCL10016	NA	0.283	NA	1012	0.566	NA	1068	NA	0.213	1013	1268	NA	1163	0.845
ORTHOMCL10020	NA	1498	NA	NA	NA	5661	0.327	NA	NA	NA	0.065	NA	NA	3635
ORTHOMCL10023	1764	NA	NA	3096	NA	NA	NA	NA	0.263	NA	NA	NA	0.965	NA
ORTHOMCL10028	NA	NA	NA	0.037	NA	NA	0.951	NA	0.077	1052	NA	NA	0.849	NA
ORTHOMCL1003	0.217	0.676	NA	0.943	1114	0.937	0.99	NA	0.998	0.728	0.624	NA	0.729	1123
ORTHOMCL10036	0.828	0.309	NA	0.199	7383	0.41	NA	NA	0.41	0.083	NA	NA	0.613	NA
ORTHOMCL10039	NA	0.686	NA	0.684	1046	0.766	0.05	NA	0.681	0.716	NA	NA	1016	NA
ORTHOMCL10042	0.818	NA	NA	1245	1374	NA	0.057	NA	1227	0.05	NA	NA	0.435	3712
ORTHOMCL10050	0.245	0.69	NA	0.258	NA	1786	1842	NA	0.707	1027	NA	NA	0.903	0.686
ORTHOMCL10053	NA	NA	NA	1066	0.223	0.144	0.607	NA	0.972	7331	NA	NA	NA	6079
ORTHOMCL10061	0.285	0.052	NA	NA	4118	NA	NA	NA	0.709	0.994	NA	NA	3.09	6808
ORTHOMCL10065	0.361	1033	NA	0.005	NA	NA	1421	NA	0.956	NA	0.906	NA	1038	2.11
ORTHOMCL10067	NA	1297	NA	0.045	0.265	NA	6373	NA	NA	NA	NA	NA	0.665	7627
ORTHOMCL1007	0.239	NA	NA	1094	0.038	0.338	NA	NA	0.061	NA	0.068	NA	0.111	0.679
ORTHOMCL10074	NA	1942	NA	4.05	NA	NA	2119	NA	NA	1015	0.924	NA	0.494	1706
ORTHOMCL10079	NA	1202	NA	0.4	2407	0.675	0.682	NA	0.751	1232	0.637	NA	1059	1517
ORTHOMCL10080	0.129	NA	NA	1039	NA	2234	NA	NA	1.07	0.097	NA	NA	0.127	0.876
ORTHOMCL10082	NA	0.606	NA	0.06	0.676	0.045	0.796	NA	1313	1151	0.784	NA	0.515	0.912
ORTHOMCL10084	NA	NA	NA	1019	0.808	0.661	2574	NA	0.027	NA	NA	NA	0.038	1692
ORTHOMCL1009	NA	1196	NA	0.798	1195	0.053	1607	NA	0.104	0.042	0.132	NA	0.176	NA
ORTHOMCL10090	NA	0.931	NA	NA	NA	0.97	1717	NA	0.328	0.865	0.533	NA	0.225	0.631
ORTHOMCL10096	0.135	NA	NA	0.663	4351	NA	NA	NA	NA	1689	NA	NA	1.5	6686
ORTHOMCL10098	NA	NA	NA	0.857	2787	0.556	NA	NA	0.127	0.794	0.117	NA	NA	1223
ORTHOMCL10099	NA	0.943	NA	0.116	0.225	NA	NA	NA	1306	0.024	0.153	NA	1228	NA
ORTHOMCL1010	NA	NA	NA	NA	0.656	1926	0.674	NA	0.132	0.648	0.15	NA	0.027	0.048
ORTHOMCL1012	NA	NA	NA	4257	0.012	0.001	NA	NA	NA	NA	NA	NA	NA	1194
ORTHOMCL10127	0.299	0.937	NA	1962	0.727	0.657	0.035	NA	0.031	0.594	0.071	NA	0.12	9497
ORTHOMCL10128	NA	0.809	NA	1106	0.054	NA	0.458	NA	0.124	NA	0.314	NA	0.054	0.843
ORTHOMCL10129	0.019	0.309	NA	0.026	4073	1153	1349	NA	NA	1159	0.975	NA	0.87	1327
ORTHOMCL10133	NA	0.254	NA	0.515	0.135	0.267	NA	NA	2656	0.312	0.41	NA	1035	0.266
ORTHOMCL10138	NA	NA	NA	2223	0.009	NA	NA	NA	0.905	0.692	0.324	NA	2206	0.557
ORTHOMCL10142	NA	0.321	NA	NA	0.335	1169	1522	NA	0.105	NA	0.841	NA	NA	1129
ORTHOMCL10144	NA	0.487	NA	NA	NA	0.804	0.677	NA	NA	0.069	NA	NA	NA	0.59
ORTHOMCL10147	0.295	NA	NA	0.521	0.641	NA	NA	NA	0.488	0.485	0.736	NA	0.028	NA
ORTHOMCL10156	NA	NA	NA	0.681	0.974	NA	NA	NA	NA	0.838	0.681	NA	NA	0.639
ORTHOMCL10158	NA	0.9	NA	0.619	NA	0.027	NA	NA	0.669	0.597	0.631	NA	0.513	0.993
ORTHOMCL10160	NA	0.259	NA	0.834	1075	2969	0.801	NA	1148	1057	0.345	NA	1064	1525
ORTHOMCL10172	NA	1.11	NA	NA	1201	2169	1581	NA	NA	0.399	0.694	NA	0.822	1094
ORTHOMCL10177	NA	0.324	NA	2297	0.865	0.048	0.546	NA	0.255	0.946	0.78	NA	0.315	0.061
ORTHOMCL10178	NA	NA	NA	0.229	2029	NA	2326	NA	NA	0.094	NA	NA	NA	8181
ORTHOMCL10184	NA	1806	NA	0.504	0.543	0.629	0.759	NA	0.544	0.557	0.534	NA	0.142	0.685
ORTHOMCL10186	NA	0.713	1.46	0.021	NA	NA	NA	NA	NA	NA	0.027	NA	6509	NA
ORTHOMCL10187	NA	0.704	NA	0.838	0.908	1146	NA	NA	NA	0.607	1101	NA	0.467	0.977
ORTHOMCL10188	NA	0.283	NA	0.002	5239	NA	NA	NA	0.579	1103	1186	NA	0.092	2496
ORTHOMCL10190	0.114	NA	NA	NA	0.208	1024	1159	NA	0.111	NA	0.246	NA	0.089	0.682
ORTHOMCL10192	NA	NA	NA	NA	1139	0.38	0.051	NA	2.8	NA	NA	NA	1372	2621
ORTHOMCL10194	0.296	NA	NA	NA	0.008	1908	NA	NA	2327	0.038	1391	NA	NA	3088
ORTHOMCL10195	0.872	NA	NA	NA	0.68	NA	0.046	NA	0.983	NA	1049	NA	0.558	NA
ORTHOMCL10196	1548	0.935	NA	0.16	0.259	2048	0.588	NA	0.047	0.949	0.277	NA	0.427	1163
ORTHOMCL10197	0.929	0.256	NA	2952	8073	1563	1275	NA	0.288	0.338	0.127	NA	0.227	6119
ORTHOMCL10198	0.223	NA	NA	NA	0.261	NA	NA	NA	0.246	0.525	NA	NA	NA	0.761
ORTHOMCL102	0.545	1109	NA	NA	0.864	0.56	0.085	NA	0.941	0.452	3232	NA	2376	0.037
ORTHOMCL10203	1.55	0.026	2304	0.636	0.189	NA	NA	NA	0.107	0.191	0.067	NA	1063	0.237
ORTHOMCL10204	NA	NA	NA	0.564	NA	NA	NA	NA	0.496	0.804	0.858	NA	0.061	0.028
ORTHOMCL10205	0.991	0.71	NA	NA	0.684	0.839	NA	NA	NA	NA	NA	NA	0.029	2949
ORTHOMCL10209	0.967	1009	NA	1171	0.082	0.329	1196	NA	NA	0.155	0.24	NA	0.101	0.05
ORTHOMCL10213	0.76	0.849	NA	0.967	NA	0.616	1764	NA	NA	0.071	0.082	NA	0.043	0.89
ORTHOMCL10216	4173	NA	NA	0.478	NA	1432	1672	NA	0.417	0.438	0.83	NA	0.279	1217
ORTHOMCL10218	0.113	NA	NA	0.954	1857	1.71	1.71	NA	1181	0.948	0.046	NA	0.151	NA
ORTHOMCL10221	NA	0.036	NA	0.907	0.711	0.629	0.862	NA	0.596	0.707	NA	NA	0.09	0.379
ORTHOMCL10222	0.444	0.629	NA	0.849	0.196	1644	0.945	NA	1873	0.486	NA	NA	7435	NA
ORTHOMCL10226	0.947	0.1	1409	1909	NA	NA	1286	NA	NA	NA	NA	NA	NA	0.086
ORTHOMCL10230	0.243	1369	NA	0.65	0.984	8484	4972	NA	0.878	0.23	0.611	NA	0.967	0.172
ORTHOMCL10236	0.637	0.987	0.62	0.976	0.997	0.613	0.497	NA	0.117	0.153	NA	NA	0.04	NA
ORTHOMCL10241	0.486	0.484	NA	0.141	0.289	NA	NA	NA	1162	0.097	NA	NA	NA	1565
ORTHOMCL10249	NA	0.232	NA	0.781	1.34	1108	1.09	NA	0.729	1691	6817	NA	0.11	NA
ORTHOMCL1025	0.004	NA	NA	2529	3433	1188	0.266	NA	NA	1022	NA	NA	NA	4424
ORTHOMCL10250	NA	7594	NA	0.665	0.023	0.663	0.694	NA	0.554	NA	0.638	NA	0.008	0.68
ORTHOMCL1026	0.108	0.94	NA	NA	1346	2236	0.824	NA	0.731	0.151	0.922	NA	0.727	0.144
ORTHOMCL10261	1456	4.76	0.438	0.846	0.041	6037	0.344	NA	NA	0.047	0.008	NA	0.035	0.089
ORTHOMCL10264	NA	0.153	NA	0.059	NA	2005	4559	NA	0.979	1056	0.914	NA	0.014	0.038
ORTHOMCL10265	NA	0.185	NA	1849	0.634	0.049	5177	NA	0.718	5407	0.738	NA	0.004	NA
ORTHOMCL10272	0.035	1246	NA	0.985	1141	NA	1087	NA	NA	0.939	7128	NA	1619	6137
ORTHOMCL10273	0.875	0.68	NA	0.375	NA	NA	0.001	NA	NA	1.17	NA	NA	0.274	0.473
ORTHOMCL10274	0.357	NA	NA	0.339	NA	1137	2059	NA	NA	1298	NA	NA	NA	0.341
ORTHOMCL10279	NA	0.234	NA	5651	0.041	1093	NA	NA	NA	2514	3469	NA	NA	0.116
ORTHOMCL10280	0.604	NA	NA	NA	NA	9966	NA	NA	NA	2401	1707	NA	0.804	1534
ORTHOMCL10282	0.301	0.877	NA	NA	0.21	1304	0.785	NA	0.229	0.944	0.407	NA	0.414	0.321
ORTHOMCL10283	1897	0.996	NA	1397	0.733	NA	0.056	NA	0.778	0.688	0.86	NA	0.194	0.874
ORTHOMCL1029	2459	NA	NA	NA	0.004	NA	NA	NA	NA	0.28	NA	NA	0.683	NA
ORTHOMCL10294	NA	NA	NA	1.07	1723	0.031	0.028	NA	0.879	1155	0.012	NA	0.906	1.36
ORTHOMCL10295	0.083	NA	NA	0.658	1125	1899	NA	NA	1162	0.149	0.055	NA	1093	1215
ORTHOMCL103	0.164	0.298	NA	0.814	0.056	0.841	0.825	NA	0.119	0.632	0.113	NA	0.049	NA
ORTHOMCL10308	0.143	NA	NA	NA	NA	4096	0.429	NA	0.961	NA	0.298	NA	0.753	NA
ORTHOMCL10315	NA	0.756	0.027	NA	NA	1949	1483	NA	0.19	1008	0.061	NA	7531	0.917
ORTHOMCL10322	0.799	1248	NA	NA	0.098	0.563	3662	NA	1091	0.216	0.289	NA	NA	NA
ORTHOMCL10325	0.038	0.628	1644	0.619	1203	1364	0.555	NA	NA	NA	0.627	NA	0.809	0.199
ORTHOMCL10328	0.266	0.191	NA	0.927	2208	1042	NA	NA	0.982	0.67	0.208	NA	1804	0.043
ORTHOMCL10329	0.59	NA	1929	0.494	0.67	NA	0.522	NA	0.287	NA	NA	NA	0.036	0.916
ORTHOMCL1033	5005	NA	NA	0.684	0.314	NA	0.11	NA	0.235	0.149	NA	NA	0.317	0.222
ORTHOMCL10330	0.097	0.678	NA	0.424	0.669	0.036	NA	NA	1123	NA	NA	NA	NA	0.098
ORTHOMCL10334	0.909	1067	NA	NA	NA	0.746	NA	NA	0.796	NA	NA	NA	0.941	NA
ORTHOMCL10337	6053	0.024	NA	0.408	0.684	0.032	0.016	NA	0.236	0.682	NA	NA	0.25	NA
ORTHOMCL10339	NA	0.09	NA	0.26	NA	NA	NA	NA	0.617	1007	0.557	NA	1192	0.454
ORTHOMCL10355	5214	2256	NA	4879	1605	1131	NA	NA	NA	0.785	NA	NA	NA	1638
ORTHOMCL10361	0.035	1752	NA	1268	3073	0.206	NA	NA	1162	1074	0.955	NA	0.227	1051
ORTHOMCL10364	NA	NA	NA	NA	NA	NA	NA	NA	1242	0.431	0.21	NA	NA	NA
ORTHOMCL10366	0.165	0.06	NA	0.272	0.145	NA	1.11	NA	0.092	0.12	0.021	NA	0.746	0.294
ORTHOMCL1037	NA	NA	NA	0.671	0.669	0.668	0.67	NA	4849	0.127	NA	NA	0.097	0.678
ORTHOMCL10371	NA	1402	NA	0.789	0.915	0.189	0.023	NA	0.046	1127	0.231	NA	0.726	0.716
ORTHOMCL10382	0.237	1139	NA	0.708	0.048	0.247	0.396	NA	0.203	0.219	0.49	NA	0.707	NA
ORTHOMCL1039	NA	NA	NA	NA	NA	NA	NA	NA	1.03	NA	NA	NA	0.086	NA
ORTHOMCL10394	0.951	1.03	NA	0.961	0.947	0.03	0.436	NA	0.522	0.871	0.045	NA	0.607	0.339
ORTHOMCL10398	3.35	0.002	NA	0.025	0.015	NA	0.129	NA	NA	0.533	0.04	NA	0.009	NA
ORTHOMCL10416	1036	NA	NA	4444	1048	1.96	1.05	NA	0.105	0.047	0.507	NA	0.167	NA
ORTHOMCL10418	2077	0.084	NA	0.16	0.034	NA	0.672	NA	0.135	0.313	0.094	NA	NA	NA
ORTHOMCL10424	0.243	0.695	NA	NA	1012	NA	NA	NA	0.362	0.824	0.084	NA	0.656	0.68
ORTHOMCL10426	0.042	NA	0.066	0.668	NA	NA	NA	NA	0.042	1779	NA	NA	0.043	0.6
ORTHOMCL10429	0.074	0.288	NA	2666	0.375	NA	NA	NA	0.361	0.872	0.146	NA	0.848	0.848
ORTHOMCL10432	0.597	NA	NA	0.665	0.272	NA	3502	NA	1.33	0.893	NA	NA	1223	1503
ORTHOMCL10437	NA	NA	NA	1891	0.682	0.658	0.647	NA	0.986	NA	0.662	NA	0.151	2212
ORTHOMCL10438	1.49	NA	NA	3188	NA	0.044	NA	NA	0.907	0.024	0.022	NA	0.671	8.27
ORTHOMCL10439	0.079	NA	NA	0.725	1386	0.146	0.681	NA	0.531	0.303	0.02	NA	0.368	NA
ORTHOMCL10441	1672	NA	NA	NA	NA	NA	0.807	NA	0.417	0.227	0.046	NA	0.158	0.667
ORTHOMCL10443	1254	1486	NA	0.889	NA	0.187	NA	NA	0.926	1308	0.417	NA	0.96	NA
ORTHOMCL10445	0.508	1.06	NA	NA	NA	NA	NA	NA	1146	0.447	3188	NA	0.05	NA
ORTHOMCL10449	NA	1308	NA	0.238	0.069	NA	6075	NA	1087	0.546	0.994	NA	0.162	5117
ORTHOMCL10450	0.508	NA	NA	NA	NA	NA	1992	NA	NA	0.018	NA	NA	NA	2688
ORTHOMCL10451	0.248	NA	NA	0.011	2363	1088	1104	NA	0.022	1722	NA	NA	NA	NA
ORTHOMCL10455	0.049	0.329	NA	1307	NA	NA	NA	NA	NA	1649	NA	NA	0.342	0.09
ORTHOMCL10456	0.043	5617	NA	NA	0.037	0.06	0.317	NA	NA	0.916	NA	NA	NA	NA
ORTHOMCL10463	1408	1148	NA	NA	3766	0.049	NA	NA	NA	5364	NA	NA	2005	0.346
ORTHOMCL10468	2317	4625	NA	0.975	2484	0.979	2625	NA	0.07	1673	NA	NA	NA	4924
ORTHOMCL10470	0.034	NA	NA	NA	NA	2057	0.771	NA	NA	1094	NA	NA	1002	0.65
ORTHOMCL10474	6497	NA	NA	NA	NA	4823	2793	NA	0.002	NA	NA	NA	0.207	NA
ORTHOMCL10482	0.566	NA	NA	NA	0.058	0.102	NA	NA	1225	1205	0.953	NA	0.885	0.296
ORTHOMCL10483	NA	NA	NA	0.139	1366	3309	0.766	NA	0.287	NA	0.314	NA	0.225	0.206
ORTHOMCL10497	0.113	NA	NA	6477	NA	0.81	0.517	NA	0.173	0.317	0.125	NA	0.28	0.838
ORTHOMCL10498	2614	0.636	NA	0.962	0.808	1163	0.973	NA	0.842	1669	0.761	NA	0.504	0.963
ORTHOMCL10499	0.03	0.825	NA	0.587	NA	NA	NA	NA	0.044	1095	NA	NA	1037	0.007
ORTHOMCL10503	NA	0.41	NA	0.466	0.918	0.597	NA	NA	NA	0.029	0.071	NA	0.295	1.04
ORTHOMCL10504	0.547	NA	NA	NA	0.121	0.6	0.013	NA	NA	0.055	NA	NA	0.624	0.101
ORTHOMCL10505	0.298	0.12	NA	2754	1684	NA	0.287	NA	0.602	0.537	0.016	NA	0.356	0.254
ORTHOMCL10510	NA	0.221	NA	NA	1428	NA	NA	NA	1093	NA	1087	NA	0.853	NA
ORTHOMCL10517	1047	0.911	NA	NA	1604	NA	2486	NA	0.127	1426	0.14	NA	0.308	NA
ORTHOMCL10523	0.394	NA	NA	1715	0.814	NA	1875	NA	0.049	0.662	0.019	NA	0.015	NA
ORTHOMCL10525	NA	0.369	NA	0.759	0.569	0.065	NA	NA	0.723	0.671	0.651	NA	0.393	1186
ORTHOMCL10530	0.922	0.342	NA	0.882	0.913	1.24	3767	NA	0.845	1.7	0.614	NA	0.841	0.195
ORTHOMCL10532	NA	NA	NA	NA	8276	NA	0.828	NA	0.561	0.429	NA	NA	NA	NA
ORTHOMCL10534	NA	0.327	NA	0.457	NA	0.744	0.672	NA	0.556	5271	0.11	NA	0.494	0.3
ORTHOMCL10535	0.017	0.599	0.934	NA	0.903	0.521	4917	NA	0.089	0.106	0.087	NA	2362	NA
ORTHOMCL10536	0.049	0.041	0.071	0.043	0.091	0.043	NA	NA	1614	0.961	0.048	NA	0.169	NA
ORTHOMCL10538	NA	0.306	NA	NA	NA	NA	0.023	NA	0.76	1.3	1051	NA	2013	NA
ORTHOMCL10545	NA	5174	6.61	1944	NA	NA	NA	NA	1.35	NA	0.871	NA	1619	NA
ORTHOMCL10548	0.088	0.067	NA	NA	7783	NA	NA	NA	0.01	0.217	0.194	NA	NA	NA
ORTHOMCL10550	0.65	2111	NA	0.91	NA	0.975	0.57	NA	0.84	1092	0.615	NA	1066	1395
ORTHOMCL10552	4444	0.037	NA	0.902	0.049	0.005	NA	NA	0.675	0.438	8708	NA	9696	1114
ORTHOMCL10554	NA	NA	NA	5221	NA	2426	NA	NA	NA	4522	NA	NA	0.655	NA
ORTHOMCL10557	NA	NA	NA	1245	NA	0.655	NA	NA	NA	2165	1128	NA	NA	0.186
ORTHOMCL10564	NA	2395	0.602	0.91	0.143	0.046	NA	NA	NA	NA	NA	NA	NA	1896
ORTHOMCL10567	NA	1621	NA	NA	0.236	0.335	0.305	NA	NA	NA	2905	NA	0.162	0.417
ORTHOMCL10587	1307	0.676	NA	NA	0.678	0.668	0.507	NA	0.69	0.794	NA	NA	0.05	0.063
ORTHOMCL10588	0.253	NA	NA	0.51	0.66	1448	4768	NA	0.005	0.201	0.043	NA	NA	2025
ORTHOMCL10589	0.093	0.875	NA	NA	NA	0.834	5532	NA	0.035	NA	0.027	NA	1009	NA
ORTHOMCL10595	7138	0.849	NA	2534	0.605	0.633	NA	NA	1.64	1294	0.452	NA	0.894	1236
ORTHOMCL10599	NA	1183	3416	NA	NA	0.841	NA	NA	NA	2421	1187	NA	NA	1213
ORTHOMCL10600	1073	NA	NA	NA	NA	NA	NA	NA	0.44	1075	1362	NA	1087	0.056
ORTHOMCL10602	NA	0.279	NA	0.483	0.495	1031	0.806	NA	1571	0.849	0.62	NA	NA	1371
ORTHOMCL10603	0.762	0.259	NA	0.54	NA	0.705	0.469	NA	0.933	0.68	0.193	NA	0.807	NA
ORTHOMCL10608	NA	0.678	NA	NA	NA	1576	1.23	NA	0.27	0.213	NA	NA	2976	NA
ORTHOMCL1061	0.217	0.42	NA	0.663	NA	NA	0.833	NA	0.067	0.042	NA	NA	NA	1246
ORTHOMCL10617	NA	0.045	0.038	1234	0.831	NA	NA	NA	0.548	0.633	4667	NA	0.058	0.061
ORTHOMCL1062	0.076	0.461	NA	NA	0.412	1076	1266	NA	0.231	1397	0.011	NA	0.143	1732
ORTHOMCL10621	NA	1906	NA	1712	1583	NA	NA	NA	0.052	NA	NA	NA	2.46	1026
ORTHOMCL1063	0.051	NA	NA	0.315	0.121	3538	2053	NA	0.062	7386	0.276	NA	0.223	0.21
ORTHOMCL10634	1156	NA	NA	NA	1291	1072	NA	NA	1934	0.261	4198	NA	0.528	2038
ORTHOMCL10635	NA	0.02	NA	0.701	0.752	0.995	5349	NA	0.961	0.022	NA	NA	0.107	NA
ORTHOMCL1065	1054	NA	NA	NA	0.546	1566	NA	NA	NA	1873	NA	NA	1292	0.299
ORTHOMCL10656	NA	0.686	NA	0.018	0.525	NA	NA	NA	1177	NA	0.838	NA	0.537	0.031
ORTHOMCL10657	NA	0.862	0.568	0.364	6267	NA	8265	NA	NA	1134	NA	NA	NA	0.684
ORTHOMCL1066	NA	0.176	NA	1682	0.204	NA	NA	NA	0.233	0.266	0.329	NA	1331	4038
ORTHOMCL10661	0.039	0.776	NA	NA	NA	NA	0.408	NA	NA	0.167	NA	NA	NA	0.781
ORTHOMCL10663	0.351	1513	NA	1341	1037	0.041	0.446	NA	1415	5101	NA	NA	1148	0.285
ORTHOMCL10667	0.518	NA	NA	NA	NA	NA	NA	NA	0.304	0.584	NA	NA	0.234	0.946
ORTHOMCL10668	NA	0.797	NA	NA	3443	9078	6852	NA	1148	3202	0.919	NA	0.209	0.917
ORTHOMCL10670	NA	0.194	NA	0.968	0.625	NA	0.482	NA	0.661	0.043	0.032	NA	0.024	NA
ORTHOMCL10675	1663	0.673	NA	0.078	2373	0.362	NA	NA	0.258	0.92	0.243	NA	0.589	NA
ORTHOMCL10678	NA	NA	NA	NA	0.281	NA	NA	NA	0.119	1074	0.237	NA	1019	1331
ORTHOMCL10682	0.48	1754	NA	0.756	0.845	1.04	0.896	NA	0.556	0.943	0.692	NA	0.992	1476
ORTHOMCL10684	0.677	1264	2.28	1045	0.83	0.265	NA	NA	0.553	0.773	1086	NA	0.969	1438
ORTHOMCL10685	NA	NA	NA	0.399	NA	0.043	0.435	NA	NA	4708	NA	NA	5933	6481
ORTHOMCL10691	NA	0.141	NA	0.031	0.038	NA	0.318	NA	0.134	1099	0.098	NA	0.195	0.16
ORTHOMCL10692	0.387	NA	NA	0.499	0.493	9834	0.266	NA	0.623	NA	0.069	NA	0.575	NA
ORTHOMCL10693	NA	NA	NA	NA	0.727	NA	NA	NA	0.881	NA	0.585	NA	1956	NA
ORTHOMCL10699	0.685	0.661	NA	NA	1065	0.035	0.523	NA	0.945	NA	NA	NA	2791	0.653
ORTHOMCL10702	7105	NA	NA	NA	NA	NA	NA	NA	NA	0.653	NA	NA	8767	NA
ORTHOMCL10707	0.626	0.291	0.205	2588	1243	0.621	2073	NA	1095	0.208	0.02	NA	0.998	NA
ORTHOMCL10709	NA	0.007	6504	3768	0.956	0.009	0.015	NA	NA	0.917	NA	NA	NA	0.206
ORTHOMCL10718	0.196	1341	0.114	NA	NA	NA	NA	NA	0.135	0.077	0.478	NA	0.033	0.602
ORTHOMCL10720	0.662	0.794	NA	2204	2334	0.142	NA	NA	0.018	0.826	NA	NA	0.604	NA
ORTHOMCL10728	NA	NA	NA	NA	1292	NA	NA	NA	3.51	NA	1223	NA	0.044	1212
ORTHOMCL10729	7093	NA	NA	NA	1588	NA	0.678	NA	NA	0.148	NA	NA	0.079	NA
ORTHOMCL1073	0.051	1256	NA	0.835	2.46	NA	0.687	NA	1018	1.12	0.886	NA	0.494	1532
ORTHOMCL10737	0.889	0.177	0.325	NA	NA	NA	NA	NA	1182	0.346	0.363	NA	NA	0.285
ORTHOMCL1074	0.976	0.003	NA	0.038	1196	NA	1793	NA	NA	NA	0.056	NA	0.748	1651
ORTHOMCL10740	0.949	NA	NA	1669	6006	0.471	0.37	NA	0.634	0.316	0.313	NA	0.101	NA
ORTHOMCL10741	NA	NA	NA	NA	NA	0.02	NA	NA	1399	1074	NA	NA	0.041	NA
ORTHOMCL10743	NA	NA	3125	1455	NA	1374	0.403	NA	0.141	0.095	NA	NA	NA	NA
ORTHOMCL10748	0.027	6005	NA	0.035	NA	8.49	1.44	NA	NA	2634	NA	NA	NA	1158
ORTHOMCL10757	0.116	NA	NA	NA	NA	0.453	NA	NA	NA	6883	NA	NA	1.89	1026
ORTHOMCL10758	NA	NA	NA	1797	0.77	NA	NA	NA	1088	0.663	7.8	NA	0.5	NA
ORTHOMCL1076	0.907	1075	NA	NA	0.066	1099	5778	NA	0.195	NA	4711	NA	0.362	NA
ORTHOMCL10765	0.247	NA	NA	0.646	0.882	0.715	0.952	NA	0.453	0.882	0.015	NA	0.23	0.816
ORTHOMCL10772	NA	NA	8734	NA	0.022	3053	NA	NA	NA	NA	0.79	NA	NA	NA
ORTHOMCL10775	0.715	NA	1206	1065	NA	0.225	0.096	NA	NA	1042	0.478	NA	NA	NA
ORTHOMCL10779	NA	0.532	0.331	0.053	2441	NA	NA	NA	NA	0.202	NA	NA	0.005	NA
ORTHOMCL1078	NA	0.897	NA	1547	0.265	0.337	NA	NA	0.156	0.755	0.174	NA	0.366	0.376
ORTHOMCL10782	7987	1075	NA	0.811	1214	0.139	1439	NA	0.171	1341	0.978	NA	1286	1138
ORTHOMCL10783	NA	0.481	NA	NA	0.038	4339	NA	NA	0.088	NA	0.678	NA	0.302	0.685
ORTHOMCL10789	2.84	1325	NA	0.618	0.735	NA	NA	NA	0.85	2676	0.07	NA	0.903	NA
ORTHOMCL1079	3541	NA	NA	0.04	0.538	0.013	0.546	NA	NA	0.305	0.178	NA	NA	NA
ORTHOMCL10790	0.066	NA	NA	0.795	9659	0.461	1223	NA	NA	0.735	0.318	NA	NA	NA
ORTHOMCL10793	NA	7033	NA	NA	NA	NA	NA	NA	6042	2094	3496	NA	8.08	2527
ORTHOMCL10796	NA	0.771	NA	NA	NA	1186	0.812	NA	NA	NA	NA	NA	1599	NA
ORTHOMCL10799	NA	0.053	NA	2514	NA	NA	NA	NA	1269	0.038	0.161	NA	0.49	NA
ORTHOMCL1080	NA	9905	NA	NA	NA	NA	NA	NA	0.033	0.004	NA	NA	0.028	1602
ORTHOMCL10802	0.87	NA	NA	0.042	0.062	0.884	2067	NA	0.682	1006	0.292	NA	0.904	0.056
ORTHOMCL10804	0.049	0.887	NA	1026	1681	1.04	0.812	NA	0.891	1698	1036	NA	1.05	0.995
ORTHOMCL10805	0.056	5667	NA	4.21	NA	NA	NA	NA	0.333	2155	NA	NA	NA	NA
ORTHOMCL10807	0.381	1189	NA	1295	0.365	0.286	0.052	NA	0.953	0.974	1083	NA	0.608	0.675
ORTHOMCL10812	NA	NA	NA	7446	NA	0.7	NA	NA	NA	NA	0.565	NA	5768	9556
ORTHOMCL1082	0.034	2199	NA	1404	NA	0.758	NA	NA	NA	0.29	NA	NA	NA	NA
ORTHOMCL10820	NA	NA	NA	NA	0.581	NA	0.46	NA	0.201	4471	NA	NA	0.534	1079
ORTHOMCL10821	2034	NA	NA	0.679	0.466	NA	NA	NA	NA	NA	0.81	NA	NA	1464
ORTHOMCL10825	0.911	0.377	NA	1119	NA	NA	NA	NA	1158	0.113	NA	NA	0.029	NA
ORTHOMCL1083	NA	1226	NA	0.223	0.923	0.136	8303	NA	0.67	0.01	0.023	NA	0.014	0.768
ORTHOMCL10830	2.33	0.106	NA	0.48	0.203	0.054	NA	NA	0.148	1.07	0.304	NA	0.17	NA
ORTHOMCL10836	NA	NA	NA	2267	0.282	0.823	7936	NA	0.875	0.064	4245	NA	0.021	1286
ORTHOMCL10842	4152	0.748	NA	1759	1371	8566	NA	NA	1022	0.164	NA	NA	1218	NA
ORTHOMCL10853	1.05	0.279	NA	0.082	1129	0.686	NA	NA	0.947	0.09	NA	NA	0.123	0.657
ORTHOMCL10855	1781	NA	NA	1036	NA	2522	1523	NA	0.084	0.828	3568	NA	0.554	0.987
ORTHOMCL10858	NA	1323	NA	1111	1321	NA	0.298	NA	0.81	1.48	0.46	NA	1.34	1065
ORTHOMCL10865	NA	NA	NA	0.629	NA	NA	0.65	NA	0.676	1635	0.791	NA	0.569	0.086
ORTHOMCL10866	3022	NA	NA	0.084	0.389	NA	NA	NA	0.025	0.868	0.081	NA	0.044	NA
ORTHOMCL10868	0.212	NA	NA	0.226	0.196	NA	NA	NA	0.197	NA	NA	NA	0.207	0.188
ORTHOMCL10872	0.551	1557	1541	NA	NA	NA	NA	NA	1564	2008	1864	NA	0.543	1.56
ORTHOMCL10874	0.574	2294	NA	0.198	0.099	1089	NA	NA	0.366	3826	0.578	NA	0.864	NA
ORTHOMCL10878	NA	0.793	NA	0.852	0.97	NA	0.622	NA	0.756	0.715	0.958	NA	0.935	0.545
ORTHOMCL10883	2884	NA	NA	1032	NA	NA	1439	NA	0.16	NA	NA	NA	0.834	1104
ORTHOMCL10884	0.015	1411	NA	0.653	NA	1.21	NA	NA	0.189	1419	0.078	NA	1353	NA
ORTHOMCL10890	0.263	0.466	NA	1057	1289	0.623	0.353	NA	0.251	NA	0.76	NA	0.25	0.655
ORTHOMCL109	0.5	0.543	NA	9563	0.074	0.776	0.627	NA	0.705	0.603	NA	NA	0.486	NA
ORTHOMCL10901	NA	NA	NA	1389	0.041	0.559	2253	NA	0.944	0.299	NA	NA	NA	0.658
ORTHOMCL10902	NA	1197	NA	0.079	0.184	NA	NA	NA	0.662	0.961	NA	NA	2764	NA
ORTHOMCL10903	NA	0.083	NA	1032	0.177	NA	NA	NA	0.155	NA	0.521	NA	0.096	2098
ORTHOMCL10904	0.058	NA	NA	0.846	0.471	0.008	0.297	NA	0.138	0.682	NA	NA	0.406	0.744
ORTHOMCL10905	0.631	0.153	NA	NA	NA	1421	0.785	NA	0.051	1566	0.156	NA	0.109	1227
ORTHOMCL10907	0.269	NA	NA	0.52	0.116	0.773	NA	NA	0.089	0.978	0.279	NA	1.08	1173
ORTHOMCL10908	NA	0.208	NA	0.283	NA	0.555	0.428	NA	0.542	0.597	0.475	NA	0.07	NA
ORTHOMCL10912	0.136	NA	NA	5.29	0.919	0.438	0.051	NA	1042	1041	0.778	NA	NA	NA
ORTHOMCL10913	NA	1211	NA	NA	NA	1446	1075	NA	NA	1016	0.864	NA	0.764	NA
ORTHOMCL10921	0.5	NA	NA	4402	0.022	1273	NA	NA	0.678	1893	0.83	NA	NA	0.016
ORTHOMCL10924	0.939	NA	NA	NA	1089	1181	0.323	NA	0.928	0.008	0.012	NA	0.017	1011
ORTHOMCL10928	0.762	NA	NA	0.76	1035	0.367	0.631	NA	0.02	0.633	0.008	NA	0.068	NA
ORTHOMCL10929	0.087	0.085	0.834	0.537	0.684	1502	NA	NA	2234	2436	NA	NA	NA	NA
ORTHOMCL1093	NA	NA	NA	0.906	0.237	NA	NA	NA	0.906	NA	0.299	NA	0.067	0.504
ORTHOMCL10931	NA	NA	NA	0.918	0.038	2596	2532	NA	0.239	5.02	NA	NA	0.669	0.767
ORTHOMCL10932	0.102	1823	NA	1.07	NA	1595	NA	NA	NA	2556	1661	NA	NA	NA
ORTHOMCL10935	0.913	NA	1743	0.079	0.237	2.14	NA	NA	0.255	0.034	0.798	NA	0.222	NA
ORTHOMCL10936	NA	8067	NA	0.018	0.652	0.011	0.646	NA	5473	0.285	NA	NA	0.262	1533
ORTHOMCL10937	0.351	NA	NA	0.891	NA	0.804	NA	NA	0.316	7299	0.099	NA	1804	0.551
ORTHOMCL10938	NA	NA	NA	0.6	NA	NA	1113	NA	0.12	0.166	NA	NA	1003	2.03
ORTHOMCL10943	NA	0.316	NA	0.092	NA	0.478	2935	NA	0.209	1563	0.038	NA	0.064	NA
ORTHOMCL10946	3041	NA	NA	0.215	0.161	NA	NA	NA	NA	NA	0.019	NA	0.939	NA
ORTHOMCL10952	0.976	NA	NA	0.978	0.224	0.643	0.033	NA	0.262	0.977	0.06	NA	0.048	NA
ORTHOMCL10953	0.351	NA	NA	0.825	NA	0.316	0.235	NA	0.029	NA	0.143	NA	0.051	NA
ORTHOMCL10955	NA	0.053	NA	0.022	0.157	0.748	0.331	NA	0.018	0.783	1724	NA	0.951	NA
ORTHOMCL10956	NA	NA	NA	1057	0.032	NA	0.178	NA	0.378	NA	NA	NA	NA	NA
ORTHOMCL10966	NA	NA	NA	0.929	NA	7876	0.66	NA	0.126	NA	0.19	NA	NA	0.847
ORTHOMCL10978	NA	0.156	NA	0.686	0.686	NA	0.105	NA	0.135	NA	0.154	NA	0.05	NA
ORTHOMCL10980	0.096	NA	NA	0.19	NA	NA	5126	NA	0.147	0.533	0.02	NA	0.019	0.113
ORTHOMCL10981	NA	NA	NA	0.637	NA	NA	0.764	NA	0.055	0.139	0.092	NA	1012	1484
ORTHOMCL10984	0.91	0.913	NA	0.169	NA	NA	0.587	NA	0.032	NA	0.753	NA	2113	NA
ORTHOMCL10985	NA	NA	NA	0.968	0.67	NA	NA	NA	0.242	1869	0.119	NA	0.537	NA
ORTHOMCL1099	NA	NA	NA	0.575	NA	NA	0.091	NA	0.389	NA	3907	NA	NA	NA
ORTHOMCL10991	1759	1337	5851	0.247	NA	0.341	1.59	NA	2522	2326	2211	NA	NA	1039
ORTHOMCL10993	0.35	0.058	NA	1231	NA	0.566	0.473	NA	NA	0.82	0.917	NA	2292	NA
ORTHOMCL11	NA	NA	NA	NA	0.045	5.16	NA	NA	0.381	NA	NA	NA	1348	NA
ORTHOMCL11009	NA	0.604	NA	NA	NA	3143	0.449	NA	0.886	0.834	0.307	NA	1085	0.846
ORTHOMCL11011	NA	NA	NA	NA	0.038	0.044	0.543	NA	1211	0.973	NA	NA	0.018	NA
ORTHOMCL11024	0.018	NA	0.044	NA	3982	2687	0.338	NA	NA	0.812	0.005	NA	0.131	NA
ORTHOMCL11026	NA	NA	NA	NA	NA	NA	0.78	NA	0.054	NA	0.33	NA	1122	0.189
ORTHOMCL11028	0.116	0.822	NA	0.569	NA	NA	1001	NA	0.188	1225	0.138	NA	1997	NA
ORTHOMCL11037	2223	1235	NA	NA	0.018	2965	1612	NA	0.018	NA	0.013	NA	0.019	1469
ORTHOMCL1104	0.696	NA	NA	NA	2643	7329	1358	NA	0.941	0.188	0.262	NA	0.132	2419
ORTHOMCL11040	0.258	NA	NA	0.489	0.081	2253	0.738	NA	0.237	NA	NA	NA	0.211	9707
ORTHOMCL11043	NA	1079	NA	0.079	1303	0.968	1315	NA	0.114	1054	0.063	NA	0.133	3249
ORTHOMCL11049	NA	1028	NA	3977	NA	0.026	0.922	NA	NA	1019	NA	NA	0.004	NA
ORTHOMCL11050	0.195	NA	NA	0.372	0.908	0.503	NA	NA	3464	0.736	0.553	NA	0.477	3003
ORTHOMCL11057	1676	NA	NA	NA	1254	1732	4867	NA	1716	0.959	1096	NA	2309	0.723
ORTHOMCL11059	NA	NA	NA	0.875	0.802	NA	NA	NA	0.122	0.241	0.264	NA	3426	NA
ORTHOMCL11065	0.087	NA	NA	NA	0.682	0.663	NA	NA	NA	1456	NA	NA	0.152	0.681
ORTHOMCL1107	NA	0.627	NA	0.993	0.447	2174	NA	NA	1191	0.064	0.953	NA	0.611	0.678
ORTHOMCL11070	1184	NA	NA	1016	NA	0.09	0.751	NA	NA	0.778	NA	NA	0.545	NA
ORTHOMCL11077	NA	1381	NA	1963	0.011	0.042	NA	NA	0.375	1468	0.724	NA	0.309	1553
ORTHOMCL11079	5667	0.74	NA	0.656	NA	3869	NA	NA	0.195	9.25	NA	NA	NA	3446
ORTHOMCL11080	0.286	NA	NA	0.886	0.017	1567	NA	NA	0.871	0.046	0.335	NA	NA	2397
ORTHOMCL11087	NA	0.091	NA	NA	1103	1.8	NA	NA	0.084	0.109	0.111	NA	0.229	0.363
ORTHOMCL11101	NA	0.943	NA	NA	NA	NA	NA	NA	6749	5453	NA	NA	7437	0.034
ORTHOMCL11103	1058	0.068	NA	NA	0.508	0.326	0.407	NA	0.039	0.744	NA	NA	0.051	NA
ORTHOMCL11105	6049	NA	NA	NA	NA	0.102	0.507	NA	5066	3296	NA	NA	1.06	6804
ORTHOMCL11109	NA	NA	NA	1103	0.691	NA	0.667	NA	0.79	0.684	0.231	NA	NA	1986
ORTHOMCL11110	NA	0.298	NA	0.876	0.46	NA	0.47	NA	0.12	0.248	NA	NA	0.126	0.662
ORTHOMCL11113	NA	0.109	NA	1282	2306	2289	0.539	NA	0.192	1207	NA	NA	0.058	0.327
ORTHOMCL11114	0.521	NA	NA	1124	0.97	NA	NA	NA	1843	0.864	0.994	NA	0.534	NA
ORTHOMCL11115	NA	0.196	NA	1045	0.002	0.034	0.32	NA	0.03	3104	0.198	NA	NA	1547
ORTHOMCL1112	0.678	NA	0.827	NA	0.166	0.74	0.087	NA	NA	0.031	0.889	NA	0.091	NA
ORTHOMCL11120	NA	NA	NA	0.052	NA	0.819	NA	NA	0.827	2026	NA	NA	NA	1318
ORTHOMCL11138	NA	NA	NA	NA	0.008	NA	NA	NA	0.341	3344	NA	NA	NA	0.026
ORTHOMCL11140	1349	1485	NA	0.523	1689	0.032	1184	NA	0.37	0.076	0.691	NA	1534	0.816
ORTHOMCL1115	NA	NA	NA	NA	NA	1207	0.475	NA	NA	6923	NA	NA	NA	NA
ORTHOMCL11153	1.05	NA	NA	NA	NA	NA	0.924	NA	0.017	0.12	0.042	NA	0.717	1948
ORTHOMCL11158	0.034	NA	NA	0.907	0.985	1027	0.873	NA	0.89	0.963	0.799	NA	0.827	1189
ORTHOMCL11160	NA	6649	2511	0.859	NA	6921	NA	NA	0.886	NA	0.383	NA	0.726	1926
ORTHOMCL11163	NA	NA	NA	0.011	0.807	0.131	0.065	NA	0.655	0.643	NA	NA	0.036	NA
ORTHOMCL11165	NA	2206	NA	0.857	0.658	1385	NA	NA	1263	0.536	NA	NA	0.051	0.051
ORTHOMCL11168	0.651	1093	NA	0.558	NA	0.552	0.653	NA	NA	0.828	NA	NA	0.093	NA
ORTHOMCL11171	NA	0.537	NA	NA	9367	NA	1666	NA	NA	2236	0.744	NA	0.063	0.013
ORTHOMCL11172	0.021	0.733	NA	1993	NA	0.893	0.128	NA	0.359	NA	0.042	NA	0.472	4957
ORTHOMCL11175	NA	1022	NA	0.081	0.469	NA	1203	NA	0.332	0.412	0.251	NA	0.943	0.362
ORTHOMCL11176	NA	0.288	NA	0.064	0.109	0.337	0.352	NA	0.206	0.136	1071	NA	0.153	0.604
ORTHOMCL11177	0.844	1174	NA	0.076	0.155	1045	1424	NA	0.16	0.178	0.346	NA	1177	NA
ORTHOMCL1118	NA	NA	NA	1544	NA	0.92	NA	NA	5091	NA	1173	NA	1883	NA
ORTHOMCL11186	0.263	0.953	NA	0.504	0.235	0.301	0.975	NA	0.365	0.172	0.024	NA	0.033	0.689
ORTHOMCL11190	NA	1125	NA	NA	NA	0.069	2638	NA	0.249	1631	0.813	NA	0.255	NA
ORTHOMCL11192	NA	2041	NA	0.387	0.673	5437	NA	NA	0.608	0.038	NA	NA	1771	0.388
ORTHOMCL11194	NA	0.086	NA	0.086	0.027	NA	0.766	NA	0.061	NA	0.026	NA	1015	0.357
ORTHOMCL11201	1166	0.059	NA	0.906	0.089	NA	0.665	NA	NA	0.067	0.941	NA	0.017	0.886
ORTHOMCL11205	0.681	0.295	NA	0.674	0.254	0.677	1195	NA	0.088	0.808	0.091	NA	0.088	0.633
ORTHOMCL11208	NA	NA	NA	0.655	0.77	NA	6855	NA	0.348	1567	NA	NA	0.033	2981
ORTHOMCL11209	NA	0.017	NA	2013	NA	1022	0.822	NA	0.869	0.302	0.733	NA	0.107	NA
ORTHOMCL11212	NA	8236	NA	0.885	0.433	NA	6605	NA	NA	NA	0.338	NA	4921	NA
ORTHOMCL11217	NA	0.889	NA	0.248	NA	1029	0.922	NA	0.364	0.029	NA	NA	0.056	NA
ORTHOMCL11218	NA	0.377	NA	0.242	0.956	0.029	0.003	NA	0.416	0.941	0.112	NA	1148	0.043
ORTHOMCL1122	1312	NA	NA	0.041	1465	NA	NA	NA	0.082	0.097	NA	NA	NA	NA
ORTHOMCL11220	NA	NA	NA	0.031	0.026	0.02	2234	NA	2063	NA	NA	NA	0.339	0.415
ORTHOMCL11222	0.342	0.662	NA	1137	0.504	1317	1368	NA	0.621	0.309	0.582	NA	0.142	0.219
ORTHOMCL11230	NA	NA	NA	NA	1417	3326	NA	NA	NA	0.714	NA	NA	1144	2382
ORTHOMCL11232	NA	NA	1536	3625	NA	4283	0.963	NA	NA	NA	NA	NA	0.402	0.021
ORTHOMCL11236	5027	NA	NA	NA	0.083	NA	NA	NA	0.026	0.222	0.593	NA	0.036	0.066
ORTHOMCL11240	0.654	0.866	NA	NA	NA	0.681	0.68	NA	0.656	NA	0.143	NA	3378	0.07
ORTHOMCL11247	0.185	0.553	NA	1472	1628	0.826	1019	NA	0.935	0.753	0.812	NA	0.275	NA
ORTHOMCL11248	0.336	0.964	NA	0.195	0.874	NA	0.654	NA	0.214	0.307	0.286	NA	0.151	2.22
ORTHOMCL11250	0.437	NA	NA	0.212	0.142	NA	NA	NA	0.444	2238	NA	NA	0.408	1158
ORTHOMCL11251	NA	0.036	NA	0.735	0.493	5654	NA	NA	0.474	0.482	0.555	NA	0.524	NA
ORTHOMCL11253	0.918	1783	NA	1091	0.144	3314	0.713	NA	0.398	0.125	0.988	NA	0.07	NA
ORTHOMCL11254	NA	0.712	NA	0.309	NA	1731	2186	NA	NA	5455	NA	NA	1498	NA
ORTHOMCL11255	0.172	1644	NA	1364	0.041	NA	0.114	NA	0.936	1323	2024	NA	1308	1618
ORTHOMCL11256	1016	0.721	NA	NA	2373	0.926	0.714	NA	0.723	2.53	NA	NA	0.071	0.145
ORTHOMCL11259	NA	NA	0.22	3295	1.41	2768	2205	NA	NA	NA	NA	NA	0.528	0.259
ORTHOMCL11260	1216	NA	NA	0.002	NA	NA	0.83	NA	NA	NA	0.014	NA	NA	NA
ORTHOMCL11261	0.558	0.034	0.125	0.35	0.25	0.04	0.748	NA	0.757	2293	0.013	NA	0.906	NA
ORTHOMCL11262	NA	2328	NA	0.76	NA	NA	6172	NA	NA	7662	NA	NA	2.38	2405
ORTHOMCL11263	1413	NA	NA	1312	0.161	1942	1569	NA	0.041	0.182	0.033	NA	0.011	0.747
ORTHOMCL11268	0.626	0.176	NA	2087	0.19	0.928	0.535	NA	0.685	0.81	0.837	NA	0.094	0.404
ORTHOMCL1127	NA	NA	NA	2.05	NA	1119	1119	NA	0.89	0.984	0.306	NA	0.316	NA
ORTHOMCL11282	0.107	NA	NA	NA	0.241	0.468	0.483	NA	0.617	1125	7154	NA	0.178	0.725
ORTHOMCL11284	NA	NA	0.545	NA	NA	NA	NA	NA	0.655	0.836	NA	NA	0.047	1.27
ORTHOMCL11296	0.066	NA	NA	NA	NA	0.307	0.046	NA	0.358	0.242	0.043	NA	2027	NA
ORTHOMCL11297	NA	0.125	NA	0.607	0.679	NA	0.349	NA	NA	0.046	0.665	NA	0.04	0.067
ORTHOMCL1130	0.089	0.896	1064	NA	0.236	NA	0.045	NA	NA	0.064	0.079	NA	NA	1136
ORTHOMCL11306	0.97	NA	0.046	NA	0.413	NA	NA	NA	0.423	0.636	0.098	NA	1207	NA
ORTHOMCL11307	NA	NA	NA	1216	NA	1647	NA	NA	3011	3271	0.108	NA	NA	0.568
ORTHOMCL11309	0.209	NA	NA	0.011	NA	0.234	0.309	NA	NA	0.539	0.004	NA	NA	2757
ORTHOMCL11321	0.104	NA	NA	7.08	NA	0.258	1826	NA	2226	0.514	0.002	NA	NA	0.044
ORTHOMCL11322	NA	NA	NA	4581	NA	2868	0.68	NA	0.206	4454	5421	NA	0.22	0.619
ORTHOMCL11328	0.265	0.069	NA	1297	NA	0.602	0.599	1054	NA	1506	NA	NA	NA	NA
ORTHOMCL1133	NA	0.016	NA	0.911	1001	0.175	0.406	NA	0.219	0.238	0.061	NA	0.065	1545
ORTHOMCL11330	2619	NA	NA	0.02	1828	NA	NA	NA	1625	0.289	0.693	NA	3166	3208
ORTHOMCL1134	0.543	NA	NA	1696	NA	NA	0.877	NA	0.413	0.064	0.166	NA	0.193	0.042
ORTHOMCL11345	0.257	NA	NA	1485	NA	1278	NA	NA	1718	NA	1954	NA	0.153	1765
ORTHOMCL11347	0.596	NA	1326	1044	0.475	1849	2079	NA	1755	4883	NA	NA	0.157	NA
ORTHOMCL11350	0.022	NA	NA	5341	NA	NA	NA	NA	2328	9603	NA	NA	0.758	1014
ORTHOMCL11352	0.341	NA	NA	0.109	0.111	NA	NA	NA	0.179	1624	0.055	NA	0.936	0.07
ORTHOMCL11354	NA	0.957	NA	0.266	0.267	1889	1145	NA	0.083	0.472	0.231	NA	0.406	0.399
ORTHOMCL11355	0.052	0.666	0.867	NA	6.14	NA	NA	NA	0.356	NA	0.372	NA	NA	1291
ORTHOMCL11367	NA	2851	NA	1017	NA	NA	0.534	NA	NA	NA	0.051	NA	1725	0.975
ORTHOMCL11370	NA	NA	NA	0.164	0.858	0.659	0.661	NA	0.135	0.916	0.467	NA	1038	NA
ORTHOMCL11374	NA	0.526	NA	NA	1163	0.472	NA	NA	NA	NA	NA	NA	NA	NA
ORTHOMCL11378	NA	1065	NA	0.034	1393	1.25	NA	NA	0.326	0.749	0.043	NA	0.192	1131
ORTHOMCL11379	0.186	0.678	0.679	2	0.507	NA	NA	NA	0.182	0.727	NA	0.515	0.437	2351
ORTHOMCL11381	1235	NA	NA	2432	NA	0.891	0.824	NA	0.221	1562	0.245	NA	0.584	0.327
ORTHOMCL11383	NA	NA	NA	NA	NA	1208	0.335	NA	4.96	1489	NA	NA	0.128	NA
ORTHOMCL11393	NA	0.775	NA	NA	NA	NA	0.731	NA	1946	NA	0.721	NA	0.635	6576
ORTHOMCL11399	2825	1107	NA	7259	1156	NA	0.833	NA	NA	NA	NA	NA	0.876	1.06
ORTHOMCL11404	0.625	0.1	NA	NA	NA	0.015	0.346	NA	NA	1435	NA	NA	1049	NA
ORTHOMCL11405	1876	NA	NA	0.985	0.395	1473	0.991	NA	0.864	0.346	0.208	NA	0.283	NA
ORTHOMCL11414	NA	1116	NA	NA	0.228	0.666	0.115	NA	NA	NA	0.36	NA	0.636	8555
ORTHOMCL1142	NA	0.825	NA	0.781	NA	1171	0.215	NA	0.982	0.158	0.502	NA	0.799	0.216
ORTHOMCL11422	9969	0.652	NA	0.079	0.685	1547	0.21	NA	0.152	1.19	0.873	NA	0.102	3442
ORTHOMCL11432	0.039	0.209	NA	0.784	0.868	NA	NA	NA	0.704	0.611	0.009	NA	0.032	NA
ORTHOMCL11433	0.545	NA	NA	NA	0.831	0.772	NA	NA	NA	NA	NA	NA	0.895	NA
ORTHOMCL11435	0.014	0.051	NA	0.819	0.523	1135	1.17	NA	0.774	0.027	0.003	NA	0.501	1068
ORTHOMCL1145	0.892	NA	NA	NA	7.04	1761	1244	NA	NA	1183	NA	NA	1177	1699
ORTHOMCL11454	0.159	1342	NA	0.806	0.74	0.833	0.967	NA	0.833	0.532	0.843	NA	0.527	0.034
ORTHOMCL11456	0.247	0.766	NA	0.364	0.81	1298	0.846	NA	0.178	0.588	0.366	NA	0.551	0.456
ORTHOMCL11461	0.439	NA	NA	1274	NA	4174	NA	NA	NA	0.863	NA	NA	NA	1101
ORTHOMCL11465	NA	NA	NA	0.935	0.103	NA	NA	NA	1109	NA	0.126	NA	1013	1176
ORTHOMCL1147	NA	0.169	0.009	1406	0.042	0.543	0.56	NA	0.37	NA	0.293	NA	NA	1178
ORTHOMCL11471	NA	NA	NA	1156	1249	0.186	0.656	NA	NA	0.112	0.471	NA	0.018	1.2
ORTHOMCL11477	NA	8731	NA	0.658	0.483	NA	NA	NA	0.551	0.213	0.229	NA	0.281	NA
ORTHOMCL11478	0.02	1.31	0.48	0.172	1305	0.002	NA	NA	NA	0.027	NA	NA	NA	0.273
ORTHOMCL11481	0.122	1267	NA	1031	NA	NA	NA	NA	0.065	0.551	NA	NA	0.444	1215
ORTHOMCL11484	0.742	NA	NA	NA	0.106	NA	NA	NA	0.006	NA	NA	NA	NA	0.104
ORTHOMCL11487	4665	NA	NA	NA	0.858	NA	NA	NA	1123	0.033	NA	NA	0.043	0.218
ORTHOMCL1149	0.392	0.013	NA	0.686	0.41	NA	NA	NA	0.165	0.937	2235	NA	0.145	0.03
ORTHOMCL11492	NA	1093	NA	NA	1237	NA	0.2	NA	2331	0.053	NA	NA	NA	1197
ORTHOMCL11494	NA	0.385	NA	0.171	NA	NA	0.349	NA	0.106	NA	0.139	NA	0.774	4094
ORTHOMCL11498	NA	NA	NA	NA	0.005	NA	0.715	NA	0.595	0.484	0.611	NA	NA	0.359
ORTHOMCL115	NA	1929	NA	0.663	0.969	NA	NA	NA	0.318	0.648	1835	NA	1095	0.318
ORTHOMCL11502	0.914	NA	NA	NA	NA	3777	1295	NA	0.288	0.306	NA	NA	0.842	2428
ORTHOMCL1151	0.824	0.272	NA	0.569	0.496	NA	0.208	NA	0.634	0.599	0.049	NA	0.08	0.625
ORTHOMCL11510	1428	3852	2463	NA	NA	1518	0.138	NA	NA	0.005	0.481	NA	0.766	NA
ORTHOMCL11511	1984	1087	2561	0.021	NA	2669	0.868	NA	NA	2042	NA	NA	NA	NA
ORTHOMCL11517	0.488	NA	NA	NA	0.151	NA	NA	NA	NA	0.042	NA	NA	NA	0.867
ORTHOMCL11519	NA	NA	NA	0.426	3657	NA	NA	NA	NA	4541	0.026	NA	0.684	0.02
ORTHOMCL11520	0.361	1287	2139	0.046	0.428	0.059	0.051	NA	NA	1141	NA	NA	1502	0.978
ORTHOMCL11522	NA	NA	NA	0.013	4057	NA	0.756	NA	NA	2075	NA	NA	0.187	0.871
ORTHOMCL11528	NA	0.676	NA	0.993	1.08	NA	1146	NA	0.783	1707	NA	NA	NA	1204
ORTHOMCL11531	0.103	NA	NA	0.675	3653	0.046	NA	NA	1725	5985	0.018	NA	0.061	0.758
ORTHOMCL11532	0.436	NA	NA	NA	NA	NA	0.683	NA	1119	0.645	0.503	NA	0.534	2162
ORTHOMCL11534	NA	5257	NA	6391	NA	NA	NA	NA	0.089	NA	0.158	NA	1039	7086
ORTHOMCL11544	0.004	0.805	NA	NA	0.49	0.957	NA	NA	NA	0.065	NA	NA	0.618	7548
ORTHOMCL11547	1198	NA	NA	0.686	1227	1159	1.04	NA	0.183	0.139	0.307	NA	0.215	NA
ORTHOMCL11548	0.002	NA	NA	NA	1266	6.26	0.054	NA	0.053	0.043	0.009	NA	0.006	1263
ORTHOMCL11554	0.014	0.848	NA	0.019	NA	2805	NA	NA	NA	NA	9444	NA	6469	NA
ORTHOMCL11556	NA	NA	NA	NA	1025	0.031	NA	NA	0.072	NA	1.76	NA	0.122	0.288
ORTHOMCL11557	1242	0.985	NA	NA	1	2634	0.024	NA	NA	0.688	1.25	NA	NA	0.247
ORTHOMCL11560	2539	1039	NA	0.944	1045	1088	1281	NA	NA	0.853	0.77	NA	1128	0.698
ORTHOMCL11561	1417	0.047	NA	0.022	NA	4083	0.905	NA	0.926	1023	0.588	NA	NA	NA
ORTHOMCL11566	0.058	NA	NA	4775	0.345	0.872	NA	NA	NA	0.047	NA	NA	0.111	7969
ORTHOMCL11567	0.157	NA	NA	2042	1225	NA	0.795	NA	1627	NA	NA	NA	NA	5463
ORTHOMCL11569	0.007	NA	NA	8374	NA	0.813	1732	NA	0.08	0.389	0.233	NA	0.121	NA
ORTHOMCL1157	7874	0.686	NA	3293	0.662	0.303	NA	NA	0.15	0.757	0.084	NA	0.178	0.035
ORTHOMCL11570	NA	1814	NA	0.883	NA	NA	0.143	NA	0.274	NA	1509	NA	NA	NA
ORTHOMCL11578	NA	NA	NA	NA	1995	0.019	NA	NA	0.921	1104	NA	NA	0.034	NA
ORTHOMCL11579	NA	0.533	NA	NA	NA	1374	0.035	NA	NA	1409	0.294	NA	NA	0.668
ORTHOMCL11580	NA	0.548	NA	0.226	2377	1256	0.93	NA	NA	0.491	0.587	NA	0.467	6347
ORTHOMCL1159	NA	0.239	NA	0.679	0.187	2138	0.743	NA	0.635	0.778	NA	NA	0.195	0.683
ORTHOMCL11595	1.16	NA	NA	0.965	0.046	1065	NA	NA	0.863	0.679	NA	NA	0.926	0.285
ORTHOMCL11606	NA	1234	NA	NA	0.344	0.344	0.673	NA	0.068	8002	NA	NA	0.149	0.169
ORTHOMCL11609	NA	1164	NA	NA	0.334	NA	NA	NA	0.415	NA	0.128	NA	0.932	0.072
ORTHOMCL11610	NA	0.344	NA	0.544	0.045	NA	0.417	NA	0.973	NA	NA	NA	1074	0.715
ORTHOMCL11611	0.02	NA	NA	1066	0.093	1466	NA	NA	0.03	NA	NA	NA	0.979	0.67
ORTHOMCL11616	2693	0.389	NA	0.848	0.857	0.03	0.029	NA	0.912	0.802	0.38	NA	0.042	0.99
ORTHOMCL11627	0.037	NA	NA	NA	0.777	NA	1045	NA	0.605	NA	9837	NA	NA	0.596
ORTHOMCL11634	0.155	0.254	NA	NA	0.47	NA	0.703	NA	0.832	0.84	0.974	NA	0.7	NA
ORTHOMCL11638	NA	NA	0.371	0.947	0.285	2424	0.802	NA	NA	1108	NA	NA	NA	NA
ORTHOMCL11643	NA	NA	4589	NA	0.052	0.736	0.899	NA	0.133	0.352	0.066	NA	NA	8277
ORTHOMCL11644	NA	0.857	NA	0.511	1062	NA	1924	NA	NA	NA	NA	NA	NA	NA
ORTHOMCL11646	0.032	0.154	NA	0.008	0.17	NA	0.676	NA	1684	0.024	0.528	NA	0.04	1146
ORTHOMCL11650	NA	1138	NA	0.024	1003	NA	5985	NA	0.017	NA	0.587	NA	0.144	NA
ORTHOMCL11655	NA	0.13	NA	0.044	0.386	2781	4906	NA	0.212	0.434	0.067	NA	0.874	NA
ORTHOMCL11657	NA	2914	NA	9671	0.034	NA	NA	NA	0.017	0.256	9424	NA	0.033	0.483
ORTHOMCL11662	0.129	NA	0.576	NA	NA	0.484	0.596	NA	1186	0.133	0.119	NA	NA	NA
ORTHOMCL11669	0.228	1304	NA	2984	NA	NA	0.622	NA	0.144	0.052	0.043	NA	0.094	0.574
ORTHOMCL11670	NA	0.111	NA	0.126	NA	0.664	NA	NA	0.089	7894	0.055	NA	0.086	1775
ORTHOMCL11674	NA	0.045	NA	NA	NA	0.73	NA	NA	0.675	0.754	NA	NA	0.751	0.046
ORTHOMCL11678	0.762	NA	NA	NA	1431	NA	NA	NA	1118	NA	0.012	NA	NA	0.518
ORTHOMCL11680	0.427	0.73	NA	NA	NA	5511	0.018	NA	NA	NA	NA	NA	NA	NA
ORTHOMCL11681	0.06	NA	NA	NA	NA	0.59	NA	NA	NA	NA	NA	NA	NA	NA
ORTHOMCL11682	0.014	0.646	NA	NA	1226	0.816	NA	NA	0.149	0.953	NA	NA	0.03	0.057
ORTHOMCL11684	NA	0.336	NA	0.815	NA	0.597	NA	NA	0.15	1146	0.029	NA	0.803	0.072
ORTHOMCL11685	0.074	0.78	NA	NA	3052	NA	NA	NA	NA	NA	1198	NA	NA	0.667
ORTHOMCL11693	0.035	NA	NA	NA	NA	NA	0.321	NA	0.046	NA	NA	NA	0.565	0.18
ORTHOMCL11699	1319	0.667	NA	NA	NA	NA	NA	NA	NA	0.612	NA	NA	NA	NA
ORTHOMCL11717	0.049	NA	NA	0.953	2.25	1404	1334	NA	0.91	NA	0.5	NA	NA	NA
ORTHOMCL11718	1331	0.174	NA	0.116	0.232	NA	0.828	NA	1065	1136	0.663	NA	0.142	NA
ORTHOMCL11721	0.736	0.583	NA	0.871	NA	NA	0.839	NA	0.126	NA	0.383	NA	1793	1443
ORTHOMCL11723	NA	NA	NA	0.03	0.891	1037	0.833	NA	NA	2451	NA	NA	1083	NA
ORTHOMCL11725	NA	0.249	NA	0.027	NA	NA	2938	NA	NA	0.318	NA	NA	NA	0.527
ORTHOMCL11726	7376	NA	NA	0.062	NA	NA	1.18	NA	0.643	NA	NA	NA	0.037	NA
ORTHOMCL11731	0.49	0.688	NA	0.685	NA	0.667	1147	NA	0.616	0.624	NA	NA	NA	0.685
ORTHOMCL11739	3838	5573	NA	0.017	0.112	0.074	0.006	NA	NA	0.023	NA	NA	0.044	0.043
ORTHOMCL11745	2606	8.87	1593	NA	0.246	NA	NA	NA	NA	NA	0.035	NA	1095	NA
ORTHOMCL11748	NA	1938	NA	0.912	2055	1.26	1.26	NA	NA	NA	NA	NA	1486	NA
ORTHOMCL11749	NA	NA	NA	0.441	0.355	NA	0.373	NA	0.328	0.396	NA	NA	0.092	0.016
ORTHOMCL11751	NA	0.313	NA	1209	NA	1555	1321	NA	NA	0.518	0.627	NA	1179	0.816
ORTHOMCL11759	NA	0.323	NA	0.6	0.029	0.662	NA	NA	0.094	0.521	0.269	NA	0.029	0.791
ORTHOMCL11768	NA	NA	NA	0.732	0.753	NA	0.028	NA	0.433	0.099	NA	NA	0.565	0.593
ORTHOMCL11775	0.076	0.136	NA	0.934	0.797	0.282	0.765	NA	0.638	0.881	0.543	NA	0.062	NA
ORTHOMCL11776	0.907	0.046	NA	NA	0.786	0.088	0.529	NA	0.95	1869	1871	NA	0.042	NA
ORTHOMCL11778	NA	2678	NA	0.558	0.027	NA	0.579	NA	0.433	0.049	0.41	NA	3366	NA
ORTHOMCL11783	NA	NA	NA	0.751	0.008	NA	0.013	NA	1206	0.604	NA	NA	NA	2123
ORTHOMCL11785	NA	0.045	NA	NA	0.163	0.11	NA	NA	0.044	0.067	NA	NA	0.022	NA
ORTHOMCL11789	NA	NA	NA	1768	0.534	0.047	0.025	NA	0.062	0.81	0.017	NA	NA	1635
ORTHOMCL11790	NA	0.073	NA	0.047	0.224	0.224	0.347	NA	0.509	0.034	0.812	NA	0.434	NA
ORTHOMCL11797	0.41	0.786	NA	0.835	0.566	0.791	0.022	NA	0.588	0.392	0.825	NA	0.941	0.146
ORTHOMCL11800	0.061	0.963	NA	1014	0.049	NA	1933	NA	NA	1035	0.405	NA	0.973	1149
ORTHOMCL11805	0.871	NA	0.031	0.546	0.014	NA	0.592	NA	NA	NA	0.065	NA	0.056	0.012
ORTHOMCL11807	NA	0.168	NA	0.56	0.48	0.249	0.262	NA	NA	NA	2916	NA	4259	1281
ORTHOMCL11808	0.107	0.03	NA	1158	1062	0.971	0.093	NA	1731	NA	0.525	NA	NA	0.178
ORTHOMCL11809	NA	0.257	NA	0.258	0.778	1566	1243	NA	0.864	0.17	0.139	NA	0.264	0.709
ORTHOMCL11814	NA	NA	NA	NA	NA	5683	3.83	NA	0.903	1332	0.111	NA	NA	NA
ORTHOMCL11818	0.033	1292	NA	0.785	1369	0.34	0.095	NA	2.31	NA	0.163	NA	0.074	NA
ORTHOMCL11820	2706	5521	NA	NA	1.13	1802	0.735	NA	0.571	NA	NA	NA	NA	1734
ORTHOMCL11823	NA	0.312	NA	NA	NA	NA	0.871	NA	0.072	NA	0.176	NA	0.113	NA
ORTHOMCL11824	0.038	NA	NA	NA	NA	NA	0.408	NA	3947	NA	NA	NA	NA	3325
ORTHOMCL11827	0.701	0.165	NA	0.676	NA	0.107	NA	NA	0.049	0.838	0.104	NA	0.961	0.042
ORTHOMCL11831	1.15	0.726	NA	1525	NA	0.758	0.588	NA	NA	5877	0.029	NA	1451	0.072
ORTHOMCL11835	3499	NA	NA	1.15	1433	0.678	1063	NA	3647	0.642	0.754	NA	0.176	NA
ORTHOMCL11838	NA	NA	NA	NA	0.126	5195	1125	NA	0.182	7.25	1634	NA	NA	NA
ORTHOMCL1184	0.653	3507	NA	4277	0.501	NA	NA	NA	0.939	1185	0.744	NA	0.799	1054
ORTHOMCL11842	NA	0.929	NA	NA	9938	NA	NA	NA	0.098	0.708	0.058	NA	NA	0.663
ORTHOMCL11843	3916	0.159	NA	NA	0.75	NA	NA	NA	1018	0.866	1.02	NA	1303	2611
ORTHOMCL1192	NA	NA	NA	1048	NA	NA	0.283	NA	0.1	0.517	0.847	NA	1137	1005
ORTHOMCL1193	0.954	NA	NA	8205	2188	1394	0.215	NA	0.998	0.264	NA	NA	0.038	NA
ORTHOMCL1194	0.382	6396	NA	0.57	NA	0.039	0.243	NA	0.366	2388	1071	NA	2185	0.703
ORTHOMCL1200	0.711	NA	NA	1073	NA	0.682	0.678	NA	0.988	1017	1041	NA	NA	NA
ORTHOMCL1202	0.013	NA	NA	0.001	NA	4876	NA	NA	0.872	1214	0.343	NA	0.889	NA
ORTHOMCL1204	7.04	NA	NA	0.93	NA	NA	0.398	NA	0.345	0.027	7932	NA	0.427	NA
ORTHOMCL1205	NA	NA	NA	0.117	0.054	0.106	NA	NA	0.125	0.91	0.071	NA	1085	0.062
ORTHOMCL1225	0.328	NA	NA	NA	NA	0.966	0.154	NA	0.025	NA	0.245	NA	4495	1156
ORTHOMCL1226	0.469	NA	NA	6.86	NA	0.034	NA	NA	NA	0.686	0.108	NA	0.965	1543
ORTHOMCL1227	0.819	0.179	NA	NA	0.775	NA	NA	NA	NA	NA	0.127	NA	0.032	1159
ORTHOMCL1228	0.061	NA	NA	1033	NA	0.126	0.075	NA	NA	NA	0.291	NA	0.532	NA
ORTHOMCL1229	0.44	NA	NA	1.12	NA	NA	NA	NA	7811	4364	NA	NA	0.305	NA
ORTHOMCL1236	NA	0.659	NA	3.87	0.958	0.716	0.258	NA	0.698	0.032	NA	NA	0.198	1687
ORTHOMCL1240	NA	0.947	NA	0.86	0.776	0.815	0.55	NA	0.66	0.936	1.33	NA	1251	NA
ORTHOMCL1245	0.064	5024	NA	0.426	0.568	0.465	0.394	NA	0.055	0.748	NA	NA	0.52	0.035
ORTHOMCL1256	NA	0.256	NA	1859	1034	1089	1065	NA	1257	0.048	1.29	NA	0.339	NA
ORTHOMCL126	1817	0.05	NA	0.696	0.789	0.158	1.21	NA	2211	0.068	0.205	NA	0.223	0.89
ORTHOMCL1264	0.757	1146	NA	NA	NA	1197	0.207	NA	0.134	0.086	0.546	NA	0.049	NA
ORTHOMCL1266	3747	6571	NA	NA	NA	1385	NA	NA	0.309	NA	0.469	NA	4549	NA
ORTHOMCL1269	NA	NA	NA	0.806	NA	0.671	0.654	NA	0.298	0.063	0.124	NA	0.504	NA
ORTHOMCL127	NA	NA	NA	NA	0.042	0.076	NA	NA	NA	3545	NA	NA	0.226	0.095
ORTHOMCL1274	0.893	NA	NA	1343	3.14	0.736	NA	NA	NA	1304	0.23	NA	1242	NA
ORTHOMCL1280	1551	NA	NA	NA	1637	NA	0.781	NA	3.6	NA	8.13	NA	NA	NA
ORTHOMCL1283	2788	0.126	NA	0.346	0.183	0.022	0.228	NA	0.921	1009	1238	NA	8889	0.158
ORTHOMCL1285	1635	NA	NA	0.272	1592	7.96	3262	NA	0.556	1035	0.717	NA	1556	NA
ORTHOMCL1294	1019	NA	NA	NA	0.314	0.528	0.687	NA	1245	NA	0.308	NA	0.525	NA
ORTHOMCL1295	0.658	NA	NA	NA	1948	0.779	0.634	NA	0.072	0.182	0.183	NA	0.474	NA
ORTHOMCL1299	NA	NA	NA	0.84	0.237	0.903	NA	NA	0.843	0.107	0.101	NA	0.986	0.687
ORTHOMCL1308	0.197	0.369	NA	0.446	0.894	1443	1201	NA	NA	1347	0.236	NA	1.05	0.486
ORTHOMCL1310	NA	NA	NA	0.075	1037	2.81	0.573	NA	NA	0.223	NA	NA	2088	NA
ORTHOMCL1326	0.635	0.88	NA	1421	NA	NA	0.896	NA	0.039	0.098	0.024	NA	0.134	NA
ORTHOMCL1327	0.358	NA	NA	0.063	1018	NA	1243	NA	0.281	1167	0.642	NA	2088	0.476
ORTHOMCL1330	1314	1175	NA	1044	NA	1687	NA	NA	NA	0.05	0.042	NA	1108	1804
ORTHOMCL1333	NA	NA	NA	3219	1627	1336	NA	NA	1523	0.386	NA	NA	0.496	0.673
ORTHOMCL1342	0.314	0.084	NA	0.2	0.254	0.223	3.57	NA	0.167	0.099	0.567	NA	NA	0.462
ORTHOMCL1345	1362	NA	NA	0.313	0.379	0.004	0.573	NA	0.362	0.595	0.646	NA	0.023	NA
ORTHOMCL1347	2192	NA	4253	NA	NA	NA	NA	NA	0.116	0.166	0.039	NA	NA	NA
ORTHOMCL1361	NA	4814	NA	1225	0.084	3872	NA	NA	NA	2967	5264	NA	0.079	1679
ORTHOMCL1367	NA	0.205	NA	0.413	NA	NA	0.552	NA	0.151	0.6	0.081	NA	0.059	NA
ORTHOMCL1369	NA	NA	NA	NA	0.659	0.614	NA	NA	0.745	0.553	0.019	NA	0.203	0.629
ORTHOMCL1376	4964	NA	NA	0.404	0.961	NA	NA	NA	0.077	0.075	0.593	NA	0.977	NA
ORTHOMCL1382	0.138	NA	NA	2339	NA	8866	0.055	NA	0.479	0.673	NA	NA	0.057	NA
ORTHOMCL1384	NA	0.042	NA	0.123	1064	0.961	NA	NA	0.358	0.628	0.052	NA	0.892	0.177
ORTHOMCL1393	1298	0.677	NA	0.67	0.346	1363	NA	NA	0.694	0.84	0.678	NA	1104	3645
ORTHOMCL1395	NA	NA	NA	5127	NA	0.005	NA	NA	0.801	0.291	NA	NA	0.047	NA
ORTHOMCL140	0.487	0.036	NA	NA	2097	2822	0.002	NA	0.868	2835	0.535	NA	0.038	2959
ORTHOMCL1405	0.944	0.244	NA	NA	NA	1177	NA	NA	0.158	1257	0.117	NA	NA	NA
ORTHOMCL1409	NA	0.67	NA	0.776	NA	0.03	NA	NA	1384	NA	0.535	NA	0.415	0.059
ORTHOMCL1413	0.058	0.005	NA	NA	NA	NA	NA	NA	0.143	NA	0.401	NA	0.281	NA
ORTHOMCL1415	0.029	NA	NA	NA	1479	1335	1623	NA	1333	0.036	NA	NA	1338	NA
ORTHOMCL1419	0.808	NA	1.21	1085	0.926	0.706	1.54	NA	1366	0.832	1001	NA	0.858	0.865
ORTHOMCL1424	NA	NA	NA	0.325	0.096	NA	0.816	NA	0.799	1013	NA	NA	0.571	0.128
ORTHOMCL1428	NA	NA	NA	0.009	NA	7118	NA	NA	2902	1085	0.808	NA	0.262	0.136
ORTHOMCL143	0.001	NA	NA	NA	0.689	1501	NA	NA	0.054	0.453	0.232	NA	0.03	0.525
ORTHOMCL1438	0.047	0.084	NA	1042	0.184	NA	0.389	NA	0.064	0.024	0.061	NA	0.073	NA
ORTHOMCL1439	NA	NA	NA	0.991	NA	1218	0.041	NA	0.821	0.133	0.209	NA	2734	1661
ORTHOMCL1441	NA	1417	NA	1685	0.003	0.232	0.346	NA	1805	1846	7934	NA	1121	3.19
ORTHOMCL1443	NA	0.952	NA	0.084	0.025	0.733	0.676	NA	1	0.181	0.039	NA	1.22	NA
ORTHOMCL1446	NA	0.08	NA	NA	NA	5886	NA	NA	1.09	1148	NA	NA	NA	1083
ORTHOMCL1449	NA	NA	NA	0.743	1.21	1474	NA	NA	0.198	0.07	0.32	NA	NA	NA
ORTHOMCL1458	0.395	NA	NA	0.97	2389	0.59	NA	NA	NA	0.368	0.067	NA	0.715	2692
ORTHOMCL1475	0.04	0.071	NA	1.09	NA	NA	0.496	NA	0.588	NA	NA	NA	0.153	5464
ORTHOMCL1476	NA	1456	NA	0.014	NA	2445	NA	NA	0.039	NA	1784	NA	NA	NA
ORTHOMCL1478	9758	NA	NA	0.269	0.913	NA	0.769	NA	0.152	NA	0.678	NA	NA	NA
ORTHOMCL1483	NA	NA	NA	0.611	NA	NA	NA	NA	0.299	0.83	0.43	NA	0.156	NA
ORTHOMCL149	NA	0.023	NA	0.031	3.21	NA	NA	NA	NA	2658	1532	NA	1121	NA
ORTHOMCL1492	NA	1062	NA	1.02	0.687	1135	NA	NA	0.673	0.942	NA	NA	0.113	0.049
ORTHOMCL1498	1048	0.394	NA	0.677	NA	2793	3007	NA	0.297	0.492	9.09	NA	NA	0.016
ORTHOMCL150	0.476	0.77	NA	0.481	0.318	1735	0.363	NA	0.736	2154	NA	NA	0.116	0.729
ORTHOMCL1500	4268	0.277	NA	1232	0.167	0.4	1234	NA	1657	0.193	0.411	NA	1112	0.874
ORTHOMCL1506	NA	2003	NA	1307	0.036	0.527	0.332	NA	0.081	0.068	0.161	NA	1795	NA
ORTHOMCL1511	NA	1411	NA	NA	0.006	2917	1699	NA	4458	NA	1233	NA	NA	8376
ORTHOMCL1523	NA	0.943	NA	1079	NA	0.593	0.164	NA	0.366	0.432	0.229	NA	0.226	1919
ORTHOMCL1527	NA	5014	NA	NA	NA	NA	NA	NA	0.05	0.597	5347	NA	0.584	0.146
ORTHOMCL1531	0.054	4262	NA	4651	NA	1.08	1078	NA	3022	0.858	1611	NA	0.033	1389
ORTHOMCL1532	NA	0.343	NA	1947	NA	NA	NA	NA	0.011	2317	0.131	NA	3106	NA
ORTHOMCL1533	1387	0.824	1394	0.622	0.062	NA	NA	NA	0.053	0.537	0.221	NA	0.246	0.997
ORTHOMCL154	0.049	0.003	NA	0.719	0.789	4446	NA	NA	0.443	0.574	1072	NA	0.07	0.028
ORTHOMCL1540	NA	NA	NA	NA	NA	2439	NA	NA	2896	0.866	0.921	NA	NA	NA
ORTHOMCL1543	NA	0.387	NA	NA	0.266	1219	NA	NA	1137	0.048	NA	NA	0.126	1053
ORTHOMCL1549	0.927	7003	NA	1219	0.393	1739	NA	NA	6464	0.473	2.15	NA	NA	2.04
ORTHOMCL1551	2813	1065	NA	0.918	1245	2133	2436	NA	1.31	0.078	NA	NA	0.055	0.346
ORTHOMCL1552	NA	NA	NA	6148	NA	3485	NA	NA	NA	0.018	NA	NA	0.203	NA
ORTHOMCL1561	0.733	0.682	NA	0.499	0.719	1438	0.615	NA	7542	0.654	0.466	NA	NA	0.56
ORTHOMCL1568	0.039	0.052	NA	NA	0.921	0.959	0.049	NA	1288	1421	0.864	NA	0.184	1035
ORTHOMCL1574	0.718	2086	NA	9597	0.263	3027	NA	NA	NA	1.91	0.022	NA	NA	2503
ORTHOMCL1576	0.044	0.967	NA	0.936	NA	6194	0.012	NA	3312	NA	NA	NA	0.874	0.708
ORTHOMCL1577	0.174	0.739	NA	NA	0.153	0.657	0.657	NA	0.119	0.102	0.201	NA	0.149	0.91
ORTHOMCL1578	1017	0.854	NA	0.215	0.112	NA	0.13	NA	0.45	1.86	0.59	NA	0.757	0.048
ORTHOMCL158	NA	NA	NA	NA	0.967	NA	NA	NA	0.02	1.18	NA	NA	NA	0.466
ORTHOMCL1581	NA	9029	NA	NA	4184	NA	2596	NA	8685	0.026	NA	NA	0.486	0.058
ORTHOMCL1591	0.72	1424	NA	3412	0.997	0.533	9834	NA	2511	0.624	NA	NA	NA	2227
ORTHOMCL1597	1168	0.913	NA	0.613	0.692	0.77	0.034	NA	0.023	0.132	NA	NA	0.164	0.931
ORTHOMCL1598	NA	0.368	NA	0.247	0.228	3791	0.16	NA	0.174	0.145	0.027	NA	1889	NA
ORTHOMCL1600	1071	0.965	NA	NA	1571	1109	1437	NA	0.009	0.54	0.886	NA	0.375	0.05
ORTHOMCL1634	9022	NA	NA	0.046	0.577	0.734	NA	NA	0.617	1557	NA	NA	NA	NA
ORTHOMCL1635	NA	NA	NA	NA	0.39	NA	0.4	NA	0.494	3177	0.038	NA	0.077	0.344
ORTHOMCL164	NA	NA	NA	0.72	NA	NA	NA	NA	0.638	NA	NA	NA	NA	NA
ORTHOMCL1646	2264	NA	NA	0.937	0.041	1395	0.747	NA	0.986	4286	NA	NA	1068	NA
ORTHOMCL1651	NA	NA	NA	NA	0.034	NA	1572	NA	0.204	3716	NA	NA	0.165	3697
ORTHOMCL1656	NA	0.624	NA	1225	0.277	0.812	1543	NA	0.684	1.7	1036	NA	0.288	NA
ORTHOMCL1663	NA	0.161	NA	NA	0.064	0.343	NA	NA	NA	0.042	0.066	NA	NA	0.669
ORTHOMCL1664	NA	0.523	NA	NA	NA	0.04	0.061	NA	NA	NA	NA	NA	NA	NA
ORTHOMCL1671	NA	NA	NA	0.938	1139	2917	0.389	NA	0.951	NA	NA	NA	0.516	1162
ORTHOMCL1674	NA	0.081	NA	NA	0.052	0.087	0.488	NA	0.049	0.334	0.093	NA	0.668	3015
ORTHOMCL1676	NA	0.465	NA	9666	0.023	0.028	0.024	NA	0.488	0.636	0.762	NA	NA	0.253
ORTHOMCL1679	0.014	NA	NA	0.062	1035	8382	NA	NA	NA	0.453	0.086	NA	2042	NA
ORTHOMCL1681	NA	0.491	NA	0.597	4212	8.43	1955	NA	0.201	0.599	0.27	NA	0.9	0.953
ORTHOMCL1682	0.323	2833	NA	0.405	0.334	0.338	0.451	NA	0.561	NA	NA	NA	1031	NA
ORTHOMCL1683	0.077	1501	NA	0.815	0.727	1312	1.77	NA	0.982	4189	0.435	NA	0.934	0.673
ORTHOMCL1684	0.698	1029	NA	0.104	0.645	NA	1672	NA	0.022	NA	0.927	NA	0.106	0.073
ORTHOMCL1689	2.87	NA	NA	2868	0.152	NA	0.375	NA	0.307	0.089	0.712	NA	0.17	1.77
ORTHOMCL1690	0.717	0.715	NA	NA	0.035	NA	NA	NA	3111	0.873	NA	NA	0.308	NA
ORTHOMCL1692	NA	0.81	NA	NA	0.728	NA	1145	NA	0.161	4419	0.135	NA	0.739	NA
ORTHOMCL1696	1958	8524	NA	0.657	0.185	0.971	0.021	NA	1019	1772	0.549	NA	5853	1135
ORTHOMCL1698	0.021	NA	NA	0.083	NA	0.672	0.67	NA	1514	1679	1566	NA	0.072	NA
ORTHOMCL1699	0.011	NA	NA	0.008	0.698	1058	1059	NA	0.007	NA	1498	NA	0.123	NA
ORTHOMCL1701	NA	0.514	NA	NA	NA	NA	0.021	NA	NA	6.42	NA	NA	8695	NA
ORTHOMCL1702	0.041	0.854	NA	0.73	0.794	0.016	0.026	NA	0.396	0.761	NA	NA	0.426	0.851
ORTHOMCL1703	NA	0.845	NA	0.756	1015	0.023	0.937	NA	6.4	NA	4651	NA	NA	1355
ORTHOMCL1704	0.024	NA	0.415	0.801	0.97	0.019	0.439	NA	NA	NA	0.191	NA	0.052	NA
ORTHOMCL1707	0.343	1847	NA	8707	0.706	4495	NA	NA	0.884	0.884	0.065	NA	0.018	1807
ORTHOMCL1712	NA	0.244	NA	NA	2279	6.79	NA	NA	NA	0.088	0.348	NA	0.145	0.243
ORTHOMCL1713	0.605	0.932	NA	NA	NA	0.002	0.044	NA	NA	5722	NA	NA	1303	NA
ORTHOMCL1719	NA	NA	NA	0.262	0.326	NA	NA	NA	0.295	0.152	0.08	NA	1217	0.184
ORTHOMCL173	0.396	NA	NA	0.018	NA	1014	1354	NA	NA	NA	NA	NA	NA	NA
ORTHOMCL1734	NA	1544	NA	NA	0.997	NA	2162	NA	NA	0.051	NA	NA	3983	NA
ORTHOMCL174	0.206	NA	NA	0.19	0.767	3203	1523	NA	0.411	0.158	0.216	NA	0.164	9164
ORTHOMCL1740	NA	NA	NA	2038	2939	NA	0.546	NA	NA	NA	NA	NA	0.387	8534
ORTHOMCL1742	0.062	NA	NA	2391	0.917	0.83	0.081	NA	0.105	NA	NA	NA	NA	NA
ORTHOMCL1744	0.873	0.323	NA	NA	0.789	1	1474	NA	0.301	0.308	0.224	NA	0.132	0.679
ORTHOMCL1749	NA	0.088	NA	0.737	0.068	NA	0.955	NA	0.105	0.086	1776	NA	0.103	0.322
ORTHOMCL175	NA	0.738	NA	NA	0.991	0.275	4427	NA	1679	0.589	0.018	NA	1134	0.277
ORTHOMCL1752	0.342	NA	NA	NA	0.279	0.681	0.682	NA	0.982	NA	1196	NA	1199	0.68
ORTHOMCL1753	NA	NA	NA	0.066	NA	NA	0.654	NA	NA	0.535	9698	NA	0.199	NA
ORTHOMCL1755	0.793	0.191	NA	0.809	NA	NA	0.029	NA	0.882	0.062	0.109	NA	0.968	NA
ORTHOMCL176	NA	0.644	NA	0.274	0.723	NA	NA	NA	NA	0.202	0.809	NA	0.222	NA
ORTHOMCL1762	NA	NA	NA	0.833	NA	0.876	0.586	NA	0.57	4151	0.76	NA	0.764	0.784
ORTHOMCL1769	NA	NA	NA	NA	NA	0.555	NA	NA	1059	0.668	0.881	NA	NA	NA
ORTHOMCL177	0.794	0.715	NA	NA	NA	1894	0.634	NA	1072	1228	1055	NA	0.843	0.182
ORTHOMCL1773	0.767	NA	NA	0.08	NA	1207	1836	NA	NA	0.362	1514	NA	0.325	0.791
ORTHOMCL1778	NA	NA	NA	0.862	0.156	NA	0.28	NA	0.049	0.663	0.129	NA	0.088	NA
ORTHOMCL1786	NA	NA	NA	0.153	NA	NA	0.67	NA	0.121	0.121	1051	NA	1283	1347
ORTHOMCL1788	NA	NA	NA	0.663	1191	1032	0.751	NA	NA	0.503	0.165	NA	0.335	NA
ORTHOMCL1789	0.032	NA	NA	0.18	0.223	NA	0.683	NA	0.037	NA	NA	NA	0.123	NA
ORTHOMCL1796	1648	0.08	NA	1651	NA	0.985	0.228	NA	0.097	1185	0.351	NA	NA	NA
ORTHOMCL1798	NA	3177	NA	0.03	0.642	0.625	0.776	NA	0.071	NA	0.838	NA	NA	3035
ORTHOMCL1802	3833	0.085	NA	0.92	1266	3248	NA	NA	0.131	NA	0.079	NA	0.06	0.134
ORTHOMCL1810	NA	NA	NA	NA	NA	NA	1069	NA	NA	0.15	NA	NA	0.098	0.688
ORTHOMCL1813	2.06	0.23	NA	0.455	0.55	NA	1246	NA	0.047	0.522	1278	NA	1365	1579
ORTHOMCL1824	0.737	0.948	NA	4151	5.43	NA	NA	NA	NA	0.664	4263	NA	NA	NA
ORTHOMCL1825	0.641	NA	NA	0.582	2005	NA	0.008	NA	NA	0.549	NA	NA	0.061	NA
ORTHOMCL1826	NA	0.833	NA	NA	5774	1616	NA	NA	0.201	NA	NA	NA	NA	NA
ORTHOMCL1828	NA	0.505	NA	NA	0.566	NA	1169	NA	NA	NA	0.093	NA	0.203	1232
ORTHOMCL1831	NA	NA	NA	3613	5949	2087	NA	NA	0.751	1286	1299	NA	NA	0.806
ORTHOMCL1833	NA	NA	NA	0.476	2531	NA	0.062	NA	0.013	1101	0.021	NA	0.924	NA
ORTHOMCL1839	NA	0.688	NA	0.027	0.035	4775	2384	NA	NA	NA	1339	NA	0.408	NA
ORTHOMCL1842	0.678	NA	NA	0.582	0.033	0.008	NA	NA	0.043	0.034	9854	NA	2269	3854
ORTHOMCL1847	NA	0.853	NA	0.227	0.496	NA	0.711	NA	NA	NA	0.401	NA	6986	6011
ORTHOMCL185	0.402	0.909	NA	2807	2522	1108	NA	NA	0.029	1439	0.764	NA	0.13	NA
ORTHOMCL1852	NA	7142	NA	NA	7611	0.202	0.035	NA	0.234	0.015	NA	NA	0.47	5867
ORTHOMCL1857	NA	0.114	NA	2255	1647	2561	NA	NA	0.956	0.786	0.089	NA	0.21	1028
ORTHOMCL1860	0.683	NA	NA	1117	NA	8411	0.181	NA	0.384	1425	0.384	NA	0.173	NA
ORTHOMCL1861	0.26	NA	NA	NA	0.639	0.747	2627	NA	NA	1.45	0.272	NA	NA	1097
ORTHOMCL1872	NA	1055	NA	NA	1726	1275	0.542	NA	0.308	0.218	0.117	NA	2269	1127
ORTHOMCL1873	6586	6598	NA	NA	0.688	NA	0.276	NA	0.099	NA	3168	NA	0.009	0.825
ORTHOMCL1874	NA	4815	NA	0.265	NA	1.2	1169	NA	0.984	2522	NA	NA	1128	0.05
ORTHOMCL1875	0.644	0.12	NA	0.243	1371	2229	1197	NA	3496	NA	1208	NA	0.033	NA
ORTHOMCL1880	1023	0.673	NA	0.996	NA	NA	NA	NA	0.066	1.07	0.129	NA	0.218	NA
ORTHOMCL1882	0.575	1417	NA	1408	0.823	0.463	0.047	NA	0.883	0.756	NA	NA	NA	1018
ORTHOMCL1885	0.843	1361	NA	0.753	NA	0.235	NA	NA	NA	1052	NA	NA	NA	0.63
ORTHOMCL1886	NA	1.18	NA	NA	0.962	2389	9462	NA	2404	NA	0.024	NA	NA	NA
ORTHOMCL1891	0.591	1973	NA	7184	0.959	2885	0.009	NA	NA	NA	2832	NA	0.47	NA
ORTHOMCL1892	0.532	NA	NA	1146	0.4	2619	NA	NA	0.502	0.197	0.294	NA	0.269	0.112
ORTHOMCL1897	NA	0.784	NA	0.029	6035	1902	0.145	NA	0.097	0.261	0.031	NA	0.357	NA
ORTHOMCL1900	NA	NA	NA	NA	NA	NA	NA	NA	1599	1.65	NA	NA	0.156	0.67
ORTHOMCL1901	0.853	0.023	NA	2172	1034	0.533	0.764	NA	0.279	0.013	NA	NA	NA	0.526
ORTHOMCL1904	NA	0.313	NA	NA	0.313	NA	0.325	NA	0.035	0.968	1143	NA	0.098	0.67
ORTHOMCL191	NA	NA	NA	0.366	1.22	2201	1072	NA	0.213	0.055	1033	NA	0.113	1329
ORTHOMCL1912	NA	1.1	NA	0.418	0.675	0.609	NA	NA	2468	NA	7515	NA	NA	2187
ORTHOMCL1925	NA	NA	NA	0.108	0.565	0.742	0.606	NA	0.579	0.872	0.024	NA	0.061	NA
ORTHOMCL1926	1323	NA	NA	NA	0.85	0.452	0.501	NA	0.986	3301	NA	NA	2.7	NA
ORTHOMCL1937	NA	0.018	NA	0.377	0.015	0.07	1503	NA	0.305	0.037	0.973	NA	NA	1079
ORTHOMCL1941	NA	NA	NA	NA	0.173	0.212	0.052	NA	0.086	2461	NA	NA	1038	0.582
ORTHOMCL1944	0.153	0.576	NA	NA	2851	0.114	0.146	NA	0.183	0.851	0.032	NA	4859	4745
ORTHOMCL1947	NA	0.977	NA	0.542	NA	NA	1525	NA	1085	1059	NA	NA	0.979	1254
ORTHOMCL1948	3.55	0.662	NA	0.797	0.589	0.409	0.95	NA	0.769	0.378	1101	NA	0.938	0.731
ORTHOMCL1949	0.644	NA	NA	0.436	0.992	1389	1722	NA	0.025	NA	7531	NA	0.229	1043
ORTHOMCL1950	NA	0.76	NA	0.357	0.5	0.738	0.58	NA	0.462	0.876	0.693	NA	0.321	0.643
ORTHOMCL1952	NA	0.296	NA	7232	1042	NA	0.263	NA	NA	0.143	0.966	NA	0.059	NA
ORTHOMCL1964	0.033	0.311	NA	0.565	NA	0.613	0.397	NA	0.829	NA	NA	NA	NA	1168
ORTHOMCL197	0.127	0.774	0.07	1034	1695	NA	0.008	NA	0.439	0.46	0.439	NA	0.025	0.262
ORTHOMCL1973	NA	0.018	NA	NA	0.904	4131	5133	NA	1123	1019	0.943	NA	NA	1062
ORTHOMCL1979	NA	NA	NA	0.933	NA	NA	NA	NA	NA	NA	2915	NA	1612	1092
ORTHOMCL198	NA	NA	NA	0.285	NA	NA	0.421	NA	NA	1032	0.036	NA	1162	NA
ORTHOMCL1983	0.518	0.782	NA	2871	0.05	0.022	0.554	NA	NA	0.67	0.138	NA	NA	NA
ORTHOMCL199	NA	4.12	NA	1.02	0.461	4382	NA	NA	1412	NA	NA	NA	1352	4899
ORTHOMCL1992	NA	1262	NA	0.741	0.88	NA	NA	NA	4149	NA	NA	NA	2152	0.668
ORTHOMCL1998	NA	NA	NA	7249	NA	NA	NA	NA	4.19	8685	2903	NA	1012	NA
ORTHOMCL2002	NA	NA	NA	NA	1455	0.028	0.332	NA	2.04	0.843	NA	NA	NA	0.972
ORTHOMCL2013	NA	0.034	NA	NA	0.116	NA	NA	NA	NA	1588	9983	NA	0.02	2621
ORTHOMCL2015	0.275	0.088	NA	NA	NA	NA	0.03	NA	NA	0.049	1255	NA	0.306	0.044
ORTHOMCL2018	0.619	1011	NA	0.177	NA	0.418	NA	NA	0.033	0.029	0.118	NA	0.118	NA
ORTHOMCL2019	2056	NA	NA	NA	3058	4938	NA	NA	0.126	0.271	0.377	NA	1012	6372
ORTHOMCL2022	NA	0.036	NA	NA	0.742	0.026	0.522	NA	0.017	1167	0.053	NA	NA	0.604
ORTHOMCL2026	NA	NA	NA	NA	0.267	NA	7841	NA	0.664	0.902	0.705	NA	0.044	0.759
ORTHOMCL2028	NA	0.893	NA	0.403	NA	NA	NA	NA	0.015	NA	0.044	NA	0.01	0.427
ORTHOMCL2029	0.821	NA	0.222	0.278	NA	NA	0.186	NA	0.117	0.401	0.083	NA	0.043	0.168
ORTHOMCL2030	NA	0.046	NA	0.738	0.482	0.93	0.225	NA	0.322	0.463	0.018	NA	0.443	0.211
ORTHOMCL2032	NA	0.035	NA	0.486	NA	NA	8.71	NA	0.765	0.499	0.175	NA	0.099	0.318
ORTHOMCL2038	0.626	1209	NA	NA	0.909	0.667	2119	NA	0.784	0.416	NA	NA	0.105	0.894
ORTHOMCL2041	NA	NA	NA	0.007	NA	2829	2456	NA	0.642	0.272	0.037	NA	0.017	0.224
ORTHOMCL2043	NA	0.087	NA	0.147	0.048	0.306	NA	NA	0.737	0.722	0.867	NA	0.043	NA
ORTHOMCL2045	NA	1242	NA	NA	0.47	NA	NA	NA	0.16	0.225	0.27	NA	1252	0.046
ORTHOMCL2046	NA	NA	NA	1663	1542	0.464	0.458	NA	0.755	0.923	0.026	NA	0.042	0.868
ORTHOMCL2047	0.395	NA	NA	1438	NA	0.559	1091	NA	1088	0.947	0.337	NA	0.899	0.584
ORTHOMCL2050	1133	NA	NA	0.679	0.78	1448	0.664	NA	NA	0.843	NA	NA	0.101	NA
ORTHOMCL2052	NA	NA	NA	NA	9988	NA	NA	NA	1402	1236	NA	NA	0.305	0.067
ORTHOMCL2060	NA	1161	NA	0.921	5568	0.734	NA	NA	0.578	0.036	0.41	NA	2479	NA
ORTHOMCL2065	NA	NA	NA	0.576	1546	2859	0.066	NA	0.737	0.628	1504	NA	1042	5902
ORTHOMCL2071	NA	1042	NA	NA	NA	1494	1174	NA	0.466	1237	0.502	NA	NA	0.807
ORTHOMCL2073	2622	0.56	NA	NA	NA	0.296	1008	NA	0.661	1103	NA	NA	0.248	0.093
ORTHOMCL2074	NA	0.174	NA	0.174	0.464	3663	NA	NA	0.088	0.868	0.109	NA	0.1	1049
ORTHOMCL2075	NA	1183	NA	9137	1248	NA	0.077	NA	1493	0.474	0.502	NA	NA	0.021
ORTHOMCL2076	NA	0.026	NA	1093	0.64	2341	7.69	NA	0.427	0.46	1042	NA	NA	4404
ORTHOMCL208	3.17	NA	NA	NA	NA	NA	0.271	NA	0.076	0.212	NA	NA	0.189	1065
ORTHOMCL2083	0.029	0.176	NA	2006	NA	0.038	0.422	NA	0.047	NA	0.022	NA	0.096	0.535
ORTHOMCL209	1636	3.04	NA	NA	1.54	1909	NA	NA	1717	0.019	2527	NA	NA	NA
ORTHOMCL2097	NA	NA	NA	2741	1061	NA	0.017	NA	NA	2.59	0.018	NA	NA	NA
ORTHOMCL2098	0.403	NA	NA	NA	0.205	NA	0.519	NA	NA	0.448	1338	NA	0.356	1244
ORTHOMCL21	NA	NA	NA	0.275	1076	NA	NA	NA	5661	NA	NA	NA	0.424	NA
ORTHOMCL2101	NA	NA	NA	1103	0.029	0.008	0.042	NA	1257	1171	NA	NA	0.111	0.991
ORTHOMCL2102	NA	NA	NA	1106	1072	0.895	NA	NA	1491	0.201	0.008	NA	NA	1047
ORTHOMCL2105	0.752	0.893	NA	NA	0.758	0.54	0.221	NA	1018	0.075	0.755	NA	0.737	0.702
ORTHOMCL2108	NA	0.884	NA	1704	1351	3.55	0.018	NA	0.073	NA	NA	NA	0.587	NA
ORTHOMCL211	NA	4697	NA	0.675	NA	NA	NA	NA	0.105	0.664	0.063	NA	NA	0.521
ORTHOMCL2110	NA	NA	NA	3052	NA	1272	0.001	NA	0.081	0.081	0.065	NA	0.152	0.672
ORTHOMCL2112	NA	NA	NA	1153	NA	NA	NA	NA	NA	1848	0.808	NA	0.643	0.676
ORTHOMCL2115	NA	NA	NA	0.726	0.652	0.633	NA	NA	0.519	0.491	NA	NA	0.844	NA
ORTHOMCL2118	0.067	NA	NA	NA	NA	0.023	0.026	NA	NA	0.01	0.26	NA	NA	0.063
ORTHOMCL2124	0.676	0.424	NA	NA	0.017	NA	0.824	NA	0.384	2621	2396	NA	NA	0.145
ORTHOMCL2125	0.015	0.272	NA	2693	7432	0.714	NA	NA	0.842	NA	NA	NA	1775	NA
ORTHOMCL2126	NA	NA	NA	NA	0.283	1089	0.834	NA	0.175	0.186	0.093	NA	1125	1107
ORTHOMCL213	0.7	1691	NA	NA	1221	1331	1427	NA	1008	0.908	NA	NA	0.239	1442
ORTHOMCL2131	0.675	1.68	NA	NA	0.793	NA	NA	NA	1.29	1767	1594	NA	1008	0.124
ORTHOMCL2135	0.035	NA	NA	NA	0.533	0.977	1021	NA	1858	1041	NA	NA	0.783	1124
ORTHOMCL2140	NA	NA	NA	NA	1275	0.72	0.107	NA	0.036	0.665	0.091	NA	0.845	1493
ORTHOMCL2143	NA	NA	NA	0.915	0.459	0.171	0.035	NA	0.529	1108	0.595	NA	0.404	0.054
ORTHOMCL2146	0.483	0.02	NA	0.013	0.031	0.066	7887	NA	0.93	2.23	1702	NA	3046	0.487
ORTHOMCL2148	NA	0.407	NA	0.057	NA	1145	0.777	NA	0.213	0.727	NA	NA	0.269	0.692
ORTHOMCL2150	0.085	2618	NA	4351	NA	0.756	0.479	NA	3649	0.024	1964	NA	NA	0.724
ORTHOMCL2151	1321	NA	NA	NA	1051	0.109	6565	NA	NA	0.563	0.059	NA	NA	0.536
ORTHOMCL2158	NA	0.039	NA	NA	NA	NA	NA	NA	1191	0.929	0.957	NA	9.61	0.121
ORTHOMCL2167	NA	NA	1186	NA	NA	NA	NA	NA	NA	1	0.921	NA	0.724	0.46
ORTHOMCL2168	0.401	5407	NA	NA	0.832	0.909	3633	NA	NA	4.83	5298	NA	0.104	0.474
ORTHOMCL2170	0.115	0.173	NA	0.005	0.786	3011	0.753	NA	0.78	NA	1925	NA	NA	2392
ORTHOMCL2177	NA	0.045	NA	NA	0.855	0.103	0.936	NA	NA	NA	NA	NA	0.941	0.745
ORTHOMCL2181	0.739	NA	0.596	1079	0.285	1469	1158	NA	1248	NA	0.059	NA	0.646	0.447
ORTHOMCL2189	NA	NA	0.651	0.367	NA	0.239	NA	NA	0.002	1096	2646	NA	0.82	NA
ORTHOMCL2191	0.46	NA	NA	0.261	0.065	0.481	NA	NA	0.124	0.695	0.115	NA	1.45	0.666
ORTHOMCL2198	NA	0.059	NA	0.003	NA	NA	0.055	NA	7572	NA	8671	NA	0.109	NA
ORTHOMCL2201	0.728	1095	NA	0.81	0.955	NA	NA	NA	0.021	NA	NA	NA	NA	0.037
ORTHOMCL2206	NA	1107	NA	NA	NA	NA	0.566	NA	NA	0.65	0.86	NA	0.553	NA
ORTHOMCL2207	0.075	4694	NA	NA	0.059	5868	NA	NA	0.11	0.626	0.199	NA	0.25	1618
ORTHOMCL2212	1135	NA	NA	NA	0.303	1115	1021	NA	NA	1247	0.094	NA	NA	0.047
ORTHOMCL2218	NA	1134	NA	0.825	1479	1109	1.94	NA	0.338	0.241	0.31	NA	0.126	0.041
ORTHOMCL2225	NA	NA	NA	3997	NA	0.597	0.595	NA	0.801	0.881	NA	NA	0.078	1439
ORTHOMCL2233	NA	NA	NA	1178	0.144	NA	NA	NA	1.08	0.44	0.086	NA	0.062	1363
ORTHOMCL2241	NA	0.726	NA	NA	NA	0.923	NA	NA	1.67	0.317	0.319	NA	0.148	NA
ORTHOMCL2254	NA	NA	NA	0.97	0.909	0.022	1046	NA	1068	2271	0.095	NA	2063	0.036
ORTHOMCL2259	0.05	0.055	NA	1002	NA	0.608	NA	NA	0.211	0.761	NA	NA	1129	NA
ORTHOMCL2278	NA	0.426	NA	0.402	0.293	6385	0.154	NA	0.658	NA	0.659	NA	NA	0.688
ORTHOMCL228	0.077	2894	NA	0.867	NA	1313	0.783	NA	0.246	0.037	NA	NA	0.137	2524
ORTHOMCL2280	1.28	0.048	NA	0.155	0.172	0.051	NA	NA	0.09	0.021	0.968	NA	2015	NA
ORTHOMCL2281	NA	NA	NA	0.36	NA	0.452	4155	NA	0.092	0.075	0.298	NA	0.091	2874
ORTHOMCL2285	NA	0.057	NA	1024	4314	2429	NA	NA	NA	0.894	NA	NA	0.163	NA
ORTHOMCL2287	2966	NA	NA	0.389	0.392	1191	1353	NA	0.112	0.02	3356	NA	0.498	NA
ORTHOMCL2288	NA	NA	NA	NA	0.965	9426	0.02	NA	0.831	0.67	0.654	NA	0.034	0.682
ORTHOMCL2291	NA	0.274	NA	3855	1.56	0.927	1237	NA	1352	0.038	0.705	NA	0.026	NA
ORTHOMCL2297	0.208	0.509	NA	0.166	1003	NA	NA	NA	0.898	2436	1061	NA	0.697	0.392
ORTHOMCL2306	NA	0.876	NA	1483	0.776	NA	1087	NA	0.862	NA	0.183	NA	0.216	NA
ORTHOMCL2307	NA	1548	NA	NA	2476	NA	NA	NA	3817	1.12	NA	NA	NA	4.58
ORTHOMCL2308	0.002	0.02	NA	1248	0.35	1145	NA	NA	1201	0.028	0.051	NA	0.059	0.887
ORTHOMCL2309	NA	0.293	NA	NA	1696	NA	NA	NA	1161	0.515	2164	NA	0.74	5695
ORTHOMCL2311	NA	0.995	NA	5212	4736	NA	NA	NA	0.962	NA	0.011	NA	0.119	NA
ORTHOMCL2316	1554	0.694	NA	0.676	0.68	0.666	1152	NA	0.703	NA	0.308	NA	NA	0.689
ORTHOMCL2318	1141	2539	NA	NA	0.155	0.51	0.57	NA	0.413	0.338	0.52	NA	1342	0.049
ORTHOMCL2319	NA	6446	NA	0.686	0.057	0.347	0.056	NA	2914	0.047	2575	NA	0.041	1433
ORTHOMCL2329	4215	NA	0.083	2528	0.05	1879	2669	NA	0.018	8061	NA	NA	0.573	NA
ORTHOMCL2332	NA	0.349	NA	NA	NA	0.702	1239	NA	1.19	1213	NA	NA	0.269	1065
ORTHOMCL234	0.181	0.335	NA	0.034	0.788	NA	0.51	NA	0.633	0.672	0.637	NA	0.711	NA
ORTHOMCL2342	NA	NA	NA	NA	NA	NA	0.036	NA	NA	0.83	NA	NA	NA	2052
ORTHOMCL2344	NA	NA	NA	0.663	1381	1.19	0.023	NA	0.006	0.02	0.04	NA	0.497	2058
ORTHOMCL2345	0.03	0.033	NA	NA	8076	NA	0.807	NA	NA	NA	0.045	NA	2888	1781
ORTHOMCL2349	NA	0.312	NA	0.043	0.507	0.952	0.035	NA	1.49	0.649	NA	NA	0.483	NA
ORTHOMCL2350	NA	0.026	NA	NA	4368	NA	NA	NA	0.569	1.6	1097	NA	NA	1929
ORTHOMCL2355	NA	NA	NA	0.546	0.172	0.536	0.956	NA	0.65	0.044	0.849	NA	0.215	1901
ORTHOMCL2358	NA	0.014	NA	0.337	NA	NA	NA	NA	NA	0.821	0.055	NA	0.807	1.24
ORTHOMCL2360	0.031	NA	NA	NA	NA	0.407	NA	NA	0.986	0.329	0.024	NA	0.037	0.843
ORTHOMCL2363	NA	NA	NA	0.748	1041	NA	NA	NA	0.627	0.389	0.29	NA	2994	0.228
ORTHOMCL2375	NA	NA	NA	5738	NA	2379	0.042	NA	1741	NA	NA	NA	1535	2157
ORTHOMCL2378	NA	0.031	NA	1276	1541	3552	NA	NA	NA	NA	NA	NA	3842	NA
ORTHOMCL2379	NA	0.068	NA	0.309	0.183	1402	NA	NA	0.753	0.332	0.262	NA	0.534	0.354
ORTHOMCL2389	0.6	NA	NA	1633	NA	NA	1019	NA	NA	0.334	0.026	NA	NA	NA
ORTHOMCL2391	NA	NA	NA	0.748	NA	0.094	0.007	NA	0.734	0.487	NA	NA	0.059	4348
ORTHOMCL2393	NA	0.892	NA	NA	0.143	0.671	0.668	NA	0.383	NA	0.456	NA	0.48	3924
ORTHOMCL2396	NA	NA	NA	0.284	0.616	0.53	0.855	NA	NA	0.639	NA	NA	0.062	NA
ORTHOMCL2401	NA	2065	NA	0.068	1153	1684	1249	NA	NA	0.167	0.092	NA	0.797	NA
ORTHOMCL2406	0.865	NA	NA	1223	0.414	NA	0.281	NA	1.2	0.034	0.127	NA	0.131	0.059
ORTHOMCL241	0.29	0.147	NA	0.084	0.669	0.972	0.829	NA	0.536	0.888	0.896	NA	0.389	0.645
ORTHOMCL2412	NA	NA	NA	0.211	0.335	NA	0.349	NA	0.077	1098	0.132	NA	0.131	NA
ORTHOMCL2424	NA	3.93	NA	NA	NA	0.403	0.264	NA	2266	8763	2549	NA	1016	1452
ORTHOMCL2426	1802	1077	NA	0.823	1091	2105	2.31	NA	0.942	4777	9149	NA	1647	0.959
ORTHOMCL243	0.591	0.949	NA	0.23	0.309	0.055	1203	NA	0.323	0.488	0.511	NA	0.524	1304
ORTHOMCL2432	0.007	1158	NA	0.201	NA	0.071	0.648	NA	1081	NA	0.05	NA	NA	NA
ORTHOMCL2434	1.37	0.221	NA	0.656	1186	0.028	0.942	NA	0.153	NA	NA	NA	NA	0.966
ORTHOMCL2435	NA	NA	1288	2437	0.32	NA	NA	NA	NA	0.6	NA	NA	NA	0.23
ORTHOMCL2439	NA	NA	NA	1612	NA	0.732	NA	NA	1317	1095	NA	NA	NA	0.019
ORTHOMCL2441	NA	NA	NA	0.218	NA	1121	NA	NA	NA	0.203	NA	NA	2846	1123
ORTHOMCL2444	NA	0.845	NA	NA	NA	NA	0.95	NA	NA	NA	1349	NA	NA	0.062
ORTHOMCL2445	NA	NA	NA	4315	0.547	6372	NA	NA	NA	5.06	NA	NA	0.335	2223
ORTHOMCL2446	1648	NA	NA	NA	NA	0.658	0.668	NA	1482	0.091	0.767	NA	0.566	1851
ORTHOMCL2447	NA	2532	NA	0.636	0.713	0.016	0.809	NA	0.539	NA	NA	NA	NA	2292
ORTHOMCL2449	NA	NA	NA	NA	1634	0.884	2804	NA	0.275	0.042	0.102	NA	0.047	0.051
ORTHOMCL2450	2364	NA	NA	1068	0.258	1106	1.25	NA	1022	0.422	0.191	NA	0.501	1166
ORTHOMCL2453	NA	0.077	NA	0.4	0.286	1436	1315	3836	0.121	1253	0.012	NA	0.139	NA
ORTHOMCL2460	0.411	5954	NA	0.659	1005	0.31	NA	NA	0.256	0.22	0.268	NA	0.127	2329
ORTHOMCL2463	0.911	0.074	NA	3537	3585	0.584	0.512	NA	0.036	0.569	0.028	NA	0.581	NA
ORTHOMCL2467	NA	1161	NA	1203	1164	0.815	NA	NA	1137	0.973	0.012	NA	0.956	NA
ORTHOMCL2470	0.895	1329	NA	NA	0.087	4909	0.458	NA	1267	0.21	0.05	NA	1345	NA
ORTHOMCL2471	NA	0.159	NA	NA	0.317	1221	NA	NA	0.343	NA	3865	NA	0.31	0.636
ORTHOMCL2475	NA	NA	NA	1009	NA	1.48	NA	NA	0.752	0.161	0.256	NA	0.931	0.092
ORTHOMCL2476	NA	1982	NA	0.815	0.631	NA	NA	NA	0.897	1013	0.748	NA	0.859	0.017
ORTHOMCL2481	NA	0.029	NA	NA	NA	NA	NA	NA	5675	0.309	1023	NA	3137	1088
ORTHOMCL2489	NA	NA	NA	1166	NA	NA	NA	NA	0.92	1032	0.889	NA	0.54	0.79
ORTHOMCL2492	NA	1147	NA	NA	0.721	5851	0.677	NA	NA	NA	1014	NA	0.019	NA
ORTHOMCL2493	NA	0.778	NA	0.151	0.971	0.056	0.526	NA	0.409	NA	0.617	NA	0.793	0.623
ORTHOMCL250	2503	0.686	NA	1551	NA	NA	NA	NA	NA	NA	0.081	NA	0.485	0.381
ORTHOMCL2503	0.496	0.098	NA	0.091	0.037	1226	1239	NA	1143	0.065	0.092	NA	0.087	NA
ORTHOMCL251	0.543	NA	NA	0.258	0.095	NA	NA	NA	0.714	0.949	0.751	NA	0.809	0.679
ORTHOMCL2512	0.457	0.242	NA	1401	0.152	0.368	0.112	NA	1795	0.143	0.056	NA	0.145	0.62
ORTHOMCL2522	0.822	0.227	3741	1273	NA	1003	1071	NA	0.137	0.44	0.203	NA	1929	0.046
ORTHOMCL2525	NA	0.242	NA	NA	0.232	NA	NA	NA	0.36	0.402	4611	NA	0.042	NA
ORTHOMCL2540	0.041	NA	NA	2778	NA	NA	0.799	NA	1247	NA	NA	NA	0.324	0.041
ORTHOMCL2545	NA	0.051	NA	2509	NA	4948	NA	NA	3394	0.228	1003	NA	0.236	0.274
ORTHOMCL2555	0.271	0.287	NA	0.017	NA	NA	0.019	NA	NA	0.547	NA	NA	NA	NA
ORTHOMCL2556	0.293	5339	NA	0.786	1189	0.024	NA	NA	0.333	NA	NA	NA	0.148	NA
ORTHOMCL2562	0.708	0.564	0.534	0.565	NA	0.954	0.159	NA	0.301	0.036	0.962	NA	NA	0.888
ORTHOMCL2565	0.504	1758	NA	NA	1373	3471	3895	NA	0.621	1439	1099	NA	0.38	NA
ORTHOMCL2574	NA	NA	NA	1484	1055	1.08	1785	NA	1042	0.485	0.002	NA	2374	0.535
ORTHOMCL2578	NA	1229	NA	0.165	0.135	0.272	NA	NA	0.819	1244	0.899	NA	0.832	0.083
ORTHOMCL2579	NA	0.727	NA	0.64	0.191	2101	0.705	NA	0.157	0.099	NA	NA	0.044	1752
ORTHOMCL2584	NA	0.072	NA	NA	NA	0.372	0.052	NA	3402	NA	NA	NA	7.02	1603
ORTHOMCL2585	NA	NA	NA	0.304	0.152	NA	NA	NA	0.925	1814	0.894	NA	0.046	0.153
ORTHOMCL2592	NA	NA	NA	NA	0.016	NA	NA	NA	0.975	0.195	0.439	NA	0.155	0.132
ORTHOMCL2599	NA	NA	NA	0.375	0.071	NA	NA	NA	0.187	0.779	0.058	NA	0.257	NA
ORTHOMCL2602	0.703	NA	NA	2235	0.146	NA	NA	NA	0.476	0.951	0.303	NA	0.03	0.5
ORTHOMCL2605	8102	NA	NA	NA	0.349	0.751	0.82	NA	0.888	0.732	NA	NA	NA	0.953
ORTHOMCL2607	0.228	NA	NA	0.796	0.246	NA	NA	NA	3371	1165	0.388	NA	0.821	0.293
ORTHOMCL2608	NA	NA	NA	NA	2014	0.044	0.011	NA	0.87	0.738	5.67	NA	6378	NA
ORTHOMCL2614	NA	0.268	NA	0.606	1731	NA	0.037	NA	1054	NA	0.138	NA	1165	1904
ORTHOMCL2619	0.384	0.89	NA	0.975	0.84	NA	0.784	NA	0.151	0.486	0.143	NA	0.817	0.122
ORTHOMCL2623	0.321	1.5	NA	0.125	NA	1.68	NA	NA	0.12	0.577	NA	NA	0.172	8583
ORTHOMCL2625	0.573	0.06	NA	0.696	NA	0.05	NA	NA	0.286	0.108	0.372	NA	3228	0.165
ORTHOMCL2626	NA	1.53	NA	NA	NA	0.681	NA	NA	0.85	NA	NA	NA	NA	NA
ORTHOMCL2627	NA	NA	NA	1399	0.084	0.916	0.037	NA	1012	1.12	NA	NA	NA	0.04
ORTHOMCL2633	0.344	0.542	NA	NA	0.31	1341	3584	NA	0.093	0.953	NA	NA	0.462	NA
ORTHOMCL2634	0.7	0.035	NA	NA	0.247	NA	1061	NA	0.408	0.825	0.695	NA	0.225	0.732
ORTHOMCL2635	0.076	NA	NA	0.717	NA	NA	0.694	NA	NA	0.105	0.044	NA	0.071	0.727
ORTHOMCL2636	0.125	0.989	NA	1375	1236	0.165	6014	NA	NA	1087	0.005	NA	0.972	1328
ORTHOMCL2637	0.265	1.58	NA	NA	NA	0.051	0.53	NA	NA	1.16	0.943	NA	0.278	NA
ORTHOMCL2639	0.411	0.684	NA	0.125	NA	0.288	0.085	NA	0.023	0.499	NA	NA	0.031	0.445
ORTHOMCL2640	0.247	0.054	0.375	NA	0.653	0.699	0.607	NA	1464	0.027	1284	NA	0.624	7873
ORTHOMCL2641	2062	NA	NA	1203	NA	0.704	0.671	NA	1185	1192	NA	NA	NA	NA
ORTHOMCL2645	0.487	NA	NA	0.085	0.143	NA	0.33	NA	0.772	0.092	0.925	NA	0.096	0.734
ORTHOMCL2646	1244	9117	NA	NA	0.044	NA	NA	NA	0.296	NA	NA	NA	NA	NA
ORTHOMCL2647	0.09	1353	NA	NA	1273	NA	0.634	NA	0.922	NA	NA	NA	0.045	0.331
ORTHOMCL2648	0.057	0.027	NA	NA	NA	NA	0.332	NA	0.203	0.728	0.21	NA	0.092	0.725
ORTHOMCL2650	NA	0.736	NA	0.738	1.02	1.93	0.331	NA	0.982	0.931	0.046	NA	0.201	0.032
ORTHOMCL2654	0.414	7673	NA	1292	1688	0.333	1081	NA	NA	NA	NA	NA	0.159	NA
ORTHOMCL2657	0.006	NA	NA	1301	1182	NA	NA	NA	0.016	0.038	NA	NA	NA	1183
ORTHOMCL2658	NA	0.015	NA	1933	1179	1105	1397	NA	1053	NA	0.03	NA	0.031	1607
ORTHOMCL2660	0.317	0.683	NA	2961	0.91	2125	NA	NA	0.764	0.727	0.814	NA	0.562	1254
ORTHOMCL2662	NA	NA	NA	0.909	NA	1.55	NA	NA	NA	NA	1183	NA	1129	0.079
ORTHOMCL2667	0.389	0.681	NA	2031	0.283	0.932	0.683	NA	0.275	0.206	0.121	NA	NA	0.681
ORTHOMCL2668	0.389	1.08	NA	NA	1036	1082	1486	NA	NA	1255	4515	NA	0.03	NA
ORTHOMCL2669	NA	0.306	NA	4.8	0.959	0.573	0.657	NA	0.305	NA	NA	NA	0.711	NA
ORTHOMCL2677	0.691	0.046	NA	7874	NA	NA	NA	NA	NA	1523	1513	NA	0.668	1817
ORTHOMCL2678	0.026	NA	NA	1923	NA	NA	1305	NA	0.879	0.119	0.106	NA	0.048	2267
ORTHOMCL2679	0.019	0.319	NA	NA	NA	0.034	NA	NA	0.239	0.266	0.779	NA	0.187	0.532
ORTHOMCL268	0.178	0.576	NA	NA	NA	0.455	2473	NA	0.061	0.079	9747	NA	0.659	NA
ORTHOMCL2680	1076	2153	0.018	0.783	4.19	0.028	0.878	NA	0.831	1715	5861	NA	0.971	0.2
ORTHOMCL2683	1033	1378	0.964	2272	NA	1732	3133	NA	0.029	0.019	NA	NA	NA	NA
ORTHOMCL269	NA	NA	NA	2022	NA	7038	NA	NA	8392	2017	0.143	NA	0.43	0.009
ORTHOMCL2690	NA	0.567	0.06	1385	0.571	0.626	0.616	NA	0.697	0.038	0.489	NA	NA	0.163
ORTHOMCL2691	7567	NA	0.543	NA	NA	NA	NA	NA	NA	1813	NA	NA	1884	1388
ORTHOMCL2692	0.024	0.154	NA	1234	2565	0.019	1828	NA	1008	0.949	0.017	NA	0.024	0.462
ORTHOMCL2696	NA	0.861	0.004	0.896	1185	1008	0.815	NA	1.14	0.932	1004	NA	0.801	NA
ORTHOMCL2700	0.958	0.898	NA	0.456	0.981	0.695	NA	NA	0.542	0.984	2226	NA	8145	1113
ORTHOMCL2701	NA	8981	NA	0.036	0.922	0.145	6096	NA	0.845	0.979	0.742	NA	0.545	0.041
ORTHOMCL2706	0.337	0.508	NA	1.64	NA	NA	0.301	NA	0.29	1167	0.426	NA	0.832	1.4
ORTHOMCL2708	0.804	NA	1051	NA	0.223	NA	0.927	NA	NA	NA	NA	NA	0.859	1107
ORTHOMCL2709	0.095	1468	NA	0.784	0.39	1314	1516	NA	1058	0.048	0.984	NA	0.349	NA
ORTHOMCL2713	1108	NA	NA	0.51	0.98	1068	1444	0.037	1094	0.014	0.878	NA	NA	1317
ORTHOMCL2718	NA	NA	2365	NA	NA	NA	0.937	NA	NA	NA	NA	NA	0.593	2278
ORTHOMCL2720	7499	NA	NA	0.814	0.253	NA	6805	NA	NA	NA	1275	NA	0.026	NA
ORTHOMCL2726	NA	0.158	NA	1099	0.595	0.773	0.951	NA	0.748	0.877	0.767	NA	0.392	0.06
ORTHOMCL2727	1685	1694	NA	NA	0.916	NA	NA	NA	0.972	NA	0.833	NA	3067	0.898
ORTHOMCL2730	0.004	NA	NA	NA	NA	0.286	1089	NA	NA	0.75	2043	NA	1012	NA
ORTHOMCL2731	0.167	1213	9656	NA	4439	NA	NA	NA	0.112	0.056	NA	NA	0.048	0.046
ORTHOMCL2733	0.022	NA	NA	0.735	0.538	0.384	NA	NA	8748	0.719	0.277	NA	0.689	0.774
ORTHOMCL2735	0.035	NA	NA	1222	0.516	NA	NA	NA	0.014	0.633	NA	NA	NA	0.788
ORTHOMCL2736	NA	1181	NA	NA	0.295	NA	1062	NA	0.798	NA	0.217	NA	0.479	0.195
ORTHOMCL2738	0.214	0.684	NA	0.16	0.094	NA	NA	NA	NA	NA	0.117	NA	0.191	NA
ORTHOMCL2743	NA	NA	NA	0.557	0.517	NA	3629	NA	1114	0.078	NA	NA	1288	0.558
ORTHOMCL2744	NA	2344	NA	1288	NA	0.367	0.845	NA	0.518	0.63	1164	NA	NA	0.861
ORTHOMCL2745	NA	0.087	NA	NA	1398	0.886	0.889	NA	0.536	0.197	NA	NA	0.056	NA
ORTHOMCL2747	NA	1662	NA	0.611	0.779	0.641	0.752	NA	0.63	NA	NA	NA	0.109	NA
ORTHOMCL2748	NA	0.204	NA	1379	0.954	0.7	1.38	NA	NA	NA	NA	NA	1143	2571
ORTHOMCL2750	0.55	NA	NA	0.378	1.91	NA	NA	NA	0.2	1117	0.082	NA	3311	3744
ORTHOMCL2751	3264	NA	NA	NA	0.145	0.042	NA	NA	0.304	NA	6456	NA	0.045	0.259
ORTHOMCL2752	0.325	NA	NA	NA	5.22	NA	1301	NA	1058	0.001	2305	NA	1151	0.711
ORTHOMCL2753	0.021	NA	NA	2706	0.949	0.51	5803	NA	2236	2.57	0.774	NA	0.429	NA
ORTHOMCL2756	0.584	0.065	NA	0.761	NA	0.225	0.995	NA	0.249	0.103	0.962	NA	0.804	0.811
ORTHOMCL276	0.153	NA	NA	1137	1315	NA	0.459	NA	0.065	1383	0.282	NA	NA	NA
ORTHOMCL2763	NA	0.595	NA	0.364	0.51	NA	NA	NA	0.78	0.05	1.04	NA	4284	0.065
ORTHOMCL2765	0.529	0.95	1389	0.019	2439	1132	NA	NA	0.86	0.011	NA	NA	2057	3.91
ORTHOMCL2769	0.059	0.096	NA	1088	0.093	0.657	0.68	NA	1014	3.33	NA	NA	1073	1068
ORTHOMCL2771	0.838	0.852	3163	NA	0.978	NA	0.981	NA	0.046	NA	NA	NA	NA	0.348
ORTHOMCL2774	0.291	0.009	NA	0.612	0.044	1051	1053	NA	0.725	0.035	0.598	NA	0.031	0.046
ORTHOMCL2775	0.017	0.853	1902	1229	NA	0.865	0.619	NA	0.071	NA	NA	NA	0.086	0.613
ORTHOMCL2778	5291	NA	1.13	NA	NA	0.905	1186	NA	NA	NA	NA	NA	2494	2534
ORTHOMCL278	0.078	NA	NA	1058	0.052	NA	0.477	NA	0.169	1212	0.199	NA	NA	0.319
ORTHOMCL2782	NA	NA	NA	8369	0.141	5342	1398	NA	1831	NA	0.171	NA	0.064	0.903
ORTHOMCL2785	0.025	NA	0.394	0.855	NA	0.002	0.66	NA	0.03	0.803	0.669	NA	0.308	NA
ORTHOMCL2786	NA	NA	NA	NA	NA	NA	NA	NA	NA	0.041	0.956	NA	NA	NA
ORTHOMCL2791	NA	1029	0.042	1525	0.935	0.278	1108	NA	1155	0.911	1002	NA	0.14	1209
ORTHOMCL2795	NA	1731	NA	0.323	NA	NA	NA	NA	0.491	1942	NA	NA	NA	1063
ORTHOMCL2799	0.049	NA	NA	0.612	NA	0.398	1005	NA	0.038	0.09	NA	NA	NA	5138
ORTHOMCL2800	0.375	NA	NA	1057	NA	NA	2959	NA	0.995	NA	NA	NA	0.06	1103
ORTHOMCL2803	3715	NA	NA	0.559	0.243	0.591	2502	NA	0.037	0.65	0.12	NA	0.057	2059
ORTHOMCL2805	0.008	NA	1172	0.262	1032	1.09	NA	NA	0.037	NA	NA	NA	NA	1048
ORTHOMCL2807	NA	0.137	NA	0.154	NA	1083	NA	NA	0.502	2957	NA	NA	0.211	NA
ORTHOMCL2808	0.093	1026	0.835	0.205	0.215	0.432	NA	NA	0.759	NA	1227	NA	0.034	0.353
ORTHOMCL2810	NA	2201	NA	0.47	0.489	0.677	0.35	NA	0.416	0.533	0.448	NA	0.092	0.277
ORTHOMCL2811	2211	NA	0.053	0.629	0.032	1467	1916	NA	NA	0.128	0.011	NA	1373	0.302
ORTHOMCL2812	NA	0.67	NA	NA	1204	NA	0.758	NA	NA	2089	NA	NA	1199	0.67
ORTHOMCL2815	0.223	1272	0.185	1217	0.422	1.61	0.696	NA	0.109	0.49	0.173	NA	0.983	0.452
ORTHOMCL2816	0.008	0.424	NA	0.308	NA	7453	0.932	NA	0.103	0.061	0.126	NA	0.153	NA
ORTHOMCL2819	NA	0.034	NA	8767	NA	NA	NA	NA	NA	0.373	0.289	NA	0.783	7944
ORTHOMCL2821	1016	0.341	NA	0.08	0.311	1012	3719	NA	NA	0.541	3014	NA	0.245	2135
ORTHOMCL2823	NA	NA	NA	0.193	NA	NA	0.105	NA	0.153	0.949	0.09	NA	0.106	0.874
ORTHOMCL2826	1302	1188	NA	NA	0.084	NA	6875	NA	0.165	0.951	1171	NA	0.763	NA
ORTHOMCL2828	NA	0.004	6596	NA	0.838	0.037	0.973	NA	0.028	NA	NA	NA	NA	0.803
ORTHOMCL2829	0.184	NA	NA	0.527	0.386	0.504	NA	NA	0.12	0.071	0.184	NA	1659	NA
ORTHOMCL2830	0.283	0.77	5014	0.752	0.536	1135	0.29	NA	0.35	1317	NA	NA	0.112	NA
ORTHOMCL2831	0.159	1011	NA	4523	0.059	NA	0.952	NA	NA	0.059	0.95	NA	0.002	0.88
ORTHOMCL2832	0.853	NA	NA	0.944	NA	0.972	0.799	NA	0.376	1199	1429	NA	0.054	1012
ORTHOMCL2834	1415	NA	NA	0.164	1617	1026	0.579	NA	NA	0.102	0.748	NA	0.187	3656
ORTHOMCL2836	0.874	1.36	NA	0.243	NA	0.873	0.909	NA	1165	0.061	0.171	NA	0.889	0.855
ORTHOMCL2841	0.817	NA	NA	NA	0.735	NA	0.666	NA	0.185	0.918	0.107	NA	0.295	0.525
ORTHOMCL2842	0.47	0.248	NA	0.909	NA	NA	4633	NA	0.692	NA	NA	NA	0.123	0.66
ORTHOMCL2843	0.003	0.069	NA	NA	3344	NA	NA	NA	0.581	NA	NA	NA	0.787	8213
ORTHOMCL2845	0.078	1395	NA	1.04	1522	NA	0.693	NA	1043	1538	1076	NA	0.901	0.752
ORTHOMCL2847	NA	NA	NA	NA	NA	NA	NA	NA	0.109	1736	0.336	NA	NA	1279
ORTHOMCL2855	0.772	NA	NA	0.175	0.176	NA	NA	NA	NA	NA	NA	NA	0.587	0.677
ORTHOMCL2857	0.163	NA	NA	NA	0.858	0.03	1018	NA	0.859	0.047	0.817	NA	0.108	0.842
ORTHOMCL2859	1387	NA	NA	0.964	NA	NA	NA	NA	0.848	0.969	0.158	NA	1014	1.5
ORTHOMCL2865	0.729	NA	1.31	0.581	NA	1.65	0.971	NA	NA	NA	0.032	NA	NA	0.019
ORTHOMCL2866	0.045	NA	0.043	NA	0.923	3351	NA	NA	NA	NA	0.062	NA	0.012	1087
ORTHOMCL2875	0.004	1105	NA	NA	0.989	0.63	0.602	NA	1089	0.985	NA	NA	NA	0.713
ORTHOMCL2877	NA	0.889	0.707	0.586	NA	0.622	4611	NA	NA	NA	0.07	NA	2568	NA
ORTHOMCL2880	NA	1629	0.311	NA	0.018	4015	NA	NA	NA	0.474	0.024	NA	0.86	0.28
ORTHOMCL2883	NA	NA	NA	NA	4601	0.048	NA	NA	0.165	NA	0.01	NA	8604	NA
ORTHOMCL2884	0.133	4956	NA	NA	NA	NA	NA	NA	0.194	NA	0.403	NA	0.223	4943
ORTHOMCL289	3144	0.391	NA	0.743	NA	0.691	0.717	NA	0.301	0.289	0.223	NA	0.118	0.795
ORTHOMCL2890	0.803	1134	NA	1023	NA	0.029	0.013	NA	1.05	1303	0.755	NA	1128	1016
ORTHOMCL2891	0.624	NA	NA	1382	NA	1102	1.04	NA	9458	0.075	NA	NA	NA	NA
ORTHOMCL2892	0.37	NA	NA	0.494	0.323	NA	0.238	NA	NA	NA	4713	NA	1.2	NA
ORTHOMCL2894	0.736	0.031	NA	1358	NA	NA	1511	NA	NA	0.094	0.141	NA	0.971	0.682
ORTHOMCL2895	0.026	0.03	NA	NA	0.683	3.66	0.034	NA	0.124	NA	NA	NA	0.042	0.876
ORTHOMCL2899	1344	NA	NA	0.026	NA	1347	4174	NA	NA	2768	0.061	NA	1266	NA
ORTHOMCL290	NA	0.446	NA	NA	2166	2063	3664	NA	4259	NA	0.315	NA	NA	NA
ORTHOMCL2900	0.676	0.029	NA	NA	0.059	0.706	0.44	NA	1605	NA	1426	NA	0.01	NA
ORTHOMCL2901	0.033	NA	2565	0.68	NA	NA	0.198	NA	0.627	0.122	NA	NA	0.015	0.046
ORTHOMCL2902	NA	1353	NA	NA	1909	0.714	0.441	NA	0.198	0.198	0.03	NA	1227	1.01
ORTHOMCL2904	NA	NA	1017	NA	NA	NA	0.366	NA	NA	0.43	0.311	NA	3113	0.478
ORTHOMCL2905	0.084	2.31	NA	0.067	0.133	0.83	4803	NA	0.125	0.023	0.167	NA	0.051	1102
ORTHOMCL2906	NA	NA	NA	0.658	0.234	NA	4839	NA	2208	0.038	0.749	NA	NA	NA
ORTHOMCL2907	0.396	2611	NA	0.698	0.523	NA	NA	NA	0.153	0.883	0.947	NA	0.318	NA
ORTHOMCL2908	0.053	0.864	NA	0.651	1583	0.141	0.016	NA	1548	0.849	0.679	NA	1.24	0.659
ORTHOMCL2909	1317	0.295	NA	1.1	0.567	0.826	0.754	NA	0.634	0.783	0.521	NA	0.714	0.037
ORTHOMCL2911	0.396	NA	0.369	0.084	0.767	0.001	0.973	NA	0.621	0.27	9836	NA	1024	2946
ORTHOMCL2912	NA	NA	NA	0.043	NA	0.66	NA	NA	1925	1913	1212	NA	1472	0.952
ORTHOMCL2915	2236	NA	NA	NA	NA	0.257	NA	NA	0.019	0.671	1.13	NA	0.593	0.951
ORTHOMCL2920	0.04	3966	NA	NA	5951	7503	NA	NA	0.668	0.593	1128	NA	2035	0.134
ORTHOMCL2922	0.634	1781	NA	0.231	NA	8.36	7165	NA	0.096	1447	0.06	NA	0.064	0.797
ORTHOMCL2924	NA	NA	NA	NA	3506	0.648	0.042	NA	1635	0.072	3525	NA	NA	1195
ORTHOMCL2926	NA	3759	NA	NA	NA	1329	0.493	NA	0.045	0.485	1267	NA	1053	1038
ORTHOMCL2928	NA	5274	NA	2267	0.538	3492	NA	NA	NA	NA	0.274	NA	NA	NA
ORTHOMCL2931	0.179	0.082	NA	NA	NA	0.341	0.842	NA	0.387	0.092	0.114	NA	0.815	0.661
ORTHOMCL2932	1485	NA	NA	5016	NA	0.72	NA	NA	0.849	3296	NA	NA	NA	0.118
ORTHOMCL2933	1096	NA	0.798	0.945	1292	0.883	0.856	NA	0.99	0.775	0.91	NA	0.992	NA
ORTHOMCL2934	NA	NA	NA	5272	0.033	0.047	0.039	NA	3654	NA	0.33	NA	4966	NA
ORTHOMCL2935	NA	0.002	NA	0.046	NA	0.344	7846	NA	NA	0.033	NA	NA	1586	0.021
ORTHOMCL2938	1146	0.321	NA	1206	NA	0.665	0.906	NA	1281	0.162	1052	NA	0.801	1108
ORTHOMCL2939	0.76	NA	0.035	1032	0.974	0.885	0.952	NA	1018	1071	1035	NA	0.936	NA
ORTHOMCL294	5051	0.799	NA	0.723	0.562	0.961	0.049	NA	0.332	1136	0.348	NA	0.483	0.628
ORTHOMCL2942	NA	0.291	NA	1174	NA	NA	NA	NA	0.856	0.825	1021	NA	1205	0.028
ORTHOMCL2943	0.209	NA	NA	0.868	0.724	0.887	0.888	NA	0.589	0.635	0.388	NA	NA	4244
ORTHOMCL2946	NA	0.068	NA	0.731	0.195	NA	0.198	NA	0.197	NA	0.325	NA	1457	1563
ORTHOMCL2947	1008	0.02	1137	1185	NA	0.072	1232	NA	1088	NA	NA	NA	NA	1022
ORTHOMCL2949	0.707	0.803	NA	0.226	NA	0.551	NA	NA	0.05	NA	1181	NA	0.97	0.649
ORTHOMCL2957	0.753	0.1	NA	2436	0.132	NA	0.51	NA	0.057	0.033	0.009	NA	0.031	0.925
ORTHOMCL2959	3135	0.07	NA	NA	0.091	0.196	NA	NA	0.931	2.53	0.773	NA	0.876	4.42
ORTHOMCL296	3403	NA	NA	NA	1641	NA	0.438	NA	1487	2183	1358	NA	NA	NA
ORTHOMCL2960	0.221	0.647	NA	0.049	NA	1081	1538	NA	NA	NA	0.045	NA	0.02	0.678
ORTHOMCL2961	0.655	NA	NA	NA	0.588	NA	0.407	NA	1816	3682	6002	NA	1202	3456
ORTHOMCL2963	NA	NA	NA	1208	0.025	0.994	1407	NA	2417	0.79	1505	NA	0.059	3132
ORTHOMCL2964	NA	0.482	NA	0.679	0.948	0.883	NA	NA	0.624	NA	1276	NA	1215	0.248
ORTHOMCL2966	0.427	NA	0.946	NA	0.761	0.444	0.79	NA	0.071	0.898	NA	NA	0.896	NA
ORTHOMCL2968	7651	0.623	NA	3435	NA	0.798	0.177	NA	0.123	NA	0.399	NA	0.025	0.603
ORTHOMCL2979	0.236	0.689	0.746	NA	NA	NA	NA	NA	1013	1315	0.841	0.683	NA	0.686
ORTHOMCL299	NA	0.693	NA	0.011	0.01	NA	0.6	NA	0.049	0.01	0.01	NA	0.03	0.556
ORTHOMCL2991	0.427	NA	2622	0.404	NA	0.639	NA	NA	NA	0.476	1261	NA	2484	3491
ORTHOMCL2995	NA	NA	NA	1018	0.003	0.893	0.893	NA	0.055	0.015	0.661	NA	NA	NA
ORTHOMCL2996	0.003	NA	4545	NA	NA	1641	1376	NA	0.086	0.044	0.161	NA	0.382	NA
ORTHOMCL3000	0.435	0.068	NA	0.283	0.141	0.77	0.879	NA	0.055	1.36	0.611	NA	0.55	0.105
ORTHOMCL3001	0.039	NA	0.03	NA	NA	NA	0.251	NA	0.124	0.662	0.08	NA	0.982	0.465
ORTHOMCL3002	NA	0.809	NA	NA	NA	3003	NA	NA	0.088	NA	NA	NA	0.128	0.452
ORTHOMCL3008	0.047	0.081	NA	NA	0.414	4.64	1393	NA	1927	0.092	0.466	NA	1303	NA
ORTHOMCL3011	0.482	0.367	0.038	NA	0.511	0.544	0.013	NA	0.917	NA	6303	NA	7506	3155
ORTHOMCL3018	NA	NA	NA	1243	1.01	NA	NA	NA	NA	NA	0.659	NA	0.037	6601
ORTHOMCL3019	NA	1155	NA	NA	0.441	NA	NA	NA	0.117	NA	0.606	NA	0.587	NA
ORTHOMCL302	NA	NA	NA	NA	NA	7584	0.105	NA	NA	0.012	3.6	NA	2635	0.325
ORTHOMCL3021	2.61	0.343	NA	0.121	0.157	1803	0.748	NA	0.152	0.861	1252	NA	0.108	NA
ORTHOMCL3026	NA	1378	NA	1169	0.252	1487	1.82	NA	0.946	1251	NA	NA	0.089	0.743
ORTHOMCL3032	2293	4253	NA	NA	NA	0.62	4006	NA	2275	0.805	1029	NA	3112	0.861
ORTHOMCL3035	0.302	NA	NA	0.759	0.68	3184	6213	NA	0.261	0.144	0.138	NA	0.232	4816
ORTHOMCL3036	4828	0.031	NA	0.262	0.263	0.266	NA	NA	0.972	0.372	0.271	NA	0.805	1259
ORTHOMCL3039	0.882	0.972	NA	1044	0.75	NA	NA	NA	0.617	0.296	NA	NA	NA	NA
ORTHOMCL3042	0.506	1048	1317	0.41	0.861	0.715	1161	NA	0.229	0.828	NA	NA	0.705	0.273
ORTHOMCL3043	0.612	1236	0.831	0.087	0.651	0.848	0.362	NA	0.759	1017	0.609	NA	0.173	NA
ORTHOMCL3045	NA	NA	NA	NA	NA	3048	NA	NA	0.158	NA	0.006	NA	NA	NA
ORTHOMCL3046	1118	NA	NA	0.177	1256	0.25	0.613	NA	0.325	0.184	0.152	NA	0.079	NA
ORTHOMCL3052	NA	NA	NA	1762	1359	0.821	0.673	NA	NA	0.008	NA	NA	0.029	0.374
ORTHOMCL3056	0.541	1166	NA	1071	0.549	0.279	5538	NA	0.181	0.835	0.252	NA	0.927	9653
ORTHOMCL3058	0.499	0.815	NA	1072	NA	0.934	0.893	NA	0.876	0.848	0.682	NA	1009	0.979
ORTHOMCL3060	0.931	NA	NA	1539	NA	0.861	1153	NA	1804	NA	0.182	NA	1038	NA
ORTHOMCL3063	0.136	NA	NA	1095	NA	NA	NA	NA	0.525	0.026	NA	NA	NA	NA
ORTHOMCL3067	NA	NA	NA	1083	0.126	NA	NA	NA	NA	NA	NA	NA	NA	1538
ORTHOMCL3068	NA	0.179	1.02	1054	NA	NA	0.307	NA	1016	0.071	0.088	NA	1223	0.026
ORTHOMCL3069	0.444	2658	NA	NA	0.918	0.496	0.98	NA	NA	8027	NA	NA	0.071	0.789
ORTHOMCL307	NA	NA	NA	NA	0.96	NA	NA	NA	1223	0.044	4895	NA	0.077	1671
ORTHOMCL3072	0.377	NA	NA	NA	2078	0.133	0.541	NA	0.804	1295	0.968	NA	0.594	NA
ORTHOMCL3073	NA	NA	NA	NA	0.272	4064	8561	NA	0.041	1072	0.84	NA	1022	NA
ORTHOMCL3075	NA	NA	NA	4413	NA	1833	4875	NA	0.305	0.016	0.007	NA	0.02	0.137
ORTHOMCL3078	1126	NA	0.349	5417	1103	1176	1093	NA	0.616	1.18	1409	NA	0.3	1871
ORTHOMCL3080	NA	1208	NA	1049	0.097	0.355	5291	NA	0.114	0.839	NA	NA	0.12	0.574
ORTHOMCL3081	NA	NA	NA	0.873	0.026	0.41	0.685	NA	0.949	0.896	0.585	NA	0.508	0.806
ORTHOMCL3082	0.013	NA	NA	5382	NA	4762	NA	NA	0.308	0.744	NA	NA	0.343	0.417
ORTHOMCL3084	NA	0.932	1994	NA	1502	NA	2.53	NA	NA	NA	0.515	NA	NA	0.944
ORTHOMCL3086	NA	0.843	NA	0.22	NA	0.047	0.955	NA	0.435	2063	1891	NA	0.66	0.604
ORTHOMCL3099	NA	NA	NA	NA	NA	3001	0.374	NA	0.023	4937	NA	NA	0.058	2397
ORTHOMCL310	NA	0.766	NA	NA	0.792	0.537	3455	NA	0.355	NA	1005	NA	0.151	1312
ORTHOMCL3100	1729	NA	NA	4726	NA	0.559	NA	NA	NA	NA	8721	NA	1327	5651
ORTHOMCL3102	0.039	NA	NA	2919	0.876	NA	NA	NA	0.042	0.693	0.192	NA	2845	1023
ORTHOMCL3103	NA	0.682	NA	0.078	0.041	0.042	5669	NA	0.434	0.04	NA	NA	0.034	0.266
ORTHOMCL3106	3557	NA	NA	NA	NA	0.003	NA	NA	0.663	NA	3225	NA	0.46	1189
ORTHOMCL3107	0.866	0.63	NA	0.278	0.67	1339	NA	NA	0.785	0.925	0.411	NA	0.908	0.96
ORTHOMCL3108	0.32	0.409	NA	NA	5393	0.126	5617	NA	1.02	2957	0.262	NA	2401	0.182
ORTHOMCL3111	NA	0.187	NA	0.722	0.039	7184	0.945	NA	0.872	0.043	0.152	NA	0.122	0.352
ORTHOMCL3115	0.347	NA	NA	0.154	0.536	0.506	0.583	NA	0.456	0.328	0.678	NA	0.016	NA
ORTHOMCL3116	0.325	0.008	NA	0.066	0.901	1782	NA	NA	NA	0.134	1299	NA	2083	NA
ORTHOMCL3119	0.498	0.023	5915	NA	NA	NA	2925	NA	0.038	1603	NA	NA	NA	0.472
ORTHOMCL3121	NA	0.654	NA	0.796	NA	0.15	1211	NA	NA	NA	NA	NA	NA	0.794
ORTHOMCL3122	NA	1571	NA	NA	0.045	NA	NA	NA	NA	0.025	NA	NA	NA	NA
ORTHOMCL3128	0.564	1089	NA	0.025	0.791	1043	0.644	NA	0.989	0.035	0.794	NA	0.57	NA
ORTHOMCL3129	5268	0.468	NA	0.62	1066	0.905	0.905	NA	0.662	0.145	0.024	NA	0.148	8961
ORTHOMCL3130	0.035	NA	NA	0.905	0.677	NA	0.855	NA	0.901	0.127	NA	NA	0.06	0.945
ORTHOMCL3132	0.774	8727	NA	6117	NA	1.12	NA	NA	1368	1247	0.449	NA	1232	1185
ORTHOMCL3133	NA	NA	NA	0.69	NA	1.38	1396	NA	0.154	0.032	0.209	NA	0.112	1241
ORTHOMCL3139	5479	0.004	NA	1217	1425	1187	NA	NA	NA	NA	NA	NA	NA	3585
ORTHOMCL3142	NA	NA	NA	5426	NA	6475	NA	NA	0.009	0.005	NA	NA	NA	NA
ORTHOMCL3148	0.081	0.75	0.654	NA	1032	0.526	1275	NA	0.199	0.153	0.074	NA	0.858	NA
ORTHOMCL3151	0.017	0.314	0.617	0.642	0.434	0.059	0.638	NA	1118	0.533	4.75	NA	5012	0.431
ORTHOMCL3152	0.108	1144	NA	NA	0.127	0.135	0.655	NA	0.365	0.814	0.101	NA	0.357	NA
ORTHOMCL3153	0.377	NA	NA	NA	0.894	0.697	NA	NA	0.093	0.691	NA	NA	0.418	2795
ORTHOMCL3154	NA	NA	NA	0.827	NA	5.18	NA	NA	0.511	0.082	0.567	NA	1131	NA
ORTHOMCL3156	0.008	2.29	0.637	NA	NA	NA	0.697	NA	0.013	0.281	2043	NA	1072	NA
ORTHOMCL3157	0.653	2.76	NA	0.213	0.07	0.468	NA	NA	0.64	NA	0.244	NA	0.079	0.574
ORTHOMCL3158	NA	NA	NA	3768	NA	6.91	0.74	NA	1132	1303	0.086	NA	1165	NA
ORTHOMCL3159	0.284	0.066	NA	0.942	NA	NA	0.151	NA	NA	0.013	0.016	NA	0.91	0.141
ORTHOMCL3160	NA	0.593	NA	0.658	0.627	0.362	0.461	NA	0.33	0.445	0.457	NA	NA	0.539
ORTHOMCL3161	1175	2539	NA	1072	0.133	1578	0.618	NA	0.322	1299	0.968	NA	0.212	NA
ORTHOMCL3166	0.389	0.783	NA	0.982	0.05	0.391	0.049	NA	0.425	NA	NA	NA	0.704	0.816
ORTHOMCL3172	1192	0.012	NA	1367	1131	NA	0.693	NA	0.681	0.648	1096	NA	0.022	0.659
ORTHOMCL3175	0.054	0.587	NA	0.219	0.099	NA	NA	NA	1433	1.08	0.492	NA	0.698	0.489
ORTHOMCL3176	0.222	0.419	NA	0.867	NA	NA	0.091	NA	0.9	0.097	0.023	NA	0.281	NA
ORTHOMCL3178	NA	NA	NA	NA	0.204	NA	NA	NA	NA	NA	0.049	NA	0.022	1155
ORTHOMCL3183	0.558	NA	NA	0.605	0.86	NA	NA	NA	0.941	2244	NA	NA	1056	0.663
ORTHOMCL3189	0.892	0.62	NA	5759	0.141	NA	0.58	NA	1156	1369	1165	NA	1316	NA
ORTHOMCL3193	0.784	0.76	NA	NA	0.042	0.964	NA	NA	NA	NA	NA	NA	NA	0.847
ORTHOMCL3194	0.018	1058	NA	NA	0.183	0.599	2521	NA	0.74	0.059	NA	NA	1133	0.04
ORTHOMCL3198	0.08	1822	NA	NA	0.153	1.45	NA	NA	0.051	0.061	0.93	NA	NA	0.887
ORTHOMCL3200	0.382	1372	NA	NA	0.622	4312	0.575	NA	0.088	0.178	1271	NA	0.192	NA
ORTHOMCL3201	NA	0.274	NA	0.932	NA	NA	NA	NA	NA	0.124	0.237	NA	3308	0.61
ORTHOMCL3202	0.039	1509	NA	0.344	1145	0.307	NA	NA	0.641	1201	0.645	NA	0.985	1187
ORTHOMCL3204	0.226	NA	NA	0.093	0.379	1072	NA	NA	0.642	0.238	0.254	NA	0.201	0.542
ORTHOMCL3210	1773	NA	NA	0.031	0.915	0.166	NA	NA	0.39	NA	0.039	NA	0.012	NA
ORTHOMCL3211	0.01	NA	NA	NA	NA	0.606	1056	NA	NA	0.053	1012	NA	NA	1509
ORTHOMCL3212	0.301	0.782	NA	0.738	0.625	NA	0.697	NA	0.379	1073	0.717	NA	0.254	2483
ORTHOMCL3215	2.59	NA	NA	NA	1154	NA	0.297	NA	0.631	1446	NA	NA	1169	NA
ORTHOMCL3218	0.61	0.902	NA	0.686	NA	NA	NA	NA	0.086	1991	0.233	NA	0.395	NA
ORTHOMCL3219	0.022	0.625	0.46	1483	NA	1025	NA	NA	0.798	NA	0.155	NA	2242	1278
ORTHOMCL322	1114	0.423	NA	NA	NA	1.21	0.712	NA	NA	NA	0.045	NA	1393	NA
ORTHOMCL3222	0.311	NA	NA	NA	2376	0.08	NA	NA	NA	0.226	0.044	NA	0.713	NA
ORTHOMCL3235	0.049	0.839	NA	0.675	0.613	0.934	1497	NA	NA	0.991	0.883	NA	0.01	0.943
ORTHOMCL3236	0.465	NA	NA	0.108	0.106	0.621	0.743	NA	0.424	NA	NA	NA	0.015	0.238
ORTHOMCL3237	0.895	1318	NA	0.809	6.51	1123	3785	NA	2807	0.424	1.43	NA	0.248	NA
ORTHOMCL3240	NA	1275	NA	1759	0.719	2.37	0.083	NA	0.055	NA	NA	NA	1669	NA
ORTHOMCL3241	0.349	0.045	NA	NA	NA	5782	NA	NA	1025	NA	0.01	NA	6571	7819
ORTHOMCL3243	0.787	0.405	NA	0.923	0.404	NA	NA	NA	1494	1492	0.981	NA	0.383	0.447
ORTHOMCL3246	0.325	0.153	NA	0.986	0.719	1162	0.081	NA	0.652	0.643	NA	NA	0.753	NA
ORTHOMCL325	1096	0.312	NA	0.061	1101	1204	NA	NA	0.078	1114	NA	NA	NA	0.695
ORTHOMCL3250	0.634	4862	NA	1441	0.269	2643	0.149	NA	0.438	1414	0.113	NA	2192	NA
ORTHOMCL3251	NA	0.097	NA	1603	1726	NA	0.154	NA	0.537	0.312	0.078	NA	0.065	3006
ORTHOMCL3255	0.214	NA	NA	NA	0.168	1868	0.256	NA	NA	1194	1354	NA	0.995	0.046
ORTHOMCL3256	NA	0.043	NA	NA	0.035	3328	3337	NA	0.635	NA	0.598	NA	0.498	0.502
ORTHOMCL326	0.063	0.052	6021	0.2	0.07	0.264	NA	NA	0.991	0.927	0.007	NA	0.016	1.43
ORTHOMCL3264	0.58	1208	NA	0.031	0.971	4381	0.246	NA	0.132	NA	0.912	NA	0.876	0.147
ORTHOMCL3265	NA	NA	NA	NA	NA	NA	NA	NA	0.599	0.245	0.05	NA	8362	0.63
ORTHOMCL3267	0.29	NA	NA	0.665	NA	0.897	1685	NA	0.664	0.712	0.12	NA	0.631	0.471
ORTHOMCL3268	0.126	NA	NA	0.296	0.914	NA	NA	NA	0.058	0.498	0.158	NA	0.046	0.889
ORTHOMCL3269	0.083	0.976	NA	NA	1256	1226	0.081	NA	0.008	0.994	0.596	NA	0.121	NA
ORTHOMCL3271	8755	0.417	NA	0.19	0.763	NA	0.277	NA	0.414	0.264	NA	NA	0.362	0.689
ORTHOMCL3274	0.01	NA	9487	NA	0.122	NA	NA	NA	0.047	1305	NA	NA	0.013	1172
ORTHOMCL3275	NA	0.127	NA	NA	0.032	NA	0.823	NA	0.067	0.075	0.051	NA	NA	NA
ORTHOMCL3277	NA	0.573	NA	0.655	1752	0.355	NA	NA	NA	0.984	5477	NA	0.092	1.93
ORTHOMCL3279	0.024	0.046	NA	6.03	2763	8055	5673	NA	NA	NA	NA	NA	2259	0.507
ORTHOMCL3282	0.002	0.29	NA	1213	NA	3007	1204	NA	3069	0.105	NA	NA	NA	2073
ORTHOMCL3287	0.199	0.903	NA	0.159	0.838	0.843	0.289	NA	0.189	0.807	0.842	NA	1056	0.539
ORTHOMCL3290	5766	NA	0.15	0.617	NA	0.741	0.537	NA	0.05	0.593	0.082	NA	0.055	2.29
ORTHOMCL3292	1226	NA	0.767	NA	NA	0.898	NA	NA	2368	1541	0.22	NA	0.325	0.475
ORTHOMCL3295	0.26	NA	NA	0.005	0.037	0.009	0.006	NA	NA	NA	NA	NA	0.025	NA
ORTHOMCL3297	NA	NA	NA	NA	0.709	NA	0.67	NA	0.001	0.621	0.05	NA	0.378	0.299
ORTHOMCL3300	0.091	NA	NA	1591	0.381	NA	0.142	NA	0.67	2202	0.241	NA	0.224	0.096
ORTHOMCL3303	NA	NA	NA	NA	NA	3585	0.535	NA	1432	1076	1434	NA	NA	2649
ORTHOMCL3305	0.777	0.071	NA	1178	0.501	NA	NA	NA	0.807	1007	0.904	NA	0.723	NA
ORTHOMCL3306	1497	0.852	NA	0.114	1761	1064	1347	NA	0.754	0.998	NA	NA	0.208	2183
ORTHOMCL3310	NA	NA	NA	0.047	NA	0.601	1493	NA	NA	2097	NA	NA	1748	0.071
ORTHOMCL3311	0.291	1023	NA	0.064	NA	1574	NA	NA	1061	1014	0.203	NA	1275	0.581
ORTHOMCL3312	0.105	NA	0.558	1069	0.19	0.396	0.063	NA	1065	1146	0.726	NA	0.316	0.761
ORTHOMCL3313	NA	NA	NA	0.038	0.038	0.017	NA	NA	0.762	0.797	1.01	NA	0.763	NA
ORTHOMCL3314	3687	NA	NA	0.129	NA	NA	NA	NA	0.613	NA	NA	NA	0.038	0.732
ORTHOMCL3316	NA	0.627	NA	0.502	0.402	NA	1079	NA	NA	4.8	1181	NA	0.465	1042
ORTHOMCL3317	0.895	0.193	NA	1025	0.184	0.042	0.1	NA	0.79	1112	0.901	NA	1127	1289
ORTHOMCL3318	0.337	0.212	NA	0.053	0.052	NA	0.776	NA	0.504	0.013	0.679	NA	0.652	0.751
ORTHOMCL3319	NA	NA	NA	1286	0.008	0.653	2475	NA	1717	0.418	NA	NA	0.729	0.115
ORTHOMCL3320	NA	1331	NA	0.101	0.616	NA	1519	NA	0.145	1203	0.2	NA	0.289	0.508
ORTHOMCL3328	NA	NA	NA	NA	1005	1033	NA	NA	NA	0.681	NA	NA	NA	1478
ORTHOMCL3330	7329	0.128	NA	NA	4699	0.037	2424	NA	NA	2167	0.551	NA	1046	0.509
ORTHOMCL3331	NA	0.043	NA	NA	0.019	NA	0.882	NA	0.032	NA	0.041	NA	NA	NA
ORTHOMCL3341	NA	2719	NA	NA	NA	NA	NA	NA	0.822	0.192	0.367	NA	0.313	1189
ORTHOMCL3342	NA	NA	NA	0.03	1369	NA	NA	NA	0.748	0.337	0.888	NA	0.065	0.749
ORTHOMCL3344	0.124	0.927	NA	0.189	0.659	NA	NA	NA	NA	0.709	0.265	NA	0.276	0.597
ORTHOMCL3346	NA	NA	NA	NA	1.48	0.046	0.022	NA	NA	0.128	0.092	NA	NA	0.066
ORTHOMCL3347	0.058	0.859	NA	NA	0.58	1062	0.112	NA	NA	NA	0.125	NA	1872	0.921
ORTHOMCL3352	2389	0.347	NA	1294	NA	0.753	0.211	NA	0.761	1978	0.977	NA	1546	3682
ORTHOMCL3353	0.524	NA	NA	0.82	0.421	0.337	0.563	NA	0.362	0.022	0.041	NA	0.357	0.156
ORTHOMCL3358	NA	0.958	NA	NA	NA	0.196	0.053	NA	NA	NA	0.02	NA	NA	NA
ORTHOMCL3359	0.977	0.079	NA	1009	6212	0.593	NA	NA	NA	2516	1907	NA	0.033	0.106
ORTHOMCL3360	0.045	1337	NA	1.33	NA	NA	0.148	NA	0.938	0.672	0.053	NA	0.011	0.078
ORTHOMCL3366	0.151	0.781	NA	0.831	0.093	0.55	0.469	NA	0.621	0.008	0.01	NA	0.124	1242
ORTHOMCL337	0.102	0.775	NA	1347	1.22	0.489	0.391	NA	0.966	0.292	0.032	NA	0.148	0.017
ORTHOMCL3370	0.084	NA	0.058	1266	NA	NA	0.988	NA	NA	0.075	0.952	NA	0.058	NA
ORTHOMCL3379	NA	0.213	NA	1055	0.117	1028	1314	NA	0.719	0.278	0.116	NA	0.088	1693
ORTHOMCL338	NA	1.38	0.759	NA	NA	5374	NA	NA	0.011	NA	0.081	NA	NA	3078
ORTHOMCL3383	0.494	0.82	0.58	NA	NA	0.814	0.632	NA	0.17	0.673	0.269	NA	0.301	0.732
ORTHOMCL3385	0.372	2093	1466	5523	0.009	0.544	0.004	NA	0.093	1032	0.018	NA	NA	NA
ORTHOMCL3388	0.726	NA	NA	NA	NA	1065	0.995	NA	0.116	0.187	NA	NA	0.268	NA
ORTHOMCL339	0.752	1254	NA	1334	NA	NA	NA	NA	0.888	1086	0.763	NA	1174	9352
ORTHOMCL3395	NA	NA	NA	NA	NA	2935	NA	NA	NA	0.546	NA	NA	0.024	2199
ORTHOMCL3396	0.289	0.012	NA	3039	2453	NA	0.289	NA	2882	3694	0.019	NA	0.096	5582
ORTHOMCL3399	1191	0.938	NA	1112	1031	1886	NA	NA	0.802	0.41	0.456	NA	1737	1319
ORTHOMCL3400	0.028	1.14	NA	1005	0.837	NA	1173	NA	1068	NA	NA	NA	NA	0.129
ORTHOMCL3402	0.75	NA	NA	1.09	NA	1.48	1.29	NA	0.267	0.06	NA	NA	1.53	0.088
ORTHOMCL3403	NA	NA	NA	NA	1294	NA	1791	NA	1056	0.703	NA	NA	NA	NA
ORTHOMCL3404	0.045	0.028	NA	1042	9468	3104	0.983	NA	0.495	0.041	1012	NA	0.192	NA
ORTHOMCL3406	NA	NA	NA	1303	0.984	NA	0.624	NA	1005	1003	NA	NA	1012	1069
ORTHOMCL3408	0.041	0.363	NA	1439	0.658	0.551	NA	NA	NA	0.127	NA	NA	NA	NA
ORTHOMCL3410	0.813	0.171	1277	0.856	1268	0.12	0.049	NA	1226	NA	NA	NA	NA	0.879
ORTHOMCL3413	0.532	1562	NA	1585	NA	0.691	NA	NA	0.694	0.842	NA	NA	0.07	NA
ORTHOMCL3416	0.031	NA	NA	NA	1171	NA	1119	NA	0.956	0.663	2173	NA	0.368	NA
ORTHOMCL3417	0.058	7967	NA	NA	0.765	NA	3929	NA	0.023	2887	0.563	NA	NA	2407
ORTHOMCL343	NA	0.273	NA	0.29	0.047	NA	NA	NA	1173	0.188	0.269	NA	0.146	NA
ORTHOMCL3437	NA	NA	NA	0.104	1951	NA	0.309	NA	0.911	0.214	0.085	NA	0.92	0.826
ORTHOMCL344	NA	0.047	NA	2607	0.208	0.861	0.17	NA	0.186	0.426	0.225	NA	0.988	0.607
ORTHOMCL3443	1248	NA	NA	0.789	1588	0.715	0.683	NA	0.136	0.247	0.574	NA	1176	NA
ORTHOMCL3444	0.028	NA	NA	1233	NA	0.351	1536	NA	NA	1104	0.949	NA	0.071	0.638
ORTHOMCL3446	0.224	NA	NA	1007	0.746	NA	NA	NA	0.018	NA	NA	NA	0.506	0.028
ORTHOMCL3450	4782	0.268	3068	1061	0.033	0.564	NA	NA	1107	1221	1065	NA	0.548	NA
ORTHOMCL3454	0.22	NA	NA	NA	NA	NA	0.684	NA	1263	NA	0.188	NA	1075	0.788
ORTHOMCL3455	0.943	0.368	NA	0.402	1005	1599	1666	NA	0.609	0.771	0.029	NA	0.468	1.24
ORTHOMCL3459	0.502	0.185	NA	1795	0.893	NA	NA	NA	0.233	0.983	0.913	NA	0.186	0.157
ORTHOMCL3461	NA	2199	NA	NA	1055	1136	2161	NA	0.447	0.201	0.865	NA	2011	0.109
ORTHOMCL3465	1122	0.071	0.787	2335	NA	NA	0.422	NA	0.027	0.044	0.025	NA	1027	NA
ORTHOMCL3467	0.057	0.537	NA	NA	NA	0.051	0.092	NA	0.608	0.869	0.443	NA	NA	NA
ORTHOMCL3469	NA	0.915	NA	1277	0.716	NA	0.645	NA	0.978	0.018	0.004	NA	2417	NA
ORTHOMCL3474	0.142	0.935	NA	0.229	NA	0.68	NA	NA	0.449	NA	1224	NA	NA	NA
ORTHOMCL3475	NA	1408	NA	NA	2007	0.909	0.003	NA	0.035	NA	NA	NA	NA	1815
ORTHOMCL3483	0.378	7803	NA	1063	NA	NA	0.068	NA	0.041	1.78	1791	NA	1.2	9826
ORTHOMCL3485	NA	NA	0.049	0.553	0.611	0.207	0.878	NA	0.048	0.662	NA	NA	1291	NA
ORTHOMCL3486	0.659	3115	NA	NA	0.071	0.834	0.623	NA	0.335	0.015	0.071	NA	0.045	0.431
ORTHOMCL3488	0.101	NA	NA	0.65	1045	2789	NA	NA	0.124	0.042	NA	NA	1278	NA
ORTHOMCL349	0.03	NA	NA	0.658	NA	0.905	0.841	NA	0.882	NA	NA	NA	NA	0.743
ORTHOMCL3491	0.013	2843	NA	1278	NA	1302	0.007	NA	1126	0.607	0.815	NA	0.438	0.032
ORTHOMCL3494	0.646	NA	0.044	NA	0.448	1138	0.769	NA	0.927	NA	0.309	NA	0.848	1742
ORTHOMCL3495	0.646	NA	NA	0.978	2502	0.625	NA	NA	0.745	NA	NA	NA	0.019	NA
ORTHOMCL3497	0.77	0.889	NA	0.932	0.609	NA	0.654	NA	NA	1105	0.477	NA	NA	0.969
ORTHOMCL3498	0.126	1399	NA	NA	1166	0.042	NA	NA	0.04	1094	0.011	NA	1021	1373
ORTHOMCL350	0.674	NA	NA	NA	0.46	NA	0.36	NA	0.266	NA	0.541	NA	1977	2519
ORTHOMCL3500	4187	0.017	NA	8527	NA	0.019	0.025	NA	NA	NA	2805	NA	6966	4995
ORTHOMCL3501	NA	0.605	NA	NA	NA	0.818	1135	NA	1228	NA	NA	NA	1212	NA
ORTHOMCL3502	0.006	NA	NA	1197	1286	NA	1204	NA	NA	2049	1178	NA	0.074	0.764
ORTHOMCL3503	0.337	0.062	2566	4066	0.707	NA	0.121	NA	NA	1556	6897	NA	0.822	NA
ORTHOMCL3504	5019	1658	1699	NA	0.623	NA	0.567	NA	1215	5015	NA	NA	0.869	0.304
ORTHOMCL3506	2136	NA	NA	1011	NA	0.874	NA	NA	NA	NA	NA	NA	NA	0.895
ORTHOMCL3513	2375	NA	NA	0.542	0.076	9909	1192	NA	0.946	0.206	0.16	NA	1209	NA
ORTHOMCL3522	0.24	NA	NA	0.056	0.135	NA	NA	NA	0.085	0.915	1371	NA	0.031	1.84
ORTHOMCL3526	0.364	NA	NA	NA	NA	0.533	0.664	NA	0.837	NA	NA	NA	0.135	0.928
ORTHOMCL3531	0.714	1141	NA	2217	1329	NA	1002	NA	9348	0.617	4012	NA	0.201	NA
ORTHOMCL3537	1173	NA	NA	1122	0.921	NA	NA	NA	0.232	0.399	NA	NA	1016	1041
ORTHOMCL3542	NA	1913	NA	1119	NA	0.18	NA	NA	0.675	1548	0.728	NA	2752	1156
ORTHOMCL3544	0.077	0.629	NA	0.062	NA	1666	1.4	NA	1429	NA	NA	NA	0.672	1258
ORTHOMCL3546	0.03	0.064	NA	0.818	0.986	0.713	0.623	NA	NA	0.396	NA	NA	0.044	NA
ORTHOMCL3549	NA	8167	NA	7.46	NA	0.018	0.228	NA	NA	0.098	NA	NA	1139	NA
ORTHOMCL355	1443	0.681	NA	0.03	NA	0.644	0.464	NA	NA	0.035	2604	NA	0.808	NA
ORTHOMCL3550	0.465	0.059	NA	NA	0.881	1154	1794	NA	0.652	2051	1591	NA	1704	0.767
ORTHOMCL3551	NA	0.81	NA	0.935	0.772	1268	0.052	NA	0.917	1297	0.026	NA	1017	0.079
ORTHOMCL3553	NA	NA	NA	NA	NA	0.467	0.172	NA	3113	NA	0.14	NA	NA	NA
ORTHOMCL3555	0.264	1047	NA	0.46	0.192	NA	NA	NA	0.413	0.369	0.27	NA	0.447	1047
ORTHOMCL3556	1367	0.167	NA	0.244	0.43	7782	2065	NA	0.677	1.08	0.213	NA	0.488	0.83
ORTHOMCL3557	2.05	NA	NA	NA	1041	NA	NA	NA	NA	0.29	3503	NA	NA	0.048
ORTHOMCL3559	NA	0.256	NA	NA	NA	NA	4.01	NA	NA	6742	1201	NA	NA	NA
ORTHOMCL3560	0.057	NA	0.942	0.684	0.062	NA	NA	NA	0.519	NA	0.879	NA	2143	0.512
ORTHOMCL3561	1633	0.056	2184	NA	NA	0.053	NA	NA	0.034	NA	NA	NA	0.022	1405
ORTHOMCL3563	0.453	5947	NA	NA	1.1	NA	0.688	NA	8572	0.065	1073	NA	0.973	1796
ORTHOMCL357	0.164	1081	NA	3415	0.297	2381	2008	NA	NA	3163	0.648	NA	1463	0.961
ORTHOMCL3570	0.129	NA	NA	1151	1028	NA	NA	NA	0.807	0.7	0.036	NA	0.932	NA
ORTHOMCL3571	0.897	NA	0.595	0.935	NA	1243	1138	NA	1169	0.924	1089	NA	0.113	0.848
ORTHOMCL3578	0.062	1073	NA	1819	0.809	NA	NA	NA	0.74	0.78	0.96	NA	0.493	0.373
ORTHOMCL3583	NA	0.037	NA	0.011	NA	NA	NA	NA	0.593	0.266	NA	NA	0.726	0.236
ORTHOMCL3584	0.325	0.578	9823	NA	0.234	0.045	0.916	NA	0.644	0.28	0.624	NA	0.524	0.489
ORTHOMCL3585	0.532	0.784	NA	1084	0.403	0.986	1134	NA	0.052	0.669	0.746	NA	1087	NA
ORTHOMCL3586	6276	0.256	NA	0.494	NA	NA	6566	NA	NA	0.586	NA	NA	0.42	NA
ORTHOMCL3587	0.1	0.993	NA	0.018	0.79	NA	5973	NA	1043	0.314	4174	NA	1.17	0.832
ORTHOMCL3588	0.007	NA	NA	0.047	1027	0.714	0.006	NA	0.091	1121	0.05	NA	NA	1026
ORTHOMCL3589	0.015	0.673	NA	NA	0.334	NA	0.938	NA	NA	0.186	0.882	NA	0.014	4131
ORTHOMCL3592	0.645	0.656	NA	0.865	2.05	0.396	0.157	NA	0.876	0.841	0.002	NA	NA	0.273
ORTHOMCL3594	NA	0.99	NA	0.726	0.87	NA	0.66	NA	0.806	0.974	1135	NA	0.652	0.775
ORTHOMCL3595	7159	0.043	NA	9634	0.351	NA	0.026	NA	NA	0.694	NA	NA	0.436	NA
ORTHOMCL3597	8842	NA	NA	NA	NA	0.023	0.035	NA	NA	0.372	2943	NA	NA	NA
ORTHOMCL3599	0.298	NA	NA	0.329	NA	0.125	0.28	NA	0.393	0.065	0.848	NA	6896	1.89
ORTHOMCL36	1462	0.811	NA	NA	0.784	0.133	0.049	NA	0.332	NA	0.323	NA	0.665	NA
ORTHOMCL360	NA	0.514	NA	NA	NA	0.991	1017	NA	NA	0.866	0.052	NA	0.825	1822
ORTHOMCL3600	1167	NA	1798	NA	NA	5679	NA	NA	0.4	1797	1212	NA	0.056	NA
ORTHOMCL3603	1976	0.058	NA	2176	NA	1516	1636	NA	0.028	NA	0.032	NA	4882	1044
ORTHOMCL3604	1383	NA	NA	NA	0.836	NA	NA	NA	1802	NA	NA	NA	0.042	5437
ORTHOMCL3605	NA	0.904	NA	0.647	1212	0.287	1415	NA	0.232	NA	3092	NA	0.359	0.212
ORTHOMCL3606	0.425	0.883	NA	NA	0.924	0.252	0.039	NA	0.094	0.985	0.831	NA	0.346	NA
ORTHOMCL3607	0.538	NA	NA	5822	0.561	0.392	5.42	NA	0.291	0.745	2669	NA	0.054	1312
ORTHOMCL3609	0.996	0.035	NA	NA	0.953	NA	8386	NA	0.042	1224	0.896	NA	8491	NA
ORTHOMCL3612	NA	1117	NA	1151	0.614	0.694	NA	NA	0.841	3.07	0.221	NA	2804	NA
ORTHOMCL3614	0.936	NA	NA	0.441	0.028	NA	1256	0.34	0.992	1527	0.312	NA	0.302	NA
ORTHOMCL3617	NA	2212	0.855	1303	NA	NA	NA	NA	0.914	0.605	0.824	NA	0.643	1752
ORTHOMCL362	0.047	8519	NA	0.754	0.025	0.212	0.227	NA	0.716	NA	NA	NA	0.035	0.497
ORTHOMCL3623	NA	0.44	0.861	NA	0.905	0.916	0.697	NA	NA	0.057	NA	NA	0.11	0.842
ORTHOMCL3624	2.38	NA	NA	0.756	1034	0.821	0.552	NA	0.682	0.197	0.958	NA	0.466	NA
ORTHOMCL3628	0.088	0.609	NA	0.612	0.602	NA	1.24	NA	0.176	1.13	NA	NA	NA	0.609
ORTHOMCL3634	0.421	2.4	NA	NA	1518	NA	0.16	NA	8096	5996	0.265	NA	0.263	NA
ORTHOMCL3635	NA	NA	NA	NA	NA	0.859	0.028	NA	NA	NA	0.148	NA	NA	NA
ORTHOMCL3637	0.421	0.636	NA	NA	NA	NA	NA	NA	0.577	NA	0.284	NA	0.011	6.77
ORTHOMCL3640	3459	0.888	NA	NA	0.043	0.04	0.739	NA	NA	NA	NA	NA	1.22	1297
ORTHOMCL3641	0.06	1613	0.512	NA	NA	NA	0.582	NA	NA	0.095	0.034	NA	0.087	NA
ORTHOMCL3643	0.097	1159	NA	NA	0.68	0.107	1671	NA	0.345	1044	1651	NA	0.347	0.681
ORTHOMCL3644	0.407	0.056	NA	NA	1247	NA	4683	NA	0.054	6166	NA	NA	0.314	1.42
ORTHOMCL3645	0.215	1184	NA	1043	0.051	NA	NA	NA	0.98	0.824	0.835	NA	0.164	0.818
ORTHOMCL3648	0.658	0.037	NA	0.057	0.009	0.925	1201	NA	6.06	0.001	0.117	NA	0.069	1061
ORTHOMCL3649	0.988	8581	1.02	0.298	NA	1836	0.031	NA	1007	NA	NA	NA	NA	4338
ORTHOMCL3654	NA	1513	NA	NA	1684	1154	0.965	NA	0.064	5511	0.926	NA	0.059	0.3
ORTHOMCL3655	0.935	0.404	NA	0.051	NA	0.661	0.793	NA	0.795	NA	0.002	NA	2397	1056
ORTHOMCL3656	0.97	0.331	NA	1.48	2565	0.904	2.77	NA	0.076	0.885	NA	NA	NA	NA
ORTHOMCL3658	NA	0.298	1722	1274	0.191	NA	NA	NA	0.045	NA	1267	NA	0.037	NA
ORTHOMCL366	0.033	2753	NA	NA	0.433	0.406	0.334	NA	0.611	0.586	1095	NA	0.722	NA
ORTHOMCL3660	0.026	2.87	NA	NA	0.616	NA	0.885	NA	0.737	NA	NA	NA	0.045	0.712
ORTHOMCL3661	0.192	NA	NA	0.15	0.169	1093	0.75	NA	0.075	0.816	0.008	NA	0.057	NA
ORTHOMCL3665	1.19	1351	NA	0.998	0.089	NA	0.803	NA	1035	1.07	0.056	NA	0.854	NA
ORTHOMCL3666	0.563	NA	NA	0.676	NA	NA	1351	NA	0.579	0.654	0.204	NA	0.498	NA
ORTHOMCL3667	NA	0.376	NA	5732	5.74	0.065	NA	NA	1814	0.16	0.132	NA	1061	0.047
ORTHOMCL3670	0.561	NA	0.485	1153	0.933	0.496	6223	NA	NA	2191	0.581	NA	NA	1104
ORTHOMCL3674	0.284	0.66	NA	NA	0.607	0.063	3002	NA	0.166	0.701	0.586	NA	0.601	1294
ORTHOMCL3675	NA	0.903	NA	7.84	0.347	0.042	0.033	NA	1267	1.06	1031	NA	NA	NA
ORTHOMCL3677	NA	0.036	NA	1304	0.143	NA	0.032	NA	0.016	0.029	1342	NA	NA	0.289
ORTHOMCL3686	0.62	NA	NA	0.163	1024	0.996	0.441	NA	NA	0.265	0.247	NA	0.987	2666
ORTHOMCL3688	0.766	NA	NA	0.148	1381	0.709	0.518	NA	0.016	0.334	NA	NA	0.051	0.643
ORTHOMCL369	0.809	NA	NA	1469	NA	1396	0.707	NA	0.143	0.268	NA	NA	NA	0.828
ORTHOMCL3692	0.618	NA	0.467	0.718	0.504	0.032	0.422	NA	0.015	4951	0.003	NA	0.005	0.365
ORTHOMCL3695	0.104	NA	NA	0.673	NA	NA	0.689	NA	NA	NA	NA	NA	NA	0.888
ORTHOMCL3704	1103	NA	NA	1157	0.836	0.14	NA	NA	0.946	3669	NA	NA	1047	NA
ORTHOMCL3706	0.301	NA	NA	NA	NA	NA	NA	NA	0.173	NA	0.079	NA	0.164	NA
ORTHOMCL3707	0.058	1356	NA	0.153	0.658	0.994	1743	NA	0.592	0.705	0.718	NA	1	NA
ORTHOMCL3717	2556	1188	1806	NA	1512	1018	1331	NA	0.168	1018	1328	NA	1019	1163
ORTHOMCL3719	1693	0.493	NA	NA	NA	0.903	NA	NA	0.156	0.248	NA	NA	0.064	NA
ORTHOMCL3721	NA	0.758	NA	2991	NA	NA	1261	NA	0.068	0.013	0.874	NA	0.475	3037
ORTHOMCL3725	0.521	NA	NA	0.909	0.774	0.431	0.343	NA	0.532	NA	0.429	NA	0.089	0.946
ORTHOMCL3727	0.04	0.945	NA	NA	0.181	NA	NA	NA	0.887	0.904	0.464	NA	NA	0.683
ORTHOMCL3729	0.229	0.63	NA	0.567	0.665	0.134	0.538	NA	0.459	0.617	0.546	NA	0.125	0.619
ORTHOMCL3735	0.066	0.944	NA	1214	NA	NA	1236	NA	0.888	NA	0.94	NA	1058	NA
ORTHOMCL3747	0.285	0.179	NA	NA	5298	2777	0.593	NA	1172	0.048	NA	NA	0.343	1048
ORTHOMCL3749	0.227	NA	NA	NA	1733	NA	NA	NA	1247	1269	0.168	NA	0.323	NA
ORTHOMCL3751	0.599	1506	NA	1865	4236	4038	NA	NA	1306	0.054	0.781	NA	NA	NA
ORTHOMCL3752	NA	0.062	NA	0.662	0.7	NA	1857	NA	NA	3477	0.052	NA	1608	0.28
ORTHOMCL3757	0.033	1238	0.2	0.576	0.105	0.576	NA	NA	0.504	NA	0.03	NA	1113	0.765
ORTHOMCL376	NA	4401	NA	NA	NA	1306	0.334	NA	NA	NA	0.458	NA	NA	NA
ORTHOMCL3765	NA	NA	NA	1697	NA	0.042	0.552	NA	0.063	0.294	NA	NA	NA	7.77
ORTHOMCL3766	0.1	1.1	NA	NA	0.073	0.807	1636	NA	NA	0.693	0.085	NA	0.624	0.766
ORTHOMCL3767	3065	0.386	0.038	NA	NA	NA	NA	NA	0.134	0.062	0.044	NA	0.141	2921
ORTHOMCL3768	0.808	NA	NA	NA	NA	0.596	0.018	NA	0.334	NA	NA	NA	NA	1811
ORTHOMCL3770	0.015	NA	NA	1299	0.278	0.651	0.157	NA	1198	0.718	NA	NA	0.265	1627
ORTHOMCL3773	1083	1344	NA	5587	NA	0.81	0.967	NA	0.784	1076	0.357	NA	0.958	0.867
ORTHOMCL3774	NA	0.139	NA	0.63	NA	NA	NA	NA	0.038	1061	0.639	NA	NA	NA
ORTHOMCL3779	NA	0.005	NA	1.53	2121	1215	0.491	NA	1068	NA	NA	NA	1176	NA
ORTHOMCL3782	NA	4761	0.712	NA	1417	0.119	NA	NA	0.615	0.037	NA	NA	NA	0.372
ORTHOMCL3783	NA	1091	NA	0.026	NA	1266	1.24	NA	1412	5273	0.349	NA	1.04	1274
ORTHOMCL3784	0.803	2941	NA	NA	NA	0.055	NA	NA	0.434	0.042	0.344	NA	1359	NA
ORTHOMCL3786	NA	NA	NA	1117	0.737	0.375	0.772	NA	1575	0.245	4932	NA	0.704	7864
ORTHOMCL3788	0.987	0.663	NA	0.684	0.961	NA	NA	NA	NA	2205	0.351	NA	NA	0.688
ORTHOMCL379	0.035	0.012	0.043	NA	NA	0.037	4037	NA	0.019	NA	1084	NA	NA	NA
ORTHOMCL3793	NA	0.611	0.351	0.124	0.612	NA	1.25	NA	NA	1506	NA	NA	NA	NA
ORTHOMCL3794	0.768	NA	0.584	1138	0.153	0.802	0.59	NA	1175	0.105	0.095	NA	0.331	NA
ORTHOMCL3796	0.724	6.22	NA	NA	1986	0.64	0.666	NA	0.456	0.37	NA	NA	0.644	0.787
ORTHOMCL380	1888	0.904	NA	0.86	NA	0.823	0.572	NA	NA	1113	0.702	NA	1144	1478
ORTHOMCL3803	0.537	1599	NA	0.323	NA	NA	NA	NA	0.218	0.13	0.196	NA	0.03	0.728
ORTHOMCL3808	0.506	NA	NA	0.688	0.75	0.583	0.522	NA	NA	NA	NA	NA	0.179	0.442
ORTHOMCL3812	1672	0.659	NA	NA	NA	1019	0.312	NA	0.902	3007	1481	NA	0.142	NA
ORTHOMCL3814	2214	NA	NA	0.034	NA	1023	2607	NA	1709	0.032	0.05	NA	0.887	3311
ORTHOMCL3818	NA	NA	0.644	NA	0.091	0.742	0.301	NA	0.594	0.046	0.641	NA	NA	NA
ORTHOMCL3821	0.174	0.057	NA	0.871	3888	1208	0.44	NA	1238	1111	1419	NA	NA	0.057
ORTHOMCL3822	0.669	1689	NA	1397	NA	0.036	6.56	NA	0.723	0.535	1.08	NA	0.15	6662
ORTHOMCL3825	0.183	0.161	NA	0.041	0.165	NA	1135	NA	0.029	0.031	8091	NA	0.807	NA
ORTHOMCL3826	0.042	1573	NA	0.135	0.478	0.931	2068	NA	1547	3129	NA	NA	NA	NA
ORTHOMCL3827	NA	0.732	NA	0.718	NA	NA	0.396	NA	0.91	0.922	0.898	NA	1044	0.601
ORTHOMCL3830	0.668	4.53	0.058	NA	1549	1413	2389	NA	1399	0.012	1079	NA	0.635	1085
ORTHOMCL3831	2186	0.582	0.043	1685	NA	0.55	NA	NA	0.961	0.258	0.048	NA	0.876	0.574
ORTHOMCL3834	0.055	NA	NA	1151	1091	1216	0.049	NA	1336	4446	0.028	NA	0.872	NA
ORTHOMCL3839	4259	NA	0.334	NA	1263	NA	NA	NA	1445	NA	1253	NA	0.154	NA
ORTHOMCL3846	1399	NA	NA	0.038	0.799	NA	0.16	NA	0.792	0.647	0.493	NA	NA	0.011
ORTHOMCL3848	0.249	NA	NA	0.842	1191	0.23	1339	NA	0.287	0.86	1928	NA	0.013	0.075
ORTHOMCL3851	NA	0.864	NA	0.352	0.37	0.693	0.081	NA	0.477	NA	0.64	NA	0.541	0.859
ORTHOMCL3852	NA	1041	NA	0.804	NA	0.03	1718	NA	NA	NA	NA	NA	NA	NA
ORTHOMCL3857	NA	NA	NA	0.534	1044	NA	2803	NA	NA	2.6	NA	NA	NA	NA
ORTHOMCL3859	0.465	0.652	NA	2814	NA	NA	NA	NA	1194	1794	1.02	NA	0.539	NA
ORTHOMCL3861	0.345	NA	NA	2317	NA	1738	0.564	NA	2175	0.942	NA	NA	0.143	0.385
ORTHOMCL3865	0.036	NA	NA	0.836	0.555	0.219	NA	NA	0.017	0.623	0.254	NA	0.112	NA
ORTHOMCL3866	0.824	NA	NA	0.967	0.026	0.883	NA	NA	0.758	0.313	0.06	NA	0.886	0.907
ORTHOMCL3870	0.022	NA	NA	NA	NA	NA	NA	NA	0.934	NA	NA	NA	0.942	0.678
ORTHOMCL3873	NA	NA	NA	NA	3215	NA	NA	NA	0.132	0.185	1199	NA	1123	1.04
ORTHOMCL3874	0.01	NA	0.386	NA	0.767	0.576	0.032	NA	NA	NA	1063	NA	1572	NA
ORTHOMCL3875	0.604	0.039	NA	1296	NA	NA	NA	NA	0.897	0.704	0.034	NA	4598	0.051
ORTHOMCL3878	0.228	0.698	NA	6792	0.561	0.43	NA	NA	0.493	0.722	NA	NA	0.08	NA
ORTHOMCL3879	0.83	1392	NA	NA	NA	0.054	NA	NA	1348	NA	0.13	NA	0.71	1249
ORTHOMCL388	NA	0.128	NA	5581	0.27	0.125	NA	NA	0.513	0.188	1415	NA	0.36	NA
ORTHOMCL3880	0.957	0.316	NA	1488	NA	1952	1379	NA	0.061	0.044	NA	NA	NA	NA
ORTHOMCL3881	NA	0.65	NA	NA	1466	NA	1219	NA	0.592	NA	NA	NA	0.046	0.614
ORTHOMCL3882	NA	NA	NA	1445	0.966	1169	1912	NA	0.098	NA	NA	NA	0.555	1523
ORTHOMCL3883	NA	1014	NA	7195	0.01	0.036	0.141	NA	0.014	4.15	0.235	NA	0.824	6.97
ORTHOMCL3884	1294	1395	NA	0.793	NA	0.568	2332	NA	1962	0.055	NA	NA	0.084	0.628
ORTHOMCL3890	0.026	NA	NA	0.279	0.195	NA	NA	NA	0.474	0.061	1882	NA	0.047	3637
ORTHOMCL3896	0.621	NA	NA	0.334	NA	2212	0.209	NA	NA	0.456	NA	NA	1145	0.796
ORTHOMCL3897	0.93	0.681	NA	0.789	0.828	0.701	0.686	NA	NA	0.29	0.875	NA	0.429	NA
ORTHOMCL3902	2424	NA	NA	0.86	0.116	NA	NA	NA	0.093	0.375	NA	NA	0.874	6195
ORTHOMCL3904	0.573	0.001	NA	7306	0.24	NA	NA	NA	NA	0.444	NA	NA	NA	NA
ORTHOMCL3907	0.178	NA	NA	0.848	NA	0.794	0.67	NA	0.131	1056	NA	NA	0.259	NA
ORTHOMCL3911	0.014	NA	NA	NA	0.597	0.47	0.348	NA	NA	0.086	8844	NA	NA	0.852
ORTHOMCL3921	2837	0.602	NA	0.011	NA	NA	NA	NA	0.227	1136	0.469	NA	2417	NA
ORTHOMCL3922	1137	0.033	NA	0.102	NA	3335	NA	NA	0.036	1894	1308	NA	0.518	NA
ORTHOMCL3926	0.644	0.808	0.076	0.983	2781	0.031	0.035	NA	0.073	0.881	NA	NA	0.057	NA
ORTHOMCL3928	1045	NA	1451	NA	5218	1125	1439	NA	0.913	0.852	NA	NA	0.084	NA
ORTHOMCL3931	1168	1955	NA	NA	NA	0.485	1.6	NA	1019	1318	1526	NA	NA	0.745
ORTHOMCL3936	0.089	0.227	0.983	0.262	0.892	0.753	NA	NA	0.536	1548	0.724	NA	0.472	0.667
ORTHOMCL3937	NA	1159	NA	1048	1379	1343	1317	NA	1125	1785	NA	NA	0.108	1475
ORTHOMCL3938	0.287	NA	NA	0.985	2336	NA	NA	NA	0.041	0.293	NA	NA	0.097	0.992
ORTHOMCL394	0.579	NA	NA	0.872	1004	NA	0.027	NA	1204	NA	1064	NA	0.915	0.057
ORTHOMCL3941	0.86	NA	0.198	NA	NA	0.611	0.609	NA	0.809	NA	0.231	NA	0.439	NA
ORTHOMCL3942	2162	4341	NA	0.949	1157	4513	0.043	NA	NA	NA	NA	NA	9139	1671
ORTHOMCL3946	0.147	4186	NA	NA	NA	1053	0.11	NA	1024	NA	0.609	NA	NA	0.044
ORTHOMCL3948	0.92	NA	NA	0.983	NA	NA	1085	NA	NA	0.216	NA	NA	NA	1461
ORTHOMCL3954	0.101	5322	NA	0.364	1244	0.437	NA	NA	7904	NA	1275	NA	0.011	0.117
ORTHOMCL396	2696	0.24	NA	0.257	0.667	1077	0.167	NA	5537	0.581	0.252	NA	0.304	0.327
ORTHOMCL3960	0.015	0.007	NA	NA	NA	NA	1542	NA	NA	1256	NA	NA	1245	NA
ORTHOMCL3965	NA	NA	NA	0.844	1026	1021	NA	NA	0.928	0.256	0.234	NA	0.78	1258
ORTHOMCL3966	0.162	NA	NA	NA	1041	1263	1398	NA	0.952	4.52	0.873	NA	1675	1.3
ORTHOMCL3967	NA	NA	NA	0.163	0.326	NA	6184	NA	0.205	0.097	0.918	NA	0.546	NA
ORTHOMCL3972	0.245	0.066	NA	NA	1224	0.492	NA	NA	NA	1145	0.171	NA	2052	0.037
ORTHOMCL3973	0.709	0.853	NA	0.086	0.93	0.07	0.812	NA	0.694	1341	1006	NA	0.277	0.529
ORTHOMCL3975	0.51	NA	NA	0.103	0.732	1006	0.929	NA	0.027	1051	1279	NA	1264	1466
ORTHOMCL3979	0.323	0.261	NA	1.06	0.074	NA	NA	NA	1059	0.034	0.092	NA	NA	NA
ORTHOMCL3980	0.08	NA	NA	0.641	0.637	0.614	2583	NA	0.163	NA	NA	NA	0.087	0.78
ORTHOMCL3985	0.369	0.105	NA	1374	0.132	0.035	8181	NA	0.601	0.647	2571	NA	0.437	NA
ORTHOMCL3986	2.57	0.151	NA	NA	0.15	NA	NA	NA	0.15	0.149	1002	NA	0.133	0.676
ORTHOMCL3988	0.488	NA	NA	NA	0.858	0.468	1452	NA	0.041	1541	0.113	NA	0.037	1809
ORTHOMCL3989	0.201	1.32	NA	1125	0.204	1165	0.003	NA	1174	1002	NA	NA	0.956	NA
ORTHOMCL399	NA	1105	NA	0.687	0.108	0.215	3983	NA	NA	0.963	0.993	NA	0.197	0.944
ORTHOMCL3990	0.711	0.315	NA	0.64	NA	NA	NA	NA	0.241	NA	0.314	NA	0.043	0.614
ORTHOMCL3995	0.071	9.61	NA	NA	NA	0.119	NA	NA	0.985	1178	NA	NA	8476	NA
ORTHOMCL3996	0.024	NA	1177	NA	0.616	0.362	0.593	NA	NA	1209	NA	NA	NA	0.615
ORTHOMCL3997	0.904	NA	NA	0.147	0.934	NA	NA	NA	0.057	0.072	0.041	NA	NA	NA
ORTHOMCL3998	NA	0.277	NA	0.933	0.219	0.103	NA	NA	0.187	0.227	0.101	NA	0.338	NA
ORTHOMCL4000	0.104	1125	NA	6304	0.89	0.096	NA	NA	0.874	NA	0.687	NA	6102	0.066
ORTHOMCL4001	NA	NA	NA	2043	NA	NA	9505	NA	8763	2044	7915	NA	1355	NA
ORTHOMCL4002	0.191	9559	NA	2146	2946	4904	1067	NA	NA	3021	2852	NA	0.265	NA
ORTHOMCL4005	1.78	NA	NA	0.433	1163	1892	0.199	NA	0.604	0.615	NA	NA	0.448	0.283
ORTHOMCL4006	NA	0.604	NA	NA	NA	1373	NA	NA	0.246	0.045	NA	NA	1937	0.052
ORTHOMCL4007	NA	NA	NA	NA	NA	0.046	NA	NA	NA	0.211	NA	NA	1641	NA
ORTHOMCL4010	8.04	6.75	NA	2458	NA	NA	NA	NA	8314	NA	9812	NA	0.531	NA
ORTHOMCL4012	0.025	1146	NA	0.043	0.016	NA	0.995	NA	0.959	1111	NA	NA	0.206	0.027
ORTHOMCL4018	0.041	0.728	NA	0.683	0.691	NA	0.654	NA	NA	0.958	NA	NA	NA	0.838
ORTHOMCL4019	0.573	1106	NA	1006	0.078	0.663	NA	NA	1606	NA	NA	NA	NA	1465
ORTHOMCL4020	0.657	0.61	NA	0.098	0.125	0.705	1136	NA	NA	0.936	0.389	NA	NA	0.043
ORTHOMCL4025	0.801	NA	NA	0.758	NA	NA	0.068	NA	0.201	NA	NA	NA	0.848	0.806
ORTHOMCL4030	NA	0.826	NA	NA	NA	0.863	0.02	NA	NA	0.039	NA	NA	NA	0.675
ORTHOMCL4031	NA	0.038	NA	1308	1545	0.044	NA	NA	1.06	1071	0.836	NA	0.813	1.29
ORTHOMCL4034	0.54	NA	NA	NA	NA	2125	1376	NA	0.313	NA	0.074	NA	0.124	NA
ORTHOMCL4036	NA	0.156	NA	1964	1056	1174	1177	NA	0.174	9427	0.015	NA	NA	NA
ORTHOMCL4037	0.756	0.982	NA	0.046	1194	NA	NA	NA	1509	1221	0.046	NA	0.082	0.338
ORTHOMCL4040	0.226	0.581	NA	0.065	0.745	NA	0.723	NA	NA	0.054	0.226	NA	0.509	0.733
ORTHOMCL4046	0.837	0.526	NA	0.953	0.583	0.415	4317	NA	0.44	NA	NA	NA	0.086	0.517
ORTHOMCL4049	0.044	NA	NA	0.768	0.733	0.743	0.814	NA	0.774	0.918	0.01	NA	0.033	NA
ORTHOMCL4052	0.018	0.368	NA	0.068	0.068	0.019	0.873	NA	1347	0.05	0.135	NA	0.707	0.059
ORTHOMCL4055	0.737	NA	NA	0.448	NA	2705	NA	NA	0.597	3.3	2029	NA	0.253	NA
ORTHOMCL4057	1228	0.442	NA	0.907	0.304	0.901	NA	NA	0.825	0.106	0.182	NA	0.087	0.916
ORTHOMCL4058	1133	0.288	NA	0.897	NA	NA	1217	NA	0.148	0.073	1148	NA	1948	0.867
ORTHOMCL4061	2093	NA	NA	NA	0.722	0.59	NA	NA	0.066	0.617	0.395	NA	0.439	1577
ORTHOMCL4062	NA	0.022	NA	6362	NA	1353	NA	NA	1191	NA	NA	NA	0.93	1.34
ORTHOMCL4064	2428	1245	NA	5494	0.124	NA	0.967	NA	0.433	0.996	0.275	NA	0.251	0.064
ORTHOMCL4065	NA	0.07	NA	0.14	0.495	NA	NA	NA	0.2	0.2	NA	NA	4317	1737
ORTHOMCL4067	0.528	0.97	NA	0.43	NA	0.698	NA	NA	NA	0.737	1206	NA	NA	0.467
ORTHOMCL4068	NA	2082	NA	0.113	0.684	0.913	NA	NA	0.13	0.402	0.102	NA	0.248	0.745
ORTHOMCL4069	0.337	0.034	NA	NA	NA	0.05	NA	NA	0.035	NA	0.033	NA	0.03	0.707
ORTHOMCL4070	NA	NA	NA	NA	0.321	NA	1143	NA	0.167	0.449	0.27	NA	0.152	0.615
ORTHOMCL4071	0.091	1.03	NA	NA	5107	1032	0.098	NA	0.641	0.051	0.955	NA	0.667	NA
ORTHOMCL4075	0.308	0.109	0.087	0.028	NA	0.056	0.244	NA	0.789	0.957	0.714	NA	0.025	NA
ORTHOMCL4076	1054	0.749	NA	1176	0.045	NA	9111	NA	0.702	1625	0.907	NA	NA	1483
ORTHOMCL4083	0.365	0.732	NA	NA	NA	0.036	0.364	NA	0.088	0.051	0.168	NA	0.611	0.257
ORTHOMCL4085	NA	NA	NA	NA	NA	4196	NA	NA	0.827	NA	NA	NA	0.01	0.191
ORTHOMCL4086	NA	NA	NA	3.43	NA	2973	NA	NA	0.183	1433	NA	NA	1.06	NA
ORTHOMCL4089	0.765	NA	NA	NA	NA	2549	NA	NA	2874	6927	NA	NA	NA	NA
ORTHOMCL4090	0.595	0.068	NA	0.07	1525	NA	0.486	NA	1561	0.026	0.023	NA	0.042	0.038
ORTHOMCL4092	NA	0.859	NA	0.671	NA	2731	0.547	NA	2.17	0.844	0.922	NA	0.794	0.631
ORTHOMCL4093	NA	1.11	NA	0.924	1374	1026	NA	NA	0.142	0.256	0.086	NA	1204	NA
ORTHOMCL4098	0.61	0.869	NA	0.181	0.048	0.133	5194	NA	0.092	0.081	0.109	NA	0.082	0.121
ORTHOMCL41	NA	NA	NA	NA	0.798	1203	NA	NA	0.198	0.817	NA	NA	NA	1218
ORTHOMCL4100	0.137	NA	NA	1.05	5643	NA	1853	NA	0.642	0.499	0.264	NA	0.324	0.689
ORTHOMCL4102	0.634	0.323	NA	NA	0.68	0.397	1261	NA	0.396	1845	NA	NA	0.319	1.15
ORTHOMCL4103	1128	1.23	NA	1273	0.212	1289	1.12	NA	0.229	6424	1288	NA	0.136	1122
ORTHOMCL4109	0.081	NA	1001	0.81	NA	0.036	1029	NA	0.149	0.108	0.071	NA	NA	2001
ORTHOMCL4110	NA	0.088	NA	1222	0.167	1002	NA	NA	0.203	1065	0.063	NA	0.051	0.353
ORTHOMCL4111	NA	NA	NA	NA	5116	4298	NA	NA	NA	NA	7561	NA	1078	NA
ORTHOMCL4113	0.033	NA	0.861	0.219	NA	0.253	NA	NA	0.15	1045	0.144	NA	0.188	NA
ORTHOMCL4117	0.776	0.295	NA	1154	NA	0.695	0.69	NA	0.472	0.294	0.098	NA	0.566	0.589
ORTHOMCL4118	NA	0.681	NA	0.982	NA	0.852	NA	NA	0.366	0.49	NA	NA	0.048	0.678
ORTHOMCL4119	0.002	0.353	NA	4.02	0.369	0.605	NA	NA	0.632	0.287	NA	NA	1.78	1303
ORTHOMCL412	0.042	NA	NA	NA	NA	NA	0.698	NA	NA	0.103	NA	NA	NA	NA
ORTHOMCL4121	0.031	1097	NA	1665	0.661	0.296	NA	NA	1438	0.17	0.051	NA	0.076	NA
ORTHOMCL4122	0.601	NA	NA	NA	2836	0.034	NA	NA	NA	NA	0.038	NA	NA	1054
ORTHOMCL4123	1108	NA	NA	2535	NA	0.773	0.974	NA	0.113	0.722	1042	NA	1192	0.268
ORTHOMCL4124	0.854	0.504	NA	NA	0.896	NA	1931	NA	0.009	1016	0.651	NA	0.015	0.88
ORTHOMCL4126	0.778	0.414	NA	0.047	3744	0.259	1.31	NA	0.683	0.656	1185	NA	0.004	1.31
ORTHOMCL4128	NA	1442	NA	0.045	NA	NA	8011	NA	NA	1101	1083	NA	1059	NA
ORTHOMCL4140	0.181	NA	NA	0.82	0.598	0.584	NA	NA	0.573	1762	NA	NA	NA	NA
ORTHOMCL4143	0.468	NA	NA	8036	0.251	NA	NA	NA	NA	2257	1985	NA	7795	0.113
ORTHOMCL4145	4275	NA	NA	0.872	0.941	0.456	NA	NA	0.635	0.865	NA	NA	NA	NA
ORTHOMCL4148	0.161	1192	NA	0.123	0.097	NA	NA	NA	0.073	0.071	1179	NA	1407	1.23
ORTHOMCL4149	0.037	NA	NA	1745	NA	0.185	NA	NA	NA	0.048	0.147	NA	3268	2648
ORTHOMCL415	NA	NA	NA	0.894	0.706	1.32	NA	NA	0.143	0.76	0.272	NA	3209	NA
ORTHOMCL4153	0.312	NA	NA	0.265	0.087	0.989	1036	NA	1451	1482	NA	NA	1076	1662
ORTHOMCL4154	0.476	NA	NA	3298	2486	1.09	NA	NA	0.933	NA	NA	NA	NA	NA
ORTHOMCL4158	NA	0.702	NA	NA	NA	1.62	NA	NA	NA	1525	NA	NA	NA	0.067
ORTHOMCL4161	1063	1005	NA	0.779	1678	1418	NA	NA	0.813	0.726	0.921	NA	0.738	NA
ORTHOMCL4170	0.257	9979	NA	NA	0.826	0.422	1253	NA	0.033	0.99	NA	NA	0.044	0.829
ORTHOMCL4172	0.748	NA	NA	6824	3886	8956	NA	NA	0.276	NA	NA	NA	0.087	0.898
ORTHOMCL4175	0.72	NA	0.046	NA	NA	NA	NA	NA	0.077	NA	0.153	NA	0.307	1183
ORTHOMCL4176	NA	1098	0.972	0.024	5394	0.013	0.005	NA	1131	0.265	0.009	NA	0.068	NA
ORTHOMCL4177	NA	0.109	NA	0.664	0.333	0.587	0.662	NA	0.321	NA	NA	NA	0.199	4064
ORTHOMCL4178	0.044	0.619	NA	0.053	NA	0.154	NA	NA	0.138	0.489	0.095	NA	0.747	0.735
ORTHOMCL4179	0.029	NA	NA	NA	0.68	NA	0.042	NA	0.235	0.094	0.281	NA	0.04	0.563
ORTHOMCL4182	0.068	NA	NA	NA	0.517	NA	2.35	NA	NA	NA	0.096	NA	0.525	0.271
ORTHOMCL4183	0.336	NA	NA	7033	NA	NA	0.654	NA	NA	1302	NA	NA	NA	1002
ORTHOMCL4185	0.382	0.266	NA	0.781	NA	NA	NA	NA	0.427	0.509	0.579	NA	0.147	0.665
ORTHOMCL4187	NA	NA	NA	NA	1215	NA	1303	NA	0.396	0.264	0.144	NA	NA	1069
ORTHOMCL4188	9644	NA	NA	9141	9608	0.845	NA	NA	1.84	8081	1792	NA	NA	0.086
ORTHOMCL4189	0.797	1.11	NA	NA	1095	0.85	0.244	NA	NA	0.787	NA	NA	0.06	NA
ORTHOMCL4192	NA	NA	NA	NA	0.623	NA	NA	NA	NA	NA	NA	NA	NA	NA
ORTHOMCL4193	0.738	NA	NA	NA	NA	0.661	NA	NA	NA	NA	NA	NA	NA	NA
ORTHOMCL4195	NA	0.487	NA	1037	NA	NA	NA	NA	0.955	0.969	0.432	NA	0.943	1164
ORTHOMCL4198	0.404	NA	NA	0.231	1.01	1443	0.066	NA	0.233	0.366	0.082	NA	0.172	NA
ORTHOMCL42	NA	5211	NA	8397	NA	0.097	NA	NA	1068	0.054	NA	NA	1362	2655
ORTHOMCL4201	4.67	0.668	NA	0.27	NA	NA	0.145	NA	NA	0.501	NA	NA	0.993	0.744
ORTHOMCL4202	0.069	NA	0.568	1.26	0.635	2438	0.572	NA	0.035	0.062	NA	NA	NA	0.611
ORTHOMCL4203	NA	NA	NA	0.411	0.192	1126	NA	NA	0.06	0.094	NA	NA	0.081	NA
ORTHOMCL4205	0.5	2622	NA	0.056	1425	1093	0.847	NA	0.824	1749	0.979	NA	1136	NA
ORTHOMCL4209	0.642	0.267	NA	0.167	0.42	0.037	0.462	NA	2762	0.947	NA	NA	4878	0.695
ORTHOMCL4210	NA	NA	NA	NA	NA	0.16	0.351	NA	0.045	0.022	0.077	NA	0.002	1133
ORTHOMCL4211	0.424	NA	NA	0.693	NA	0.68	0.69	NA	NA	0.194	NA	NA	0.058	1085
ORTHOMCL4215	NA	NA	NA	NA	5267	9799	0.177	NA	0.199	0.466	0.65	NA	2378	0.684
ORTHOMCL4216	0.458	NA	NA	0.855	NA	0.01	0.852	NA	0.772	5583	0.014	NA	NA	0.088
ORTHOMCL4219	4189	0.652	NA	0.758	0.64	0.054	0.015	NA	0.693	0.161	0.684	NA	0.739	0.531
ORTHOMCL4222	0.842	NA	NA	NA	1435	0.56	NA	NA	0.913	0.784	3689	NA	0.918	1563
ORTHOMCL4223	0.621	0.41	NA	1518	1646	NA	NA	NA	5441	1934	2119	NA	0.508	NA
ORTHOMCL4227	0.887	0.828	NA	0.209	0.906	0.072	0.569	NA	0.085	1002	0.834	NA	0.835	0.781
ORTHOMCL4228	2934	NA	0.726	0.018	0.209	0.197	0.09	NA	0.08	0.031	0.591	NA	0.023	0.508
ORTHOMCL4229	0.885	0.393	NA	0.079	NA	NA	1948	NA	1.45	0.266	NA	NA	0.14	0.723
ORTHOMCL423	5519	NA	NA	NA	0.015	0.002	NA	NA	0.679	NA	0.023	NA	0.036	NA
ORTHOMCL4232	0.407	NA	NA	0.417	NA	0.85	0.003	NA	0.064	0.476	1236	NA	0.47	0.654
ORTHOMCL4234	1138	NA	NA	NA	NA	NA	1143	NA	NA	0.151	1328	NA	0.286	0.306
ORTHOMCL4238	1186	0.896	NA	1401	NA	NA	0.841	NA	1097	0.618	NA	NA	0.949	0.725
ORTHOMCL4243	5.36	1115	NA	1026	0.904	NA	0.941	NA	0.914	1029	0.009	NA	0.658	1036
ORTHOMCL4244	1525	1415	NA	0.333	0.088	NA	NA	NA	0.134	0.201	0.183	NA	0.182	4802
ORTHOMCL4248	0.929	0.15	NA	1027	0.011	1066	0.042	NA	NA	0.877	0.954	NA	NA	NA
ORTHOMCL4252	0.054	4143	NA	2269	NA	2084	2071	NA	NA	0.962	0.739	NA	0.947	2.03
ORTHOMCL4253	0.209	0.124	NA	8181	1086	1021	0.147	NA	2.3	8616	NA	NA	1.01	0.573
ORTHOMCL4256	0.388	NA	NA	0.799	0.867	0.606	0.205	NA	0.826	0.712	0.071	NA	0.151	NA
ORTHOMCL4257	0.026	0.865	NA	1081	NA	NA	NA	NA	0.267	0.95	0.325	NA	0.41	NA
ORTHOMCL4260	1284	NA	NA	1198	NA	NA	NA	NA	NA	NA	0.112	NA	0.046	3435
ORTHOMCL4269	0.727	1963	9.43	0.06	NA	0.451	0.732	NA	NA	NA	0.005	NA	1103	0.405
ORTHOMCL4271	0.029	NA	0.557	0.982	NA	2479	0.027	NA	NA	NA	NA	NA	2962	0.968
ORTHOMCL4272	NA	0.033	NA	0.048	0.971	6536	1069	NA	0.049	0.957	1525	NA	0.315	NA
ORTHOMCL4275	NA	NA	NA	NA	NA	1381	3475	NA	NA	NA	NA	NA	1474	5915
ORTHOMCL4276	0.676	0.911	NA	1123	0.469	1037	0.267	NA	0.056	0.649	3.98	NA	0.848	0.457
ORTHOMCL4277	NA	0.685	NA	1023	0.032	NA	0.495	NA	2237	0.125	NA	NA	0.049	0.897
ORTHOMCL4278	0.223	0.201	NA	NA	NA	1034	1287	NA	0.923	2041	1164	NA	1068	2337
ORTHOMCL428	0.053	NA	NA	1073	NA	7604	4346	NA	0.05	0.42	0.081	NA	NA	NA
ORTHOMCL4283	1311	NA	NA	1129	1.08	NA	0.307	NA	3212	NA	NA	NA	NA	8249
ORTHOMCL4284	3418	NA	NA	0.761	6.75	NA	1442	NA	3408	NA	NA	NA	3469	0.275
ORTHOMCL4285	NA	0.167	NA	0.045	0.576	NA	3042	NA	NA	0.695	0.553	NA	0.087	NA
ORTHOMCL4291	NA	0.994	NA	NA	3227	NA	0.403	NA	1032	NA	0.725	NA	0.941	0.677
ORTHOMCL4293	2096	NA	NA	NA	1157	1683	NA	NA	NA	1.15	1406	NA	0.954	NA
ORTHOMCL4294	NA	0.662	NA	NA	0.341	0.787	1405	NA	0.353	0.357	0.079	NA	0.488	NA
ORTHOMCL4306	0.039	NA	NA	NA	2038	1022	1028	NA	0.731	1534	0.37	NA	NA	0.027
ORTHOMCL4307	0.022	NA	NA	1.24	0.087	3994	1255	NA	0.104	5413	NA	NA	NA	1147
ORTHOMCL4308	NA	0.786	NA	1048	0.088	0.156	NA	NA	NA	1053	NA	NA	NA	0.983
ORTHOMCL4312	0.042	1232	NA	0.718	0.493	1268	NA	NA	NA	NA	0.728	NA	0.028	6725
ORTHOMCL4316	0.19	0.196	NA	0.894	0.162	0.757	0.732	NA	0.091	0.937	0.085	NA	0.55	0.079
ORTHOMCL4317	1645	0.07	NA	0.976	0.511	NA	0.776	NA	0.074	0.079	0.081	NA	0.069	NA
ORTHOMCL4321	NA	0.781	NA	4707	NA	0.687	NA	NA	1306	0.317	NA	NA	NA	1119
ORTHOMCL4329	0.919	0.331	NA	NA	0.235	1437	0.846	NA	1632	1192	0.555	NA	1061	NA
ORTHOMCL4332	1198	1655	NA	1229	NA	0.042	0.045	NA	0.099	2832	0.372	NA	0.392	1953
ORTHOMCL4335	NA	0.625	NA	0.747	0.667	0.386	0.358	NA	0.177	0.748	NA	NA	NA	0.778
ORTHOMCL4336	1.68	0.727	NA	0.255	NA	0.531	0.539	NA	0.637	0.7	0.952	NA	0.313	0.791
ORTHOMCL4338	0.108	NA	NA	0.525	0.115	0.145	0.363	NA	1281	0.109	1.15	NA	NA	0.51
ORTHOMCL4339	0.069	2535	NA	0.832	0.238	NA	NA	NA	0.256	1269	0.09	NA	0.058	NA
ORTHOMCL4340	0.581	NA	NA	0.052	NA	0.826	NA	NA	1091	NA	2018	NA	2435	1603
ORTHOMCL4342	0.711	1169	NA	0.059	0.062	NA	0.529	NA	1429	0.018	0.952	NA	0.423	0.825
ORTHOMCL4347	NA	0.315	NA	NA	NA	0.053	0.517	NA	NA	NA	NA	NA	1.3	NA
ORTHOMCL4348	0.225	0.687	NA	1057	0.679	1479	0.361	NA	0.108	0.061	2629	NA	0.743	0.682
ORTHOMCL435	1055	1181	NA	NA	0.886	0.767	0.756	NA	0.114	0.237	0.887	NA	0.421	NA
ORTHOMCL4350	0.419	NA	0.714	0.098	NA	NA	NA	NA	0.754	NA	NA	NA	0.013	0.543
ORTHOMCL4351	0.778	0.728	NA	1181	1911	0.186	0.243	NA	NA	0.245	NA	NA	NA	0.75
ORTHOMCL4354	0.537	0.136	NA	NA	0.783	0.52	0.464	NA	0.767	NA	0.817	NA	0.001	0.806
ORTHOMCL4355	1172	NA	NA	NA	NA	0.036	NA	NA	0.533	0.466	0.793	NA	0.82	1186
ORTHOMCL4358	0.436	0.568	NA	0.624	0.613	0.526	NA	1947	0.377	0.413	NA	NA	0.403	0.558
ORTHOMCL4359	0.089	1071	1074	NA	NA	0.706	0.755	NA	0.085	NA	0.109	NA	NA	1445
ORTHOMCL4367	0.099	1319	0.94	0.058	0.964	0.102	1321	NA	NA	NA	0.175	NA	1.29	0.159
ORTHOMCL4368	0.431	NA	NA	0.009	NA	0.222	0.004	NA	0.036	NA	NA	NA	0.028	NA
ORTHOMCL4373	2621	9392	NA	NA	NA	0.941	0.017	NA	1878	0.017	NA	NA	0.044	0.737
ORTHOMCL4375	0.608	0.86	0.407	NA	NA	NA	NA	NA	1273	5094	NA	NA	NA	NA
ORTHOMCL4376	0.029	NA	NA	NA	NA	1248	0.074	NA	0.029	0.87	0.42	NA	0.936	0.983
ORTHOMCL4378	NA	4974	NA	0.622	NA	1687	1434	NA	1251	NA	NA	NA	NA	0.714
ORTHOMCL4379	NA	NA	NA	NA	4.18	8553	0.052	NA	3592	1.21	0.699	NA	0.653	NA
ORTHOMCL438	3554	NA	NA	0.604	0.063	NA	NA	NA	NA	4341	3491	NA	NA	NA
ORTHOMCL4380	NA	0.031	NA	1104	1066	0.562	1051	NA	0.022	0.962	1026	NA	0.974	NA
ORTHOMCL4382	0.386	0.788	NA	1618	1062	NA	0.345	NA	NA	NA	0.121	NA	0.367	NA
ORTHOMCL4383	0.238	3485	NA	0.071	7998	1317	7194	NA	0.152	0.659	0.847	NA	0.108	1848
ORTHOMCL4385	1077	NA	NA	NA	NA	0.672	0.673	NA	0.309	0.232	0.238	NA	0.504	5804
ORTHOMCL4386	0.043	0.084	NA	0.012	1132	NA	NA	NA	0.034	4142	NA	NA	NA	7261
ORTHOMCL4388	0.36	NA	NA	NA	0.656	NA	0.885	NA	NA	NA	NA	NA	NA	0.664
ORTHOMCL4390	0.011	0.464	0.062	NA	5.55	0.429	NA	NA	0.385	0.275	0.463	NA	0.407	NA
ORTHOMCL4391	0.557	1.13	NA	NA	NA	0.049	0.468	NA	0.53	3228	0.223	NA	0.952	3953
ORTHOMCL4392	0.263	NA	NA	2274	NA	4136	0.256	NA	NA	2738	1569	NA	0.337	NA
ORTHOMCL4393	1043	0.661	0.424	0.451	0.227	0.83	0.654	NA	0.235	0.122	0.325	NA	0.067	NA
ORTHOMCL4395	0.628	NA	NA	NA	0.273	0.499	0.073	NA	0.044	0.016	NA	NA	NA	NA
ORTHOMCL4396	0.042	1433	NA	0.095	NA	NA	0.819	NA	1352	NA	0.075	NA	0.019	NA
ORTHOMCL4398	1127	NA	NA	NA	NA	NA	1623	NA	0.076	1188	0.202	NA	NA	0.222
ORTHOMCL4399	0.327	NA	NA	0.994	NA	1707	NA	NA	0.786	NA	0.045	NA	0.069	4388
ORTHOMCL440	0.066	1228	NA	0.585	1323	0.055	0.722	NA	NA	0.809	NA	NA	1637	0.872
ORTHOMCL4404	0.035	NA	NA	0.062	0.113	NA	4715	NA	0.004	NA	NA	NA	0.053	NA
ORTHOMCL4405	NA	NA	1516	0.511	3327	NA	NA	NA	0.528	0.928	0.476	NA	0.186	0.538
ORTHOMCL4409	NA	1018	NA	0.344	1037	NA	NA	NA	0.053	0.067	NA	NA	2146	3266
ORTHOMCL4412	0.794	NA	NA	NA	0.646	0.393	1096	NA	0.06	NA	0.951	NA	0.054	NA
ORTHOMCL4413	0.959	0.614	NA	NA	NA	0.608	0.607	NA	0.516	0.975	0.152	NA	0.257	0.606
ORTHOMCL4414	NA	0.476	NA	0.348	1086	0.788	1392	NA	0.808	0.151	0.108	NA	0.061	NA
ORTHOMCL4415	0.078	0.27	NA	NA	NA	NA	NA	NA	0.089	0.054	0.126	NA	1108	NA
ORTHOMCL442	NA	NA	NA	NA	NA	NA	0.309	NA	NA	0.245	NA	NA	0.054	NA
ORTHOMCL4421	NA	NA	NA	0.38	0.177	0.613	0.054	NA	0.995	1222	0.239	NA	0.942	0.556
ORTHOMCL4424	0.339	2087	NA	1007	0.98	0.08	2521	NA	3715	0.886	0.51	NA	0.89	0.516
ORTHOMCL4425	NA	NA	NA	NA	NA	0.365	NA	NA	0.329	0.425	NA	NA	1248	NA
ORTHOMCL4427	0.614	1187	NA	1151	1341	0.05	0.591	NA	1389	1149	1458	NA	0.716	NA
ORTHOMCL4429	1354	2965	NA	0.036	0.024	0.315	3168	NA	1141	1652	0.528	NA	0.018	NA
ORTHOMCL4430	0.124	1495	NA	1221	0.663	NA	1123	NA	0.465	0.298	NA	NA	NA	NA
ORTHOMCL4431	0.468	0.549	NA	0.277	0.277	0.426	0.97	NA	0.058	0.142	NA	NA	0.195	NA
ORTHOMCL4433	0.095	0.267	NA	0.134	1018	0.29	NA	NA	0.104	0.032	1047	NA	0.252	NA
ORTHOMCL4435	0.418	1071	NA	0.051	1089	2019	0.551	NA	1064	3002	1.01	NA	4152	1811
ORTHOMCL4439	0.043	NA	0.986	0.271	NA	NA	NA	NA	0.954	0.765	0.958	NA	NA	NA
ORTHOMCL4440	0.108	0.491	NA	0.053	0.862	NA	0.915	NA	0.111	0.072	0.144	NA	0.082	0.645
ORTHOMCL4449	0.685	0.898	NA	1227	1092	NA	0.066	NA	0.904	0.063	NA	NA	3.11	0.355
ORTHOMCL4454	2101	0.681	NA	NA	0.683	NA	NA	NA	0.283	NA	0.066	NA	7.11	0.26
ORTHOMCL4455	0.083	7425	NA	2386	NA	1.18	0.128	NA	0.135	0.034	0.026	NA	6968	0.668
ORTHOMCL4458	NA	NA	NA	9001	NA	1857	0.27	NA	1107	0.75	1091	NA	0.066	4437
ORTHOMCL4459	NA	1065	NA	0.915	NA	NA	0.677	NA	1285	0.86	0.182	NA	0.438	NA
ORTHOMCL446	0.677	6964	NA	0.681	0.62	NA	2947	NA	NA	NA	NA	NA	0.654	0.662
ORTHOMCL4462	6207	NA	NA	0.774	0.068	NA	0.007	NA	NA	0.816	0.757	NA	0.033	0.079
ORTHOMCL4465	NA	0.271	NA	NA	NA	NA	0.901	NA	0.812	0.968	0.044	NA	0.18	0.027
ORTHOMCL4469	NA	0.974	NA	0.873	NA	NA	NA	NA	1109	0.972	0.046	NA	0.243	0.043
ORTHOMCL447	NA	NA	NA	1.12	2696	4444	NA	NA	0.632	NA	0.732	NA	NA	4665
ORTHOMCL4472	6593	NA	NA	0.284	NA	0.932	3061	NA	3263	1.22	0.023	NA	1.84	NA
ORTHOMCL4477	0.004	NA	NA	0.604	NA	NA	NA	NA	0.515	NA	0.094	NA	0.132	0.137
ORTHOMCL4478	0.176	0.822	NA	NA	0.681	0.602	NA	NA	0.157	0.839	0.048	NA	0.155	NA
ORTHOMCL4481	NA	NA	NA	NA	NA	0.014	0.693	NA	2.35	5707	NA	NA	1248	9357
ORTHOMCL4484	0.238	3796	NA	NA	1.05	0.672	1248	NA	0.899	0.058	0.037	NA	NA	NA
ORTHOMCL4490	3733	0.203	NA	0.112	0.069	NA	0.768	NA	0.108	0.788	0.032	NA	0.136	0.068
ORTHOMCL4491	NA	0.756	1189	3697	1366	NA	NA	NA	NA	1573	NA	NA	1973	0.345
ORTHOMCL4492	NA	NA	NA	NA	0.057	NA	0.047	NA	NA	1161	1144	NA	0.468	0.672
ORTHOMCL4497	1434	1.12	NA	3775	NA	0.651	NA	NA	1.39	0.918	1342	NA	9427	NA
ORTHOMCL4504	0.503	0.13	NA	0.841	0.176	NA	0.73	NA	0.177	1612	NA	NA	1085	0.083
ORTHOMCL4507	NA	1273	NA	0.049	1.43	NA	NA	NA	0.292	NA	NA	NA	1629	NA
ORTHOMCL4510	0.448	NA	NA	0.233	NA	2.28	0.236	NA	0.099	0.801	8.3	NA	NA	5661
ORTHOMCL4511	NA	0.57	NA	0.821	0.776	0.505	0.346	NA	1074	0.496	NA	NA	0.516	0.858
ORTHOMCL4513	7601	2094	NA	NA	NA	2894	0.834	NA	1428	0.862	NA	NA	NA	NA
ORTHOMCL4514	0.939	1026	NA	0.182	0.318	2.35	NA	NA	0.122	1198	1819	NA	0.114	1465
ORTHOMCL4516	NA	0.1	NA	0.05	0.139	0.302	0.875	NA	0.068	0.941	0.245	NA	0.042	0.296
ORTHOMCL4523	0.165	0.346	NA	0.19	2553	0.675	0.567	NA	0.517	0.586	3094	NA	0.275	0.115
ORTHOMCL4524	NA	1154	NA	0.926	7417	NA	NA	NA	0.905	1951	0.786	NA	2337	NA
ORTHOMCL4526	0.897	0.305	NA	1351	0.456	0.32	0.268	NA	0.998	0.423	1764	NA	0.086	0.122
ORTHOMCL4529	NA	0.258	NA	0.173	1765	NA	NA	NA	0.49	0.981	NA	NA	NA	0.678
ORTHOMCL453	NA	1284	NA	NA	0.635	0.683	0.891	NA	0.121	0.158	0.533	NA	0.39	NA
ORTHOMCL4530	0.211	0.527	NA	0.003	0.032	0.021	5177	NA	0.169	0.302	NA	NA	3625	0.008
ORTHOMCL4536	0.388	0.158	NA	0.014	NA	NA	NA	NA	0.838	0.812	0.757	NA	NA	NA
ORTHOMCL4537	0.175	NA	NA	NA	NA	1281	0.205	NA	0.144	0.172	0.056	NA	0.29	0.297
ORTHOMCL4538	NA	2368	NA	0.303	0.187	NA	0.76	NA	0.094	NA	0.145	NA	1143	0.193
ORTHOMCL4539	NA	NA	NA	0.058	NA	1458	3561	NA	1203	0.157	1132	NA	NA	2607
ORTHOMCL454	2385	1235	NA	NA	0.727	2158	1079	NA	NA	0.119	0.166	NA	0.116	NA
ORTHOMCL4540	1345	NA	NA	0.579	NA	NA	NA	NA	0.101	NA	0.076	NA	0.601	NA
ORTHOMCL4542	0.198	NA	NA	2566	1074	NA	0.894	NA	0.04	0.031	NA	NA	0.025	2148
ORTHOMCL4546	0.049	NA	NA	0.968	0.344	1048	0.629	NA	0.448	1062	NA	NA	NA	3562
ORTHOMCL455	0.057	1783	0.027	0.61	2764	0.008	2842	NA	0.704	NA	0.929	NA	0.865	0.882
ORTHOMCL4556	1106	NA	NA	0.064	NA	NA	0.843	NA	0.638	1335	0.946	NA	NA	NA
ORTHOMCL4559	NA	0.118	NA	NA	0.469	0.954	1313	NA	0.133	0.073	0.43	NA	0.765	1.02
ORTHOMCL4563	1144	0.31	NA	NA	0.623	0.888	0.762	NA	0.732	0.263	NA	NA	3766	0.217
ORTHOMCL4568	0.369	1.07	NA	NA	0.528	NA	5067	NA	NA	0.868	NA	NA	0.04	0.022
ORTHOMCL4570	0.503	0.617	0.052	0.579	1951	NA	1186	NA	0.913	0.154	0.66	NA	NA	1.08
ORTHOMCL4572	0.017	0.756	0.428	NA	NA	NA	NA	NA	0.896	0.773	NA	NA	NA	2925
ORTHOMCL4576	0.961	NA	NA	0.394	2539	0.056	NA	NA	0.399	0.348	5312	NA	0.632	NA
ORTHOMCL4577	NA	0.019	NA	NA	3.57	0.473	0.399	NA	1217	1304	1305	NA	0.086	3471
ORTHOMCL458	0.082	NA	NA	0.004	NA	0.283	0.114	NA	0.034	NA	NA	NA	NA	NA
ORTHOMCL4586	NA	NA	NA	0.467	1292	0.522	NA	NA	0.499	1.2	0.015	NA	0.648	NA
ORTHOMCL4591	NA	0.015	NA	0.137	0.133	0.901	1238	NA	0.946	2106	0.927	NA	0.556	0.061
ORTHOMCL4596	NA	0.586	0.378	1036	1001	0.85	1004	NA	1289	0.906	0.942	NA	NA	0.546
ORTHOMCL4597	1237	1044	NA	0.675	NA	NA	NA	NA	0.965	0.532	NA	NA	0.218	NA
ORTHOMCL4598	0.358	NA	NA	NA	NA	NA	NA	NA	0.101	0.306	0.144	NA	1373	1104
ORTHOMCL4603	NA	0.043	NA	NA	NA	NA	0.777	NA	0.085	0.219	0.054	NA	0.191	NA
ORTHOMCL4604	0.228	1781	NA	NA	0.653	NA	NA	NA	0.764	0.067	NA	NA	1223	NA
ORTHOMCL4605	NA	NA	NA	2013	3232	0.957	0.88	NA	0.228	3776	NA	NA	NA	NA
ORTHOMCL4606	0.788	1245	NA	NA	NA	1427	0.344	NA	NA	NA	NA	NA	NA	1196
ORTHOMCL4608	NA	2136	NA	6398	NA	NA	NA	NA	0.03	0.976	2468	NA	NA	NA
ORTHOMCL4610	0.542	0.81	NA	0.828	1.06	0.039	0.621	NA	0.295	0.931	0.629	NA	0.151	1188
ORTHOMCL4616	NA	1.35	NA	0.211	0.528	0.365	2869	NA	0.276	1228	0.255	NA	0.17	NA
ORTHOMCL462	NA	0.572	NA	NA	0.128	0.628	0.86	NA	NA	0.242	0.893	NA	0.364	NA
ORTHOMCL4622	0.182	NA	NA	0.372	0.268	0.152	0.402	NA	0.712	1181	0.788	NA	0.186	0.235
ORTHOMCL4623	0.004	0.22	NA	1254	2079	0.034	NA	NA	0.968	0.753	0.129	0.686	0.451	NA
ORTHOMCL4630	NA	0.349	NA	NA	NA	NA	NA	NA	NA	NA	NA	NA	NA	NA
ORTHOMCL4631	1619	9159	NA	0.531	NA	0.476	NA	NA	NA	NA	0.312	NA	NA	9.46
ORTHOMCL4634	0.816	0.802	NA	0.823	0.049	0.475	0.024	NA	0.041	1426	0.519	NA	0.408	0.477
ORTHOMCL4636	NA	NA	NA	1149	NA	1227	1271	NA	0.036	0.005	1267	NA	0.065	NA
ORTHOMCL464	0.064	NA	NA	0.696	NA	1.2	1309	NA	0.057	NA	NA	NA	0.203	NA
ORTHOMCL4641	0.287	NA	NA	NA	0.633	0.659	NA	NA	0.036	0.04	0.598	NA	0.337	0.619
ORTHOMCL4644	8682	2.51	NA	0.056	0.2	0.601	0.777	NA	1968	0.914	0.066	NA	1198	1886
ORTHOMCL4649	0.559	NA	NA	1085	NA	0.057	NA	NA	1505	NA	0.072	NA	1137	0.659
ORTHOMCL4652	NA	NA	NA	4016	NA	NA	0.033	NA	0.005	0.05	NA	NA	0.909	NA
ORTHOMCL4654	0.723	0.866	NA	1125	2979	1229	0.101	NA	0.194	NA	NA	NA	0.122	NA
ORTHOMCL4656	NA	NA	NA	2114	NA	2261	NA	NA	0.545	1.22	NA	NA	1.25	NA
ORTHOMCL4657	0.287	NA	NA	NA	0.568	0.228	1179	NA	1537	0.621	0.36	NA	0.327	2558
ORTHOMCL466	NA	1808	NA	NA	0.645	1.21	NA	NA	2277	0.741	NA	NA	0.382	0.529
ORTHOMCL4660	1204	0.723	NA	1038	1018	1071	0.345	NA	1553	NA	1447	NA	NA	2179
ORTHOMCL4661	1.17	1338	NA	0.444	NA	0.067	NA	NA	0.272	0.632	0.094	NA	0.136	0.926
ORTHOMCL4662	NA	NA	NA	NA	0.183	NA	NA	NA	0.217	0.079	0.255	NA	0.86	1584
ORTHOMCL4663	NA	NA	NA	NA	NA	0.86	0.527	NA	0.921	NA	NA	NA	NA	NA
ORTHOMCL4665	0.153	NA	NA	NA	NA	9716	NA	NA	0.208	NA	NA	NA	1392	1092
ORTHOMCL4668	1434	0.743	NA	1113	0.857	1507	1909	NA	1641	2.9	NA	NA	0.896	1111
ORTHOMCL4671	0.559	NA	NA	0.43	0.362	NA	NA	NA	0.152	0.032	0.204	NA	2136	0.296
ORTHOMCL4672	0.035	NA	NA	NA	0.792	0.018	0.52	NA	0.813	4593	0.047	NA	0.071	0.695
ORTHOMCL4674	1259	2482	NA	0.29	1188	NA	0.225	NA	0.296	0.053	0.689	NA	0.073	0.097
ORTHOMCL4676	0.709	NA	NA	0.2	NA	1.37	NA	NA	0.62	0.055	NA	NA	1159	1163
ORTHOMCL4679	1185	NA	NA	NA	NA	NA	8201	NA	1433	1719	NA	NA	NA	NA
ORTHOMCL468	NA	0.685	NA	1.24	NA	1002	0.943	NA	0.117	0.358	0.111	NA	0.239	NA
ORTHOMCL4680	1452	NA	NA	0.199	1626	3226	0.326	NA	0.08	1187	0.057	NA	1144	0.909
ORTHOMCL4684	NA	NA	NA	0.035	0.068	NA	2154	NA	1245	0.401	0.062	NA	0.058	0.734
ORTHOMCL4691	0.735	0.784	NA	0.415	NA	NA	0.735	NA	NA	NA	NA	NA	NA	3801
ORTHOMCL4692	1231	NA	NA	0.391	2237	1055	0.84	NA	NA	1178	1.03	NA	1.34	1.03
ORTHOMCL4693	NA	NA	NA	0.161	1169	2831	NA	NA	NA	0.738	3107	NA	0.746	NA
ORTHOMCL4695	1922	NA	NA	0.819	9722	NA	NA	NA	0.095	1188	0.06	NA	1.7	0.903
ORTHOMCL4697	NA	0.551	NA	NA	NA	NA	0.203	NA	NA	0.467	0.462	NA	NA	0.61
ORTHOMCL47	NA	0.645	NA	1849	NA	0.038	0.018	NA	NA	NA	NA	NA	0.096	0.001
ORTHOMCL4710	0.022	2303	NA	1171	1047	0.715	0.691	NA	1086	1066	0.072	NA	0.494	0.875
ORTHOMCL4713	0.051	0.929	NA	0.45	NA	NA	0.842	NA	NA	0.983	0.723	NA	0.11	NA
ORTHOMCL4731	0.53	NA	NA	0.317	0.774	0.849	0.723	NA	0.111	0.582	0.903	NA	0.82	0.402
ORTHOMCL4737	0.314	0.123	NA	0.922	NA	NA	0.516	NA	0.092	0.037	0.094	NA	0.119	NA
ORTHOMCL4744	1813	0.174	NA	0.839	3459	1.02	1105	1452	0.852	1117	NA	NA	0.187	NA
ORTHOMCL4745	6.86	0.386	NA	0.186	0.418	0.237	0.25	NA	0.034	9972	0.015	NA	0.551	0.487
ORTHOMCL4746	NA	NA	NA	NA	NA	6394	NA	NA	0.863	0.886	NA	NA	0.096	1575
ORTHOMCL4750	2.14	5996	NA	NA	NA	NA	2461	NA	NA	NA	0.706	NA	NA	2461
ORTHOMCL4755	1613	NA	NA	NA	0.992	0.827	2453	NA	0.936	0.896	0.022	NA	0.052	0.054
ORTHOMCL4756	NA	0.735	NA	0.405	NA	0.051	0.671	NA	0.248	1155	0.582	NA	0.347	3775
ORTHOMCL4761	0.074	1282	0.307	1476	0.338	3123	0.173	NA	NA	NA	0.044	NA	NA	2514
ORTHOMCL4765	1462	NA	0.524	1052	0.152	3125	1182	NA	1345	1703	0.436	NA	0.758	0.302
ORTHOMCL4766	NA	0.028	NA	0.007	NA	2071	NA	NA	0.797	NA	NA	NA	0.785	NA
ORTHOMCL4772	NA	NA	NA	0.936	0.025	4777	0.338	NA	0.759	0.978	NA	NA	1.82	0.782
ORTHOMCL4783	NA	0.878	NA	0.888	0.391	NA	NA	NA	0.718	0.567	0.773	NA	0.653	NA
ORTHOMCL4786	0.029	0.718	1075	0.869	0.826	1021	0.038	NA	1917	6644	0.042	NA	0.081	NA
ORTHOMCL479	0.465	1321	NA	8688	0.886	1163	NA	NA	3.77	7205	NA	NA	0.89	1327
ORTHOMCL4791	NA	0.309	0.037	0.464	0.308	NA	NA	NA	0.756	0.93	0.059	NA	0.399	0.309
ORTHOMCL4792	0.053	0.844	NA	1266	NA	NA	0.679	NA	1393	NA	0.249	NA	0.442	NA
ORTHOMCL4793	0.039	NA	0.253	NA	1169	NA	NA	NA	0.061	0.97	NA	NA	0.022	NA
ORTHOMCL4796	NA	NA	NA	0.883	NA	0.599	NA	NA	0.07	1305	0.775	NA	0.53	0.25
ORTHOMCL4797	0.058	7523	NA	0.73	NA	1105	0.732	NA	0.035	0.964	0.277	NA	0.545	1024
ORTHOMCL4798	NA	1128	NA	5843	3458	0.377	0.001	NA	0.009	1082	NA	NA	NA	NA
ORTHOMCL4799	0.64	NA	NA	0.951	0.602	1774	1649	NA	0.513	0.058	0.044	NA	0.053	4284
ORTHOMCL48	1206	0.036	NA	1311	4729	NA	NA	NA	NA	0.513	1653	NA	1111	0.036
ORTHOMCL4800	0.846	0.763	NA	1294	0.312	NA	0.055	NA	1247	NA	NA	NA	0.101	NA
ORTHOMCL4801	3167	0.274	NA	NA	NA	0.955	0.807	NA	0.107	0.053	0.107	NA	0.095	0.989
ORTHOMCL4805	0.467	NA	NA	0.674	0.347	0.673	0.953	NA	0.267	1168	NA	NA	0.521	1578
ORTHOMCL4806	0.004	NA	2955	NA	0.736	0.398	NA	NA	0.009	0.554	NA	NA	NA	0.005
ORTHOMCL4808	NA	NA	NA	4696	0.091	0.045	NA	NA	0.856	0.081	6299	NA	0.144	4338
ORTHOMCL4812	0.899	NA	NA	0.384	0.179	0.039	6709	NA	NA	NA	NA	NA	0.187	0.939
ORTHOMCL4815	NA	NA	NA	NA	0.128	NA	0.848	NA	0.323	4274	0.035	NA	0.067	1688
ORTHOMCL4817	1403	2369	NA	0.67	NA	NA	NA	NA	0.049	0.66	0.079	NA	NA	2805
ORTHOMCL4820	0.025	0.816	NA	0.597	0.686	4612	0.029	NA	0.644	0.7	0.019	NA	0.018	2069
ORTHOMCL4822	0.465	NA	NA	0.92	NA	0.514	0.791	NA	0.118	1154	NA	NA	1496	0.678
ORTHOMCL4823	0.191	0.634	NA	1019	NA	0.701	0.01	NA	0.805	0.006	0.249	NA	0.849	0.94
ORTHOMCL4827	NA	NA	NA	1382	0.016	0.02	NA	NA	0.128	0.768	8458	NA	NA	0.05
ORTHOMCL4831	0.035	NA	NA	1743	NA	0.573	0.056	NA	NA	4.83	0.063	NA	1097	6566
ORTHOMCL4833	9806	NA	NA	4367	0.037	1.14	0.993	NA	1325	0.954	1917	NA	0.037	1143
ORTHOMCL4837	0.343	0.679	NA	NA	NA	0.68	0.68	NA	1431	NA	NA	NA	0.068	0.741
ORTHOMCL4838	NA	0.041	0.421	0.571	0.158	0.013	NA	NA	0.18	0.6	NA	NA	0.476	0.671
ORTHOMCL4839	0.151	1845	NA	0.104	0.053	0.094	0.072	NA	0.878	0.966	1377	NA	1355	0.54
ORTHOMCL484	NA	0.973	NA	0.077	0.967	0.027	NA	NA	0.332	0.944	0.013	NA	0.16	0.579
ORTHOMCL4840	0.161	0.655	NA	0.364	1099	NA	NA	NA	0.175	0.866	0.779	NA	0.198	0.655
ORTHOMCL4842	0.012	NA	NA	NA	1482	0.661	0.453	NA	1224	0.478	0.032	NA	0.918	NA
ORTHOMCL4844	1.19	1078	NA	NA	NA	0.523	1045	NA	0.051	3152	0.047	NA	0.049	1254
ORTHOMCL4845	0.907	1.01	0.403	NA	1025	7425	0.885	NA	NA	1868	1621	NA	1.05	NA
ORTHOMCL485	0.686	7294	NA	NA	NA	NA	NA	NA	0.612	0.172	0.713	NA	4.37	0.356
ORTHOMCL4852	0.998	0.189	NA	0.053	1105	NA	1473	NA	0.087	5781	1035	NA	0.204	1143
ORTHOMCL4854	NA	0.587	NA	0.675	1153	NA	1046	NA	0.191	0.144	NA	0.44	0.609	0.702
ORTHOMCL4857	0.058	NA	NA	0.187	0.605	7607	4338	NA	0.422	1076	NA	NA	0.078	0.026
ORTHOMCL4858	0.011	0.073	NA	0.117	NA	NA	1052	NA	2295	0.457	1084	NA	0.942	NA
ORTHOMCL4862	3074	0.768	NA	0.489	0.527	0.038	0.904	NA	0.077	NA	NA	NA	0.799	1625
ORTHOMCL4864	0.723	0.752	NA	1355	0.339	NA	NA	NA	1084	1185	0.903	NA	0.843	0.001
ORTHOMCL4868	1.49	NA	NA	0.039	NA	NA	NA	NA	1325	NA	1.63	NA	0.298	0.178
ORTHOMCL487	NA	2582	NA	0.638	0.15	NA	NA	NA	0.802	0.593	NA	NA	0.552	0.028
ORTHOMCL4870	0.164	NA	NA	0.108	0.285	NA	0.72	NA	NA	0.453	NA	NA	0.698	NA
ORTHOMCL4874	NA	NA	0.086	0.745	NA	0.795	0.954	NA	0.015	0.487	0.109	NA	0.253	NA
ORTHOMCL4878	0.093	0.797	NA	0.786	0.083	0.769	NA	NA	0.093	0.748	0.024	NA	0.766	0.052
ORTHOMCL4888	0.957	NA	NA	NA	NA	0.708	1137	NA	0.366	NA	0.163	NA	1121	NA
ORTHOMCL4892	3222	NA	NA	NA	0.244	1412	1585	NA	0.135	0.664	0.234	NA	0.16	0.681
ORTHOMCL4893	1134	2961	NA	0.607	1436	0.7	0.628	NA	NA	1666	NA	NA	1081	0.272
ORTHOMCL4894	1274	NA	NA	0.121	0.071	NA	NA	NA	0.045	0.554	0.04	NA	0.376	0.602
ORTHOMCL4898	8811	NA	NA	NA	0.645	0.721	0.295	NA	1487	0.129	NA	NA	0.705	1992
ORTHOMCL4902	0.047	NA	0.856	0.048	NA	0.621	0.613	NA	0.042	NA	0.078	NA	0.216	NA
ORTHOMCL4903	0.045	2002	NA	1345	NA	NA	NA	NA	1237	NA	1041	NA	0.043	NA
ORTHOMCL4905	0.066	NA	NA	1499	NA	NA	0.138	NA	0.113	0.036	0.118	NA	0.017	NA
ORTHOMCL4910	NA	NA	NA	NA	2873	1885	0.204	NA	0.079	1387	NA	NA	1402	0.905
ORTHOMCL4912	1373	NA	NA	0.034	8385	0.765	0.993	NA	0.803	0.637	0.947	NA	0.465	NA
ORTHOMCL4915	0.397	3623	NA	0.844	NA	1587	1588	NA	0.08	0.02	0.031	NA	0.042	1185
ORTHOMCL4916	0.476	NA	NA	0.718	2387	0.66	NA	NA	0.864	1345	NA	NA	0.076	0.683
ORTHOMCL4919	0.327	0.347	NA	NA	0.745	NA	1231	NA	0.666	0.716	1007	NA	NA	NA
ORTHOMCL4925	0.309	1332	NA	0.166	0.111	3958	1507	NA	0.112	NA	1289	NA	0.078	NA
ORTHOMCL4926	NA	0.972	NA	2599	0.271	NA	NA	NA	0.262	1194	1056	NA	0.206	NA
ORTHOMCL4929	0.653	NA	NA	0.978	0.992	1611	0.675	NA	0.518	0.717	0.17	NA	1.04	0.797
ORTHOMCL4934	0.774	NA	1.03	NA	0.544	NA	NA	NA	0.425	NA	NA	NA	0.031	NA
ORTHOMCL4938	0.234	0.564	NA	0.081	0.217	0.008	0.534	NA	0.125	0.021	0.167	NA	0.005	0.049
ORTHOMCL4939	NA	NA	0.042	0.011	0.082	0.358	NA	NA	8073	0.028	0.018	NA	1607	NA
ORTHOMCL4941	0.612	0.939	NA	0.522	0.054	NA	6121	NA	0.069	0.06	0.895	NA	0.139	0.8
ORTHOMCL4942	0.783	NA	0.674	NA	NA	1006	NA	NA	0.045	0.169	NA	NA	0.937	NA
ORTHOMCL495	0.311	NA	NA	NA	0.056	0.12	0.684	NA	0.72	1657	0.821	NA	0.686	NA
ORTHOMCL4951	NA	0.748	NA	0.968	0.966	1031	0.985	NA	0.078	0.907	0.751	NA	0.704	1017
ORTHOMCL4953	NA	0.806	NA	NA	1.15	NA	0.038	NA	0.756	0.666	0.549	NA	0.551	0.962
ORTHOMCL4956	6.74	0.782	NA	0.038	1307	NA	0.529	NA	0.957	0.181	0.799	NA	0.059	0.414
ORTHOMCL4957	NA	0.897	NA	NA	0.52	NA	0.102	NA	NA	0.271	0.17	NA	0.196	3597
ORTHOMCL4958	NA	1342	NA	3185	NA	0.042	9202	NA	4189	3551	NA	NA	0.886	3898
ORTHOMCL4959	0.073	NA	NA	NA	0.162	0.66	0.329	NA	0.04	NA	0.06	NA	0.205	NA
ORTHOMCL4965	NA	NA	NA	0.893	1123	NA	NA	NA	0.932	0.023	NA	NA	0.253	0.768
ORTHOMCL4967	0.325	4234	NA	1295	NA	1076	NA	NA	0.029	NA	NA	NA	0.19	0.679
ORTHOMCL4969	0.814	0.824	NA	0.26	0.297	0.339	NA	NA	0.387	0.846	0.208	NA	0.523	2437
ORTHOMCL4970	1.08	0.253	NA	NA	1902	NA	NA	NA	1063	0.514	0.356	NA	1142	0.946
ORTHOMCL4971	NA	NA	NA	0.162	3.33	NA	5445	NA	0.957	1056	NA	NA	6697	NA
ORTHOMCL4976	NA	0.383	NA	0.686	0.872	NA	NA	NA	0.515	0.317	0.32	NA	0.043	NA
ORTHOMCL4978	0.357	0.373	NA	0.176	1419	1861	0.815	NA	0.142	0.334	0.061	NA	1761	0.361
ORTHOMCL4979	NA	NA	2277	0.082	0.337	NA	0.82	NA	0.36	0.134	0.102	NA	0.327	0.069
ORTHOMCL4980	0.526	NA	NA	0.981	0.259	0.802	1565	NA	0.117	0.288	0.144	NA	0.234	NA
ORTHOMCL4983	1483	0.758	NA	0.24	NA	0.705	NA	NA	0.082	NA	0.846	NA	0.238	1074
ORTHOMCL4985	0.072	1639	NA	0.116	0.983	1321	1151	NA	0.011	6882	1248	NA	0.165	0.606
ORTHOMCL4988	0.32	0.001	NA	3.1	0.29	NA	NA	NA	0.804	NA	NA	NA	NA	NA
ORTHOMCL4990	0.565	NA	NA	NA	NA	0.388	0.669	NA	0.087	2.34	1154	NA	0.015	3279
ORTHOMCL4992	NA	1066	NA	1083	3166	0.483	0.336	NA	0.996	1145	0.309	NA	0.179	0.898
ORTHOMCL4993	1032	NA	NA	NA	0.314	0.207	0.386	NA	0.081	0.134	0.257	NA	0.116	0.694
ORTHOMCL4996	0.057	0.432	NA	0.001	NA	1196	0.023	NA	0.039	1642	5.32	NA	NA	NA
ORTHOMCL5	NA	NA	0.326	NA	0.379	0.033	NA	NA	0.029	NA	0.393	NA	0.401	4959
ORTHOMCL5003	NA	1749	NA	0.674	9.96	8421	NA	NA	NA	NA	NA	NA	NA	NA
ORTHOMCL5007	1.84	0.427	NA	0.993	1238	1431	0.493	NA	1042	1441	0.034	NA	0.46	1562
ORTHOMCL5012	0.061	1699	NA	NA	NA	NA	NA	NA	NA	NA	0.031	NA	0.782	NA
ORTHOMCL5018	NA	NA	NA	4146	NA	NA	NA	NA	1031	NA	0.792	NA	1709	NA
ORTHOMCL5019	0.89	0.902	NA	0.847	NA	0.93	NA	NA	0.323	0.904	NA	NA	0.347	NA
ORTHOMCL502	0.225	0.211	NA	0.933	0.374	0.213	1247	NA	0.91	0.553	0.794	NA	0.183	0.32
ORTHOMCL5023	0.587	NA	NA	0.02	0.523	NA	0.295	NA	0.684	0.506	0.479	NA	2416	0.596
ORTHOMCL5026	2316	3689	NA	2.99	NA	0.14	0.308	NA	0.056	1.34	1.69	NA	NA	0.095
ORTHOMCL5034	NA	NA	NA	0.214	0.195	1887	1367	NA	0.185	0.235	0.183	NA	0.063	1916
ORTHOMCL5035	0.753	NA	NA	0.515	0.894	0.829	1123	NA	0.754	1479	1832	NA	NA	1.86
ORTHOMCL5042	0.088	NA	NA	NA	1.03	0.85	0.78	NA	0.968	0.793	NA	NA	0.145	0.846
ORTHOMCL5043	3008	0.04	NA	1508	1009	0.286	NA	NA	0.179	0.022	0.015	NA	0.037	0.703
ORTHOMCL5044	0.627	NA	NA	NA	2219	NA	NA	NA	NA	NA	0.874	NA	NA	1023
ORTHOMCL5045	0.469	1089	NA	1071	0.307	0.625	3.45	NA	1088	0.075	0.005	NA	NA	1909
ORTHOMCL5048	1077	NA	NA	NA	0.252	0.115	1165	NA	1035	1301	0.14	NA	0.251	2287
ORTHOMCL5049	0.923	0.299	NA	1116	1382	4138	0.232	NA	0.083	0.051	0.084	NA	1262	5818
ORTHOMCL505	0.508	0.74	NA	1454	0.716	NA	NA	NA	0.82	0.917	NA	NA	0.971	1303
ORTHOMCL5053	0.286	NA	NA	8626	NA	NA	0.997	NA	0.652	9027	0.88	NA	0.051	NA
ORTHOMCL5055	0.89	0.814	NA	0.912	1477	NA	NA	NA	NA	4909	1036	NA	0.716	0.963
ORTHOMCL5060	0.353	0.059	NA	NA	0.67	0.854	NA	NA	0.064	0.863	0.061	NA	1079	0.978
ORTHOMCL5065	0.253	NA	2029	0.485	2642	NA	NA	NA	0.941	0.014	0.168	NA	0.068	2101
ORTHOMCL5067	0.935	NA	NA	NA	0.035	0.079	0.096	NA	NA	0.925	NA	NA	NA	5921
ORTHOMCL5068	0.321	NA	0.985	NA	0.905	NA	NA	NA	0.644	0.876	0.69	NA	NA	NA
ORTHOMCL5069	NA	0.565	NA	NA	0.026	0.623	0.74	NA	0.136	0.308	0.004	NA	0.268	0.552
ORTHOMCL507	0.343	NA	NA	3332	1642	NA	0.435	NA	2406	0.565	0.94	NA	0.531	0.071
ORTHOMCL5072	NA	NA	NA	0.481	NA	NA	0.077	NA	0.669	0.428	NA	NA	3499	1035
ORTHOMCL5073	NA	NA	NA	0.139	0.03	0.045	1001	NA	0.472	0.503	0.673	NA	1173	0.719
ORTHOMCL508	NA	4157	NA	1911	1654	3803	NA	NA	1503	0.12	NA	NA	0.015	0.035
ORTHOMCL5081	NA	0.063	NA	0.291	0.633	3805	NA	NA	1037	0.142	0.397	NA	0.928	0.266
ORTHOMCL5089	0.379	0.464	NA	NA	NA	NA	0.68	NA	0.275	5456	0.87	NA	0.205	0.679
ORTHOMCL5091	0.441	0.152	NA	0.061	NA	NA	0.729	NA	1.03	0.127	0.123	NA	0.169	1496
ORTHOMCL5092	1125	0.165	NA	NA	1001	0.74	0.024	NA	0.065	NA	1059	NA	0.013	0.453
ORTHOMCL5095	0.663	0.198	NA	NA	NA	0.376	NA	NA	0.892	1238	0.086	NA	2868	NA
ORTHOMCL5096	0.09	9113	NA	0.486	NA	7476	NA	NA	NA	0.043	NA	NA	6468	7918
ORTHOMCL5101	0.631	NA	NA	NA	NA	NA	8953	NA	0.607	NA	0.353	NA	1064	NA
ORTHOMCL5103	NA	NA	NA	NA	0.607	0.11	0.374	NA	NA	1104	NA	NA	0.03	0.996
ORTHOMCL5105	6711	NA	NA	NA	NA	0.407	NA	NA	NA	0.201	NA	NA	0.223	1178
ORTHOMCL511	0.253	1107	0.291	9934	0.505	0.379	0.027	NA	0.469	0.106	0.371	0.482	NA	NA
ORTHOMCL5110	NA	NA	NA	0.048	NA	1183	NA	NA	1367	NA	0.626	NA	1063	0.977
ORTHOMCL5114	1469	NA	NA	NA	NA	NA	2596	NA	0.981	NA	0.053	NA	0.83	0.247
ORTHOMCL5119	4037	0.392	3208	1141	0.498	1089	0.018	NA	NA	1352	0.373	NA	1016	NA
ORTHOMCL5122	NA	0.839	0.097	0.001	0.111	NA	0.564	NA	0.331	0.227	1025	NA	0.312	NA
ORTHOMCL5123	0.311	0.852	6518	NA	NA	NA	NA	NA	0.253	0.057	0.099	NA	NA	0.546
ORTHOMCL5125	0.073	0.352	NA	0.047	0.103	NA	NA	NA	0.689	1249	0.856	NA	0.621	NA
ORTHOMCL5134	NA	7147	NA	NA	0.749	1768	0.684	NA	0.391	0.146	0.222	NA	0.306	1126
ORTHOMCL5138	0.784	0.318	NA	0.75	0.793	0.058	0.389	NA	0.974	2708	NA	NA	NA	0.181
ORTHOMCL5141	NA	NA	NA	0.061	NA	0.045	0.525	NA	0.15	2326	0.725	NA	0.05	0.614
ORTHOMCL5142	0.172	0.366	NA	0.284	NA	0.683	0.766	NA	0.091	3143	NA	NA	1227	1221
ORTHOMCL5153	0.486	0.897	NA	7013	NA	NA	NA	NA	NA	0.783	NA	NA	0.116	NA
ORTHOMCL5154	0.691	0.69	NA	0.68	0.68	0.681	0.681	NA	NA	0.903	0.073	NA	NA	NA
ORTHOMCL5156	NA	0.446	1165	NA	NA	6247	0.027	NA	NA	NA	NA	NA	0.475	0.615
ORTHOMCL5159	NA	NA	NA	0.614	0.159	0.96	0.569	NA	1071	0.077	0.974	NA	0.583	0.7
ORTHOMCL5160	1024	NA	NA	0.047	1574	NA	0.227	NA	0.492	1472	1908	NA	0.664	0.042
ORTHOMCL5163	NA	0.365	NA	0.526	NA	0.87	0.543	NA	0.025	0.658	NA	NA	0.113	NA
ORTHOMCL5164	NA	NA	NA	NA	0.033	0.031	0.437	NA	0.297	0.875	1174	NA	0.597	NA
ORTHOMCL5165	0.203	NA	NA	0.337	0.339	NA	1197	NA	0.159	0.065	NA	NA	0.141	NA
ORTHOMCL5166	NA	0.361	NA	0.668	0.919	0.028	0.957	NA	NA	1683	0.917	NA	0.734	2019
ORTHOMCL5169	NA	NA	NA	0.004	NA	NA	1156	NA	0.059	NA	0.892	NA	NA	NA
ORTHOMCL5171	NA	0.388	0.004	0.721	0.028	0.746	0.278	NA	0.047	9841	0.662	NA	0.702	NA
ORTHOMCL5173	NA	NA	NA	NA	NA	1964	0.003	NA	0.478	NA	NA	NA	NA	0.011
ORTHOMCL5174	NA	NA	NA	0.13	NA	NA	0.349	NA	0.062	0.77	1025	NA	6.82	NA
ORTHOMCL5176	NA	NA	0.526	1162	7065	NA	1345	NA	0.098	0.05	0.049	NA	6362	NA
ORTHOMCL5177	8184	1258	NA	NA	NA	0.128	1267	NA	0.202	0.063	0.128	NA	1328	NA
ORTHOMCL5184	0.179	0.68	NA	0.124	NA	0.015	0.564	NA	0.307	NA	0.957	NA	NA	NA
ORTHOMCL5189	0.047	0.047	NA	0.764	0.045	0.967	NA	NA	1699	0.054	6231	NA	NA	NA
ORTHOMCL5190	NA	NA	NA	6539	0.197	0.349	0.131	NA	2719	NA	NA	NA	1173	NA
ORTHOMCL5191	0.035	NA	NA	NA	NA	NA	0.059	NA	1166	0.786	1.21	NA	0.313	NA
ORTHOMCL5193	1052	0.791	0.029	0.041	0.12	1039	1859	NA	0.015	0.608	NA	NA	NA	0.084
ORTHOMCL5196	4484	2643	NA	NA	0.588	0.136	NA	NA	NA	0.736	NA	NA	0.845	7736
ORTHOMCL5198	1788	0.168	NA	1203	1132	0.454	0.054	NA	0.147	1057	0.111	NA	0.115	1055
ORTHOMCL5199	NA	0.007	NA	NA	NA	NA	NA	NA	0.31	7866	1621	NA	NA	NA
ORTHOMCL520	0.121	NA	NA	NA	NA	NA	0.631	NA	0.155	NA	NA	NA	8631	NA
ORTHOMCL5210	1.32	NA	NA	0.135	0.065	1071	NA	NA	0.214	0.056	0.997	NA	0.048	NA
ORTHOMCL5211	0.692	0.335	NA	2491	NA	1952	NA	NA	0.927	1161	2674	NA	0.337	4128
ORTHOMCL5213	NA	4.41	NA	1244	0.68	0.682	0.041	NA	NA	0.03	NA	NA	1801	NA
ORTHOMCL5216	0.592	NA	0.192	NA	0.064	0.11	NA	NA	0.433	0.041	0.048	NA	NA	NA
ORTHOMCL5217	0.323	NA	NA	0.54	0.733	NA	NA	NA	0.329	NA	0.092	NA	2417	NA
ORTHOMCL5222	0.051	NA	NA	0.676	2119	NA	0.67	NA	NA	0.069	0.832	NA	0.033	0.721
ORTHOMCL5223	0.098	NA	NA	0.361	NA	1072	1.06	NA	0.193	1.1	5625	NA	0.462	NA
ORTHOMCL5225	NA	1092	NA	0.104	NA	1567	2678	NA	0.194	0.966	0.261	NA	0.147	1732
ORTHOMCL5228	0.296	0.705	NA	0.656	0.069	1571	0.394	NA	0.805	0.465	0.434	NA	0.785	9769
ORTHOMCL523	0.55	NA	NA	0.155	0.168	0.513	1504	NA	0.086	0.525	NA	NA	1044	0.918
ORTHOMCL5230	0.635	NA	NA	1108	NA	1421	0.022	NA	0.845	1097	NA	NA	0.905	7882
ORTHOMCL5233	0.499	0.346	NA	0.677	NA	0.549	NA	NA	NA	0.609	0.701	NA	0.057	0.59
ORTHOMCL5234	NA	4085	NA	1144	NA	1184	0.684	NA	0.015	NA	1054	NA	NA	NA
ORTHOMCL5236	0.142	0.035	NA	1.15	NA	0.11	0.821	NA	0.88	0.828	0.009	NA	NA	0.263
ORTHOMCL5238	NA	0.71	NA	1.94	1372	0.936	0.148	NA	1013	NA	NA	NA	0.123	NA
ORTHOMCL524	0.779	0.765	1702	0.512	0.017	0.058	0.51	NA	0.397	0.067	NA	NA	0.392	4247
ORTHOMCL5241	0.381	0.833	NA	0.987	NA	NA	NA	NA	0.14	0.257	0.136	NA	0.087	5007
ORTHOMCL5246	0.008	NA	0.808	NA	1269	NA	0.93	NA	1359	NA	NA	NA	NA	NA
ORTHOMCL5249	0.138	NA	NA	NA	0.058	NA	1368	NA	NA	2787	0.101	NA	0.392	1457
ORTHOMCL5251	NA	0.966	NA	NA	NA	NA	0.681	NA	0.129	NA	NA	NA	NA	NA
ORTHOMCL5252	0.997	0.399	NA	0.242	0.133	0.396	0.873	NA	NA	1095	1637	NA	0.139	1188
ORTHOMCL5253	0.154	0.835	NA	0.45	0.355	0.281	0.072	NA	0.141	6776	0.263	NA	0.543	2.45
ORTHOMCL5262	0.008	NA	NA	0.481	0.73	0.237	NA	NA	0.351	0.698	0.344	NA	0.477	0.398
ORTHOMCL5266	5697	NA	5736	NA	1423	0.23	NA	NA	0.073	0.374	0.124	NA	NA	1.53
ORTHOMCL5267	0.462	5817	1185	0.833	1217	NA	NA	NA	1423	NA	0.519	NA	3594	0.565
ORTHOMCL5268	0.117	0.308	NA	7828	0.961	0.654	NA	NA	0.271	0.865	NA	NA	NA	0.554
ORTHOMCL5270	0.422	NA	0.78	0.891	0.071	1208	1.41	NA	1169	NA	0.066	NA	0.053	0.847
ORTHOMCL5273	1222	0.095	NA	NA	0.191	NA	0.688	NA	0.245	0.028	NA	NA	0.668	NA
ORTHOMCL5274	0.387	0.295	NA	NA	NA	0.145	0.668	NA	0.06	1059	NA	NA	0.466	1935
ORTHOMCL5276	0.193	0.801	NA	NA	1.05	1.28	NA	NA	NA	NA	NA	NA	0.931	0.055
ORTHOMCL5278	NA	1132	NA	0.297	NA	NA	NA	NA	0.083	1007	0.288	NA	1433	7647
ORTHOMCL5282	1085	0.602	NA	0.986	1095	1027	1.05	NA	0.575	0.873	0.687	NA	0.602	1678
ORTHOMCL5283	0.322	0.895	NA	0.344	1208	0.208	1135	NA	0.127	0.936	0.314	NA	0.195	0.676
ORTHOMCL5292	1741	0.965	NA	0.575	NA	1614	NA	NA	0.129	NA	0.123	NA	0.014	1008
ORTHOMCL5294	0.064	NA	NA	0.093	NA	0.627	1197	NA	0.147	1462	0.356	NA	NA	0.612
ORTHOMCL5296	0.423	NA	NA	3398	6379	0.317	1192	NA	0.032	0.141	0.352	NA	8593	NA
ORTHOMCL530	NA	0.682	NA	0.274	0.409	0.918	NA	NA	0.101	0.086	0.336	NA	0.243	0.661
ORTHOMCL5301	NA	0.69	NA	1462	NA	NA	NA	NA	0.786	NA	1419	NA	1034	0.048
ORTHOMCL5304	2113	NA	NA	1244	NA	NA	2181	NA	0.24	NA	0.165	NA	NA	NA
ORTHOMCL5306	0.758	0.045	NA	0.015	0.901	NA	8158	NA	1157	0.143	0.113	NA	1015	0.516
ORTHOMCL5307	1376	1044	NA	0.328	0.149	0.21	2046	NA	0.267	0.955	1.2	NA	0.48	1312
ORTHOMCL5310	0.06	NA	0.235	0.035	0.196	0.098	0.25	NA	0.142	0.079	NA	NA	0.217	0.608
ORTHOMCL5311	1374	1199	NA	1225	3754	0.601	NA	NA	0.018	0.168	0.054	NA	0.143	0.526
ORTHOMCL5314	1084	NA	NA	1117	0.155	0.145	NA	NA	1046	0.974	0.033	NA	0.417	1115
ORTHOMCL5315	0.047	NA	NA	0.341	0.341	0.686	0.771	NA	0.899	NA	0.112	NA	0.13	0.097
ORTHOMCL5318	0.127	0.565	1598	NA	0.123	3.21	1919	NA	0.056	1125	NA	NA	NA	1054
ORTHOMCL532	NA	0.463	NA	1319	1725	NA	3921	NA	NA	NA	NA	NA	0.413	0.311
ORTHOMCL5320	0.026	0.102	NA	NA	NA	NA	NA	NA	0.937	0.127	0.066	NA	0.11	0.678
ORTHOMCL5322	0.759	0.073	NA	0.756	1034	0.262	0.845	NA	0.023	0.037	0.032	NA	0.074	NA
ORTHOMCL5324	0.651	1086	NA	0.034	1.48	1291	1907	NA	1337	0.408	0.775	NA	1737	1105
ORTHOMCL5326	0.582	0.213	NA	0.712	0.818	1051	2474	NA	0.308	0.746	0.192	NA	0.888	0.872
ORTHOMCL5327	0.786	0.314	NA	0.139	0.156	0.767	0.324	NA	0.679	1071	1166	NA	0.736	NA
ORTHOMCL5328	NA	NA	0.038	NA	0.224	NA	0.001	NA	0.42	NA	NA	NA	0.561	0.445
ORTHOMCL5330	0.399	0.403	NA	1013	0.727	1376	NA	NA	0.515	1702	0.969	NA	0.94	0.779
ORTHOMCL5333	0.239	1205	NA	0.673	0.683	1537	0.8	NA	0.237	0.171	0.131	NA	0.282	1623
ORTHOMCL5336	NA	NA	NA	0.81	1.31	0.763	NA	NA	0.332	0.84	1134	NA	0.891	1532
ORTHOMCL534	NA	NA	NA	1107	5.2	0.045	NA	NA	NA	0.139	4197	NA	1806	0.746
ORTHOMCL5341	NA	NA	NA	NA	1229	1059	1056	NA	1037	0.92	1721	NA	1109	1469
ORTHOMCL5345	0.156	NA	NA	NA	0.679	0.341	0.514	NA	0.126	0.474	0.248	NA	0.417	0.146
ORTHOMCL5346	0.223	NA	NA	0.549	0.378	0.032	0.02	NA	0.066	0.021	0.044	NA	0.113	0.106
ORTHOMCL5347	0.09	NA	NA	0.376	4007	0.653	0.322	NA	NA	0.613	NA	NA	1287	0.052
ORTHOMCL5349	0.004	NA	NA	0.871	NA	0.499	NA	NA	0.019	3873	0.02	NA	0.023	0.826
ORTHOMCL5350	0.918	NA	NA	0.34	1196	0.606	0.662	NA	1099	0.185	0.302	NA	1204	0.715
ORTHOMCL5353	0.01	0.819	NA	0.747	0.792	0.719	NA	NA	0.633	0.736	0.008	NA	0.711	0.594
ORTHOMCL5354	0.526	NA	NA	0.746	NA	NA	NA	NA	NA	NA	NA	NA	NA	1048
ORTHOMCL5358	1363	1027	NA	NA	NA	2719	2033	NA	0.735	NA	0.445	NA	0.871	0.263
ORTHOMCL5362	NA	NA	NA	2094	0.948	NA	1528	NA	NA	0.72	0.031	NA	NA	0.025
ORTHOMCL5365	NA	2046	NA	1201	0.05	0.335	NA	NA	2665	0.533	1456	NA	1111	NA
ORTHOMCL5366	8669	NA	NA	0.712	3931	NA	0.319	NA	1087	2749	NA	NA	0.681	NA
ORTHOMCL5368	0.715	NA	NA	NA	NA	0.805	NA	NA	0.026	0.844	1142	NA	1127	1165
ORTHOMCL5370	NA	0.037	NA	NA	NA	2017	0.82	NA	1027	NA	0.661	NA	0.987	NA
ORTHOMCL5371	NA	1134	NA	0.976	1092	NA	3393	NA	0.066	0.895	NA	NA	0.152	0.868
ORTHOMCL5377	NA	0.484	NA	0.555	NA	NA	NA	NA	0.047	NA	NA	NA	NA	2848
ORTHOMCL5378	1271	NA	NA	NA	0.413	1038	1928	NA	1269	NA	0.294	NA	3054	0.689
ORTHOMCL5384	1803	1783	NA	NA	0.043	1217	1319	NA	NA	0.961	0.755	NA	1323	1159
ORTHOMCL5385	0.471	NA	NA	0.067	NA	0.07	0.507	NA	0.382	0.117	0.062	NA	0.934	0.796
ORTHOMCL5394	0.552	2061	NA	0.014	NA	0.552	4731	NA	1578	NA	NA	NA	NA	0.975
ORTHOMCL5396	NA	NA	NA	NA	NA	NA	NA	NA	1021	NA	0.654	NA	1047	NA
ORTHOMCL5397	0.083	0.13	NA	0.043	0.506	0.795	0.468	NA	NA	0.796	1843	NA	1453	0.026
ORTHOMCL5402	NA	NA	NA	NA	NA	NA	1.39	NA	1124	NA	NA	NA	0.196	0.916
ORTHOMCL5406	0.12	NA	0.118	NA	NA	NA	NA	NA	0.565	0.066	0.09	NA	0.468	0.577
ORTHOMCL5408	0.953	NA	NA	NA	NA	NA	NA	NA	0.05	NA	0.366	NA	NA	NA
ORTHOMCL5410	0.363	0.009	NA	1311	1063	1881	0.098	NA	NA	0.537	0.463	NA	0.098	NA
ORTHOMCL5416	0.706	2.37	NA	NA	NA	1824	1009	NA	0.346	1581	0.446	2286	5653	NA
ORTHOMCL5420	0.017	0.819	NA	0.786	2796	0.183	0.89	NA	0.584	0.88	0.016	NA	0.653	0.029
ORTHOMCL5421	NA	1182	NA	NA	NA	2.05	0.069	NA	0.876	0.112	0.777	NA	NA	0.506
ORTHOMCL5426	1377	NA	NA	NA	NA	0.935	0.017	NA	NA	NA	NA	0.295	0.41	NA
ORTHOMCL5428	0.316	NA	NA	1746	0.13	2825	NA	NA	0.44	0.583	0.42	NA	0.24	1229
ORTHOMCL5429	9338	0.652	NA	NA	NA	NA	NA	NA	0.336	1629	0.894	NA	NA	NA
ORTHOMCL5430	NA	0.588	NA	0.446	0.451	3097	NA	NA	0.591	0.543	NA	NA	0.007	0.517
ORTHOMCL5431	0.018	0.91	NA	1756	2535	5032	0.018	NA	0.54	0.101	0.735	NA	0.044	0.773
ORTHOMCL5436	NA	NA	NA	NA	0.941	NA	1795	NA	0.114	0.138	0.048	NA	0.07	NA
ORTHOMCL5439	0.081	NA	NA	0.666	0.046	0.795	0.383	NA	NA	0.269	0.896	NA	0.66	0.264
ORTHOMCL5441	1096	NA	1624	0.073	4709	1088	0.843	NA	NA	1112	0.565	NA	0.215	NA
[truncated: 1,461 more rows]
