# Supplementary material for: Molecular evolution and signatures of selective pressures on Bos, focusing on the Nelore breed (Bos indicus)
Source: PLoS One. 2022 Dec 22;17(12):e0279091. doi: 10.1371/journal.pone.0279091 (PMC9778527; doi:10.1371/journal.pone.0279091)
Supplement: S6 Table — The table contains, for each OG, the Gene Ontology (GO) identified with blastp tool, the e-value obtained from the search, the GO description, ID and names. (XLSX) [file pone.0279091.s011.xlsx]

## Sheet: Planilha1
Orthologous group	e-Value	Description	GO IDs	GO Names
ORTHOMCL10005	0.312	Crystal structure of the human organic anion transporter MFSD10 (TETRAN)	P:GO:0006915; P:GO:0015904; P:GO:0043252; P:GO:0055085; F:GO:0005515; F:GO:0008493; F:GO:0008514; F:GO:0022857; C:GO:0005634; C:GO:0005637; C:GO:0016020; C:GO:0016021; C:GO:0030659; C:GO:0031526	P:apoptotic process; P:tetracycline transmembrane transport; P:sodium-independent organic anion transport; P:transmembrane transport; F:protein binding; F:tetracycline transmembrane transporter activity; F:organic anion transmembrane transporter activity; F:transmembrane transporter activity; C:nucleus; C:nuclear inner membrane; C:membrane; C:integral component of membrane; C:cytoplasmic vesicle …
ORTHOMCL10020	0.0	Crystal structure of the human CNOT6L nuclease domain in complex with AMP	P:GO:0000289; P:GO:0006397; P:GO:0006977; P:GO:0008284; P:GO:0010606; P:GO:0031047; P:GO:0061157; P:GO:0090503; F:GO:0004535; F:GO:0005515; F:GO:0046872; C:GO:0005634; C:GO:0005829; C:GO:0030014	P:nuclear-transcribed mRNA poly(A) tail shortening; P:mRNA processing; P:DNA damage response, signal transduction by p53 class mediator resulting in cell cycle arrest; P:positive regulation of cell population proliferation; P:positive regulation of cytoplasmic mRNA processing body assembly; P:gene silencing by RNA; P:mRNA destabilization; P:RNA phosphodiester bond hydrolysis, exonucleolytic; F:po…
ORTHOMCL10028	7.46E-23	Crystal structure of the Pdx1 homeodomain in complex with DNA	P:GO:0006357; F:GO:0000981; F:GO:0003677; C:GO:0005634; C:GO:0005829	P:regulation of transcription by RNA polymerase II; F:DNA-binding transcription factor activity, RNA polymerase II-specific; F:DNA binding; C:nucleus; C:cytosol
ORTHOMCL1003	4.81E-128	Human TBX3, a transcription factor responsible for ulnar-mammary syndrome, bound to a palindromic DNA site	P:GO:0000122; P:GO:0001501; P:GO:0001568; P:GO:0001701; P:GO:0001708; P:GO:0001947; P:GO:0003151; P:GO:0003167; P:GO:0008595; P:GO:0010159; P:GO:0019827; P:GO:0021761; P:GO:0030539; P:GO:0030540; P:GO:0030857; P:GO:0032275; P:GO:0035115; P:GO:0035116; P:GO:0042733; P:GO:0043066; P:GO:0045662; P:GO:0045787; P:GO:0045944; P:GO:0046884; P:GO:0048332; P:GO:0051145; P:GO:0060021; P:GO:0060412; P:GO:00…	P:negative regulation of transcription by RNA polymerase II; P:skeletal system development; P:blood vessel development; P:in utero embryonic development; P:cell fate specification; P:heart looping; P:outflow tract morphogenesis; P:atrioventricular bundle cell differentiation; P:anterior/posterior axis specification, embryo; P:specification of animal organ position; P:stem cell population maintena…
ORTHOMCL10037	2.51E-57	Myokine structure	P:GO:0007165; P:GO:0014850; P:GO:0090336; F:GO:0005179; C:GO:0005576; C:GO:0005778; C:GO:0005783; C:GO:0005886; C:GO:0016021	P:signal transduction; P:response to muscle activity; P:positive regulation of brown fat cell differentiation; F:hormone activity; C:extracellular region; C:peroxisomal membrane; C:endoplasmic reticulum; C:plasma membrane; C:integral component of membrane
ORTHOMCL10039	6.95E-79	Solution structure of the LONGIN domain of Synaptobrevin-like protein 1	P:GO:0006888; P:GO:0006906; P:GO:0008333; P:GO:0034197; P:GO:0043001; P:GO:0043308; P:GO:0050775; P:GO:0097352; P:GO:1903595; C:GO:0005765; C:GO:0005783; C:GO:0005794; C:GO:0005886; C:GO:0030027; C:GO:0030175; C:GO:0030285; C:GO:0030665; C:GO:0031143; C:GO:0031201	P:endoplasmic reticulum to Golgi vesicle-mediated transport; P:vesicle fusion; P:endosome to lysosome transport; P:triglyceride transport; P:Golgi to plasma membrane protein transport; P:eosinophil degranulation; P:positive regulation of dendrite morphogenesis; P:autophagosome maturation; P:positive regulation of histamine secretion by mast cell; C:lysosomal membrane; C:endoplasmic reticulum; C:G…
ORTHOMCL10042	0.00000000000000695	Scm SAM domain	P:GO:0007409; P:GO:0016458; P:GO:0030708; P:GO:0030713; P:GO:0045892; P:GO:0045926; P:GO:0048749; F:GO:0003682; F:GO:0008270; F:GO:0042393; F:GO:0042802; F:GO:0140259; C:GO:0005700; C:GO:0035102	P:axonogenesis; P:gene silencing; P:germarium-derived female germ-line cyst encapsulation; P:ovarian follicle cell stalk formation; P:negative regulation of transcription, DNA-templated; P:negative regulation of growth; P:compound eye development; F:chromatin binding; F:zinc ion binding; F:histone binding; F:identical protein binding; F:PRC1 complex binding; C:polytene chromosome; C:PRC1 complex
ORTHOMCL10050	3.33E-22	Fitting of the H2A-H2B histones in the electron microscopy map of the complex Nucleoplasmin:H2A-H2B histones (1:5).	P:GO:0006334; F:GO:0003677; F:GO:0046982; C:GO:0000786; C:GO:0005634	P:nucleosome assembly; F:DNA binding; F:protein heterodimerization activity; C:nucleosome; C:nucleus
ORTHOMCL10061	9.9E-90	Crystal Structure Of The Kif1a Motor Domain Complexed With Mg-Amppcp	P:GO:0008089; P:GO:0047496; P:GO:0050793; P:GO:0099519; F:GO:0003777; F:GO:0008017; F:GO:0016887; C:GO:0015630; C:GO:0030424; C:GO:0032991; C:GO:0043025; C:GO:0098793; C:GO:0099012	P:anterograde axonal transport; P:vesicle transport along microtubule; P:regulation of developmental process; P:dense core granule cytoskeletal transport; F:microtubule motor activity; F:microtubule binding; F:ATPase activity; C:microtubule cytoskeleton; C:axon; C:protein-containing complex; C:neuronal cell body; C:presynapse; C:neuronal dense core vesicle membrane
ORTHOMCL10064	4.11E-89	Crystal structure of human Survivin in complex with T3 phosphorylated H3(1-15) peptide	P:GO:0000086; P:GO:0000281; P:GO:0006468; P:GO:0007094; P:GO:0007605; P:GO:0008284; P:GO:0019221; P:GO:0031503; P:GO:0031536; P:GO:0043154; P:GO:0045892; P:GO:0051303; P:GO:0090307; F:GO:0008017; F:GO:0008270; F:GO:0019899; F:GO:0042803; F:GO:0043027; F:GO:0046982; F:GO:0050897; F:GO:0051087; C:GO:0000228; C:GO:0000777; C:GO:0005654; C:GO:0005814; C:GO:0005829; C:GO:0005876; C:GO:0005881; C:GO:00…	P:G2/M transition of mitotic cell cycle; P:mitotic cytokinesis; P:protein phosphorylation; P:mitotic spindle assembly checkpoint; P:sensory perception of sound; P:positive regulation of cell population proliferation; P:cytokine-mediated signaling pathway; P:protein-containing complex localization; P:positive regulation of exit from mitosis; P:negative regulation of cysteine-type endopeptidase act…
ORTHOMCL10065	0.0	Cryo-EM structure of Ca2+-bound hsSlo1-beta4 channel complex	P:GO:0001666; P:GO:0006970; P:GO:0030007; P:GO:0034465; P:GO:0034765; P:GO:0042391; P:GO:0043065; P:GO:0045794; P:GO:0051592; P:GO:0060083; P:GO:0060087; P:GO:0071805; F:GO:0003779; F:GO:0005249; F:GO:0042802; F:GO:0046872; F:GO:0060072; C:GO:0005901; C:GO:0008076; C:GO:0016324; C:GO:0045211	P:response to hypoxia; P:response to osmotic stress; P:cellular potassium ion homeostasis; P:response to carbon monoxide; P:regulation of ion transmembrane transport; P:regulation of membrane potential; P:positive regulation of apoptotic process; P:negative regulation of cell volume; P:response to calcium ion; P:smooth muscle contraction involved in micturition; P:relaxation of vascular associate…
ORTHOMCL10068	0.0	Crystal structure of G alpha 12 in complex with GDP, Mg2+ and AlF4-	P:GO:0001701; P:GO:0007188; P:GO:0007266; P:GO:0008360; P:GO:0010762; P:GO:0030154; P:GO:0032006; P:GO:0032434; P:GO:0042493; P:GO:0042733; F:GO:0003924; F:GO:0005525; F:GO:0031683; F:GO:0031752; F:GO:0046872; C:GO:0005737; C:GO:0005834; C:GO:0016328; C:GO:0031526	P:in utero embryonic development; P:adenylate cyclase-modulating G protein-coupled receptor signaling pathway; P:Rho protein signal transduction; P:regulation of cell shape; P:regulation of fibroblast migration; P:cell differentiation; P:regulation of TOR signaling; P:regulation of proteasomal ubiquitin-dependent protein catabolic process; P:response to drug; P:embryonic digit morphogenesis; F:GT…
ORTHOMCL1007	2.16E-28	Crystal structure of monomeric von Willebrand Factor D`D3 assembly	F:GO:0005515; C:GO:0110165	F:protein binding; C:cellular anatomical entity
ORTHOMCL10074	3.1E-99	The High Resolution Crystal Structure Of Porcine Pepsinogen	P:GO:0006508; P:GO:0007586; F:GO:0004190; F:GO:0008233; F:GO:0016787; C:GO:0005576	P:proteolysis; P:digestion; F:aspartic-type endopeptidase activity; F:peptidase activity; F:hydrolase activity; C:extracellular region
ORTHOMCL10080	0.0	A3.3 angstrom structure of mouse TRPM7 with EDTA	P:GO:0007613; P:GO:0010961; P:GO:0016340; P:GO:0031032; P:GO:0043065; P:GO:0046777; P:GO:0051262; P:GO:0070266; P:GO:0070588; F:GO:0003779; F:GO:0005262; F:GO:0005524; F:GO:0017022; F:GO:0046872; F:GO:0106310; F:GO:0106311; C:GO:0001726; C:GO:0005887; C:GO:0030672; C:GO:0043025; C:GO:0043196	P:memory; P:cellular magnesium ion homeostasis; P:calcium-dependent cell-matrix adhesion; P:actomyosin structure organization; P:positive regulation of apoptotic process; P:protein autophosphorylation; P:protein tetramerization; P:necroptotic process; P:calcium ion transmembrane transport; F:actin binding; F:calcium channel activity; F:ATP binding; F:myosin binding; F:metal ion binding; F:protein…
ORTHOMCL10084	0.0	A4-aminobutyrate-aminotransferase From Pig	P:GO:0009450; P:GO:0042135; P:GO:0048148; F:GO:0030170; F:GO:0032145; F:GO:0034386; F:GO:0042803; F:GO:0046872; F:GO:0047298; F:GO:0051537; C:GO:0005759; C:GO:0005829; C:GO:0032144	P:gamma-aminobutyric acid catabolic process; P:neurotransmitter catabolic process; P:behavioral response to cocaine; F:pyridoxal phosphate binding; F:succinate-semialdehyde dehydrogenase binding; F:4-aminobutyrate:2-oxoglutarate transaminase activity; F:protein homodimerization activity; F:metal ion binding; F:(S)-3-amino-2-methylpropionate transaminase activity; F:2 iron, 2 sulfur cluster bindin…
ORTHOMCL1009	0.0	Crystal structure of the DHR2 domain of DOCK10 in complex with CDC42	P:GO:0001782; P:GO:0002315; P:GO:0007264; P:GO:0030334; P:GO:0043547; P:GO:0060997; F:GO:0005085; F:GO:0005515; C:GO:0005654; C:GO:0005829; C:GO:0043197	P:B cell homeostasis; P:marginal zone B cell differentiation; P:small GTPase mediated signal transduction; P:regulation of cell migration; P:positive regulation of GTPase activity; P:dendritic spine morphogenesis; F:guanyl-nucleotide exchange factor activity; F:protein binding; C:nucleoplasm; C:cytosol; C:dendritic spine
ORTHOMCL10096	7.9E-31	SKinetic and Structural Analysis of Coxsackievirus B3 Receptor Interactions and Formation of the A-particle	P:GO:0002376; P:GO:0007507; P:GO:0016043; P:GO:0016477; P:GO:0042127; P:GO:0050896; P:GO:0051239; P:GO:0065008; P:GO:0098609; F:GO:0005102; F:GO:0050839; C:GO:0005737; C:GO:0005911; C:GO:0043005; C:GO:0043227; C:GO:0098590	P:immune system process; P:heart development; P:cellular component organization; P:cell migration; P:regulation of cell population proliferation; P:response to stimulus; P:regulation of multicellular organismal process; P:regulation of biological quality; P:cell-cell adhesion; F:signaling receptor binding; F:cell adhesion molecule binding; C:cytoplasm; C:cell-cell junction; C:neuron projection; C…
ORTHOMCL10098	1.73E-95	DNA/RNA binding protein	P:GO:0030154; F:GO:0000166; F:GO:0005524; C:GO:0005634	P:cell differentiation; F:nucleotide binding; F:ATP binding; C:nucleus
ORTHOMCL1010	7.52E-31	Structure of human CXCR1 in phospholipid bilayers	P:GO:0006955; P:GO:0007166; P:GO:0030595; P:GO:0031623; F:GO:0004918; F:GO:0019959; C:GO:0005886	P:immune response; P:cell surface receptor signaling pathway; P:leukocyte chemotaxis; P:receptor internalization; F:interleukin-8 receptor activity; F:interleukin-8 binding; C:plasma membrane
ORTHOMCL10112	0.0	The structure of UNC5b cytoplasmic domain	P:GO:0014068; P:GO:0033564; P:GO:0038007; P:GO:0043524; P:GO:2001240; P:GO:2001241; F:GO:0005042; F:GO:0005515; C:GO:0005886; C:GO:0016021; C:GO:0045121	P:positive regulation of phosphatidylinositol 3-kinase signaling; P:anterior/posterior axon guidance; P:netrin-activated signaling pathway; P:negative regulation of neuron apoptotic process; P:negative regulation of extrinsic apoptotic signaling pathway in absence of ligand; P:positive regulation of extrinsic apoptotic signaling pathway in absence of ligand; F:netrin receptor activity; F:protein …
ORTHOMCL10115	0.0	Structure of Human PARP-1 bound to a DNA double strand break in complex with (2R)-5-fluoro-2-methyl-2,3-dihydro-1-benzofuran-7-carboxamide	P:GO:0000122; P:GO:0000715; P:GO:0000717; P:GO:0006293; P:GO:0006294; P:GO:0006295; P:GO:0006296; P:GO:0007179; P:GO:0010332; P:GO:0010613; P:GO:0010990; P:GO:0016540; P:GO:0018312; P:GO:0018424; P:GO:0023019; P:GO:0030225; P:GO:0030592; P:GO:0032869; P:GO:0033148; P:GO:0034644; P:GO:0042769; P:GO:0043504; P:GO:0044030; P:GO:0045944; P:GO:0050790; P:GO:0051901; P:GO:0060391; P:GO:0070212; P:GO:00…	P:negative regulation of transcription by RNA polymerase II; P:nucleotide-excision repair, DNA damage recognition; P:nucleotide-excision repair, DNA duplex unwinding; P:nucleotide-excision repair, preincision complex stabilization; P:nucleotide-excision repair, preincision complex assembly; P:nucleotide-excision repair, DNA incision, 3'-to lesion; P:nucleotide-excision repair, DNA incision, 5'-to…
ORTHOMCL10118	3.62E-135	Crystal structure of the DLC1 RhoGAP domain	P:GO:0001843; P:GO:0003007; P:GO:0006919; P:GO:0008285; P:GO:0008360; P:GO:0021575; P:GO:0030336; P:GO:0030900; P:GO:0035024; P:GO:0035307; P:GO:0043547; P:GO:0051497; P:GO:0051895; P:GO:1900119; F:GO:0005096; F:GO:0008289; F:GO:0042169; C:GO:0005634; C:GO:0005829; C:GO:0005901; C:GO:0005925; C:GO:0030864; C:GO:0032587	P:neural tube closure; P:heart morphogenesis; P:activation of cysteine-type endopeptidase activity involved in apoptotic process; P:negative regulation of cell population proliferation; P:regulation of cell shape; P:hindbrain morphogenesis; P:negative regulation of cell migration; P:forebrain development; P:negative regulation of Rho protein signal transduction; P:positive regulation of protein d…
ORTHOMCL1012	1.34E-94	Structure of human Rab8a in complex with the bMERB domain of Mical-cL	P:GO:0006904; P:GO:0007409; P:GO:0009306; P:GO:0010506; P:GO:0017157; P:GO:0032869; P:GO:0043687; P:GO:0048169; P:GO:0048210; P:GO:0051223; P:GO:0060271; P:GO:0072659; P:GO:0098969; F:GO:0003924; F:GO:0005525; F:GO:0019003; F:GO:0019901; F:GO:0031489; C:GO:0005813; C:GO:0005814; C:GO:0005829; C:GO:0005886; C:GO:0008021; C:GO:0014069; C:GO:0030140; C:GO:0030496; C:GO:0030670; C:GO:0032588; C:GO:00…	P:vesicle docking involved in exocytosis; P:axonogenesis; P:protein secretion; P:regulation of autophagy; P:regulation of exocytosis; P:cellular response to insulin stimulus; P:post-translational protein modification; P:regulation of long-term neuronal synaptic plasticity; P:Golgi vesicle fusion to target membrane; P:regulation of protein transport; P:cilium assembly; P:protein localization to pl…
ORTHOMCL10128	7.28E-19	Crystal structure of the exosite-containing fragment of human ADAMTS13 (P475S mutant)	P:GO:0034097; P:GO:0051716; P:GO:1901564; F:GO:0005488; F:GO:0016787; C:GO:0110165	P:response to cytokine; P:cellular response to stimulus; P:organonitrogen compound metabolic process; F:binding; F:hydrolase activity; C:cellular anatomical entity
ORTHOMCL10129	1.61E-22	FK506-binding protein 2	F:GO:0005515; F:GO:0005528; C:GO:0005783	F:protein binding; F:FK506 binding; C:endoplasmic reticulum
ORTHOMCL10133	0.0	Crystal structure of human DNA cross-link repair 1A	P:GO:0006303; P:GO:0007049; P:GO:0031848; P:GO:0036297; P:GO:0051301; P:GO:0090305; F:GO:0003684; F:GO:0035312; F:GO:0046872; C:GO:0001650; C:GO:0005654	P:double-strand break repair via nonhomologous end joining; P:cell cycle; P:protection from non-homologous end joining at telomere; P:interstrand cross-link repair; P:cell division; P:nucleic acid phosphodiester bond hydrolysis; F:damaged DNA binding; F:5'-3' exodeoxyribonuclease activity; F:metal ion binding; C:fibrillar center; C:nucleoplasm
ORTHOMCL10135	0.0	Structure of a prehandover mammalian ribosomal SRP and SRP receptor targeting complex	P:GO:0006614; F:GO:0005047; F:GO:0008312; F:GO:0030911; F:GO:0043022; C:GO:0005783; C:GO:0005786; C:GO:0005829	P:SRP-dependent cotranslational protein targeting to membrane; F:signal recognition particle binding; F:7S RNA binding; F:TPR domain binding; F:ribosome binding; C:endoplasmic reticulum; C:signal recognition particle, endoplasmic reticulum targeting; C:cytosol
ORTHOMCL10138	3.66E-57	Cryo-EM structure of decameric human CALHM6 in the presence of Ca2+	P:GO:0098655; F:GO:0005261; F:GO:0005515; C:GO:0005887	P:cation transmembrane transport; F:cation channel activity; F:protein binding; C:integral component of plasma membrane
ORTHOMCL10142	3.25E-46	Solution structure of the SH3 domain of mouse peroxisomal biogenesis factor 13	P:GO:0001561; P:GO:0001764; P:GO:0001967; P:GO:0007626; P:GO:0016560; P:GO:0021795; P:GO:0060152; F:GO:0000268; C:GO:0005779; C:GO:1990429	P:fatty acid alpha-oxidation; P:neuron migration; P:suckling behavior; P:locomotory behavior; P:protein import into peroxisome matrix, docking; P:cerebral cortex cell migration; P:microtubule-based peroxisome localization; F:peroxisome targeting sequence binding; C:integral component of peroxisomal membrane; C:peroxisomal importomer complex
ORTHOMCL10151	0.0	Structure of mouse Golgi alpha-1,2-mannosidase IA reveals the molecular basis for substrate specificity among Class I enzymes (family 47 glycosidases)	P:GO:0005975; P:GO:0006486; P:GO:0006491; F:GO:0004571; F:GO:0005509; C:GO:0000139; C:GO:0005783; C:GO:0005793; C:GO:0005829; C:GO:0016021	P:carbohydrate metabolic process; P:protein glycosylation; P:N-glycan processing; F:mannosyl-oligosaccharide 1,2-alpha-mannosidase activity; F:calcium ion binding; C:Golgi membrane; C:endoplasmic reticulum; C:endoplasmic reticulum-Golgi intermediate compartment; C:cytosol; C:integral component of membrane
ORTHOMCL10153	1.69E-130	Human REXO2 exonuclease in complex with RNA.	P:GO:0009117; P:GO:0090503; F:GO:0000175; F:GO:0003676; C:GO:0005730; C:GO:0005758; C:GO:0005759; C:GO:0005925	P:nucleotide metabolic process; P:RNA phosphodiester bond hydrolysis, exonucleolytic; F:3'-5'-exoribonuclease activity; F:nucleic acid binding; C:nucleolus; C:mitochondrial intermembrane space; C:mitochondrial matrix; C:focal adhesion
ORTHOMCL10158	5.26E-101	THE CRYSTAL STRUCTURE OF THE ZYMOGEN CATALYTIC DOMAIN OF COMPLEMENT PROTEASE C1R	P:GO:0006958; P:GO:0030449; P:GO:0031638; F:GO:0004252; F:GO:0005509; F:GO:0042802; C:GO:0005615	P:complement activation, classical pathway; P:regulation of complement activation; P:zymogen activation; F:serine-type endopeptidase activity; F:calcium ion binding; F:identical protein binding; C:extracellular space
ORTHOMCL10160	0.0000000182	Guanine Nucleotide Exchange Region of Intersectin in Complex with Cdc42	P:GO:0048518; P:GO:0050794; P:GO:0051179; F:GO:0005488; C:GO:0005737; C:GO:0012505; C:GO:0043227	P:positive regulation of biological process; P:regulation of cellular process; P:localization; F:binding; C:cytoplasm; C:endomembrane system; C:membrane-bounded organelle
ORTHOMCL10172	3.24E-113	The Interaction of Decay-accelerating Factor with Echovirus 7	P:GO:0006888; P:GO:0007204; P:GO:0016032; P:GO:0031664; P:GO:0035743; P:GO:0043312; P:GO:0045730; P:GO:0045916; P:GO:1903659; P:GO:2000563; F:GO:0001618; F:GO:0005515; F:GO:0008289; C:GO:0000139; C:GO:0005576; C:GO:0005886; C:GO:0009986; C:GO:0030133; C:GO:0033116; C:GO:0045121; C:GO:0101003	P:endoplasmic reticulum to Golgi vesicle-mediated transport; P:positive regulation of cytosolic calcium ion concentration; P:viral process; P:regulation of lipopolysaccharide-mediated signaling pathway; P:CD4-positive, alpha-beta T cell cytokine production; P:neutrophil degranulation; P:respiratory burst; P:negative regulation of complement activation; P:regulation of complement-dependent cytotox…
ORTHOMCL10177	0.000000000000133	CLATHRIN HEAVY CHAIN N-TERMINAL DOMAIN BOUND TO GTSE1 LIDL MOTIF	P:GO:0006977; P:GO:0007017; P:GO:0030335; P:GO:0046827; P:GO:0050821; P:GO:1900182; P:GO:1902749; F:GO:0008017; C:GO:0005654; C:GO:0005829; C:GO:0005881	P:DNA damage response, signal transduction by p53 class mediator resulting in cell cycle arrest; P:microtubule-based process; P:positive regulation of cell migration; P:positive regulation of protein export from nucleus; P:protein stabilization; P:positive regulation of protein localization to nucleus; P:regulation of cell cycle G2/M phase transition; F:microtubule binding; C:nucleoplasm; C:cytos…
ORTHOMCL10178	8.57E-59	Complex structure of the HRP3 PWWP domain with a 16-bp TA-rich DNA	P:GO:0006357; P:GO:0007026; P:GO:0007165; P:GO:0031175; P:GO:0046785; F:GO:0003690; F:GO:0003712; F:GO:0008017; F:GO:0008083; C:GO:0005654; C:GO:0005829	P:regulation of transcription by RNA polymerase II; P:negative regulation of microtubule depolymerization; P:signal transduction; P:neuron projection development; P:microtubule polymerization; F:double-stranded DNA binding; F:transcription coregulator activity; F:microtubule binding; F:growth factor activity; C:nucleoplasm; C:cytosol
ORTHOMCL10182	0.0	Crystal structure of human myristoyl-CoA:protein N-myristoyltransferase.	P:GO:0001701; P:GO:0018008; P:GO:0022400; P:GO:0042180; P:GO:1900740; F:GO:0004379; F:GO:0005515; C:GO:0005739; C:GO:0005829; C:GO:0005886; C:GO:0019898	P:in utero embryonic development; P:N-terminal peptidyl-glycine N-myristoylation; P:regulation of rhodopsin mediated signaling pathway; P:cellular ketone metabolic process; P:positive regulation of protein insertion into mitochondrial membrane involved in apoptotic signaling pathway; F:glycylpeptide N-tetradecanoyltransferase activity; F:protein binding; C:mitochondrion; C:cytosol; C:plasma membr…
ORTHOMCL10184	3.03E-150	Molecular basis of human kinesin-8 function and inhibition	P:GO:0006890; P:GO:0007018; P:GO:0007019; P:GO:0007080; P:GO:0007140; P:GO:0015031; P:GO:0019886; P:GO:0070507; P:GO:0071392; P:GO:0072520; F:GO:0003779; F:GO:0005524; F:GO:0008574; F:GO:0051010; F:GO:0070463; C:GO:0000776; C:GO:0001726; C:GO:0005634; C:GO:0005815; C:GO:0005828; C:GO:0005829; C:GO:0005871; C:GO:0005901; C:GO:0061673; C:GO:1990023	P:retrograde vesicle-mediated transport, Golgi to endoplasmic reticulum; P:microtubule-based movement; P:microtubule depolymerization; P:mitotic metaphase plate congression; P:male meiotic nuclear division; P:protein transport; P:antigen processing and presentation of exogenous peptide antigen via MHC class II; P:regulation of microtubule cytoskeleton organization; P:cellular response to estradio…
ORTHOMCL10190	0.0	Crystal structure of ADAMTS4 with inhibitor bound	P:GO:0001501; P:GO:0006508; P:GO:0022617; F:GO:0002020; F:GO:0004222; F:GO:0046872; C:GO:0005615; C:GO:0016607; C:GO:0031012	P:skeletal system development; P:proteolysis; P:extracellular matrix disassembly; F:protease binding; F:metalloendopeptidase activity; F:metal ion binding; C:extracellular space; C:nuclear speck; C:extracellular matrix
ORTHOMCL10192	0.0	Complex structure of the bovine PERK luminal domain and its substrate peptide	P:GO:0001503; P:GO:0001525; P:GO:0006983; P:GO:0010575; P:GO:0030968; P:GO:0031018; P:GO:0034198; P:GO:0036492; P:GO:0042149; P:GO:0045943; P:GO:0046777; P:GO:0070417; P:GO:1902235; F:GO:0004694; F:GO:0005524; F:GO:0019903; F:GO:0042802; C:GO:0005789; C:GO:0022626	P:ossification; P:angiogenesis; P:ER overload response; P:positive regulation of vascular endothelial growth factor production; P:endoplasmic reticulum unfolded protein response; P:endocrine pancreas development; P:cellular response to amino acid starvation; P:eiF2alpha phosphorylation in response to endoplasmic reticulum stress; P:cellular response to glucose starvation; P:positive regulation of…
ORTHOMCL10194	1.1E-24	Solution structure of the SCAN homodimer from MZF-1/ZNF42	P:GO:0000122; P:GO:0045944; F:GO:0000978; F:GO:0001227; F:GO:0001228; F:GO:0042803; C:GO:0005654	P:negative regulation of transcription by RNA polymerase II; P:positive regulation of transcription by RNA polymerase II; F:RNA polymerase II cis-regulatory region sequence-specific DNA binding; F:DNA-binding transcription repressor activity, RNA polymerase II-specific; F:DNA-binding transcription activator activity, RNA polymerase II-specific; F:protein homodimerization activity; C:nucleoplasm
ORTHOMCL10195	4.22E-105	Irat PP1cgamma complexed with mouse inhibitor-2	P:GO:0005977; P:GO:0009966; P:GO:0032091; P:GO:0032515; F:GO:0004864; F:GO:0019904; C:GO:0005737; C:GO:0030426; C:GO:0043197	P:glycogen metabolic process; P:regulation of signal transduction; P:negative regulation of protein binding; P:negative regulation of phosphoprotein phosphatase activity; F:protein phosphatase inhibitor activity; F:protein domain specific binding; C:cytoplasm; C:growth cone; C:dendritic spine
ORTHOMCL10198	1.59E-21	Solution Structure of Ubp-M Znf-UBP domain	P:GO:0000278; P:GO:0006357; P:GO:0006974; P:GO:0045893; P:GO:0045901; P:GO:0051289; P:GO:0070537; F:GO:0003713; F:GO:0004197; F:GO:0004843; F:GO:0008270; F:GO:0042393; F:GO:0043130; C:GO:0005654; C:GO:0005737	P:mitotic cell cycle; P:regulation of transcription by RNA polymerase II; P:cellular response to DNA damage stimulus; P:positive regulation of transcription, DNA-templated; P:positive regulation of translational elongation; P:protein homotetramerization; P:histone H2A K63-linked deubiquitination; F:transcription coactivator activity; F:cysteine-type endopeptidase activity; F:thiol-dependent ubiqu…
ORTHOMCL102	1.78E-23	High resolution crystal structure of human Rab9 GTPase: a novel antiviral drug target	P:GO:0032879; P:GO:0050794; F:GO:0005515; F:GO:0032550; F:GO:0032561; F:GO:0043168; C:GO:0005768; C:GO:0005794; C:GO:0031984; C:GO:0045335; C:GO:0098588	P:regulation of localization; P:regulation of cellular process; F:protein binding; F:purine ribonucleoside binding; F:guanyl ribonucleotide binding; F:anion binding; C:endosome; C:Golgi apparatus; C:organelle subcompartment; C:phagocytic vesicle; C:bounding membrane of organelle
ORTHOMCL10203	4.12E-23	Crystal structure of the complex between human nonsense mediated decay factors UPF1 and UPF2	P:GO:0000956; F:GO:0003676	P:nuclear-transcribed mRNA catabolic process; F:nucleic acid binding
ORTHOMCL10204	9.59E-91	Structure of SPATA2 PUB domain	P:GO:0007283; P:GO:0010803; P:GO:0050727; P:GO:0060544; P:GO:0070536; P:GO:0072520; P:GO:1990108; F:GO:0030159; F:GO:0044877; F:GO:1990381; C:GO:0001650; C:GO:0005654; C:GO:0005737	P:spermatogenesis; P:regulation of tumor necrosis factor-mediated signaling pathway; P:regulation of inflammatory response; P:regulation of necroptotic process; P:protein K63-linked deubiquitination; P:seminiferous tubule development; P:protein linear deubiquitination; F:signaling receptor complex adaptor activity; F:protein-containing complex binding; F:ubiquitin-specific protease binding; C:fib…
ORTHOMCL10205	4.78E-55	Complement Receptor Type 2	P:GO:0002376; P:GO:0009987; F:GO:0005515; C:GO:0110165	P:immune system process; P:cellular process; F:protein binding; C:cellular anatomical entity
ORTHOMCL10209	9.99E-115	Rat NTPDase2 in complex with Mg GMPPNP	P:GO:0010996; P:GO:0035457; P:GO:0071222; P:GO:0071354; P:GO:0071356; F:GO:0016887; F:GO:0042802; F:GO:0043262; C:GO:0009986; C:GO:0031253; C:GO:0044297	P:response to auditory stimulus; P:cellular response to interferon-alpha; P:cellular response to lipopolysaccharide; P:cellular response to interleukin-6; P:cellular response to tumor necrosis factor; F:ATPase activity; F:identical protein binding; F:adenosine-diphosphatase activity; C:cell surface; C:cell projection membrane; C:cell body
ORTHOMCL10213	0.0	Human liver fructose-1,6-bisphosphatase 1 (fructose 1,6-bisphosphate 1-phosphatase, E.C.3.1.3.11) complexed with the allosteric inhibitor 1-(5-bromo-1,3-thiazol-2-yl)-3-[5-(4-methoxyphenyl)thiophen-2-yl]sulfonylurea and with fructose-2,6-diphosphate	P:GO:0005986; P:GO:0006000; P:GO:0006002; P:GO:0006094; P:GO:0016311; P:GO:0030388; F:GO:0042132; F:GO:0042802; F:GO:0046872; C:GO:0005654; C:GO:0005829; C:GO:0005886; C:GO:0030018; C:GO:0030054	P:sucrose biosynthetic process; P:fructose metabolic process; P:fructose 6-phosphate metabolic process; P:gluconeogenesis; P:dephosphorylation; P:fructose 1,6-bisphosphate metabolic process; F:fructose 1,6-bisphosphate 1-phosphatase activity; F:identical protein binding; F:metal ion binding; C:nucleoplasm; C:cytosol; C:plasma membrane; C:Z disc; C:cell junction
ORTHOMCL10215	3.28E-23	The Crystal Structure of ELL2 Oclludin Domain and AFF4 peptide	P:GO:0006368; P:GO:0042795; F:GO:0005515; C:GO:0008023	P:transcription elongation from RNA polymerase II promoter; P:snRNA transcription by RNA polymerase II; F:protein binding; C:transcription elongation factor complex
ORTHOMCL10221	3.57E-119	aminin beta1 LN-LE1-4 structure	P:GO:0007155; P:GO:0016477; P:GO:0048856; F:GO:0005515; C:GO:0043256	P:cell adhesion; P:cell migration; P:anatomical structure development; F:protein binding; C:laminin complex
ORTHOMCL10222	2.01E-34	Aart, a six finger zinc finger designed to recognize ANN triplets	F:GO:0005488	F:binding
ORTHOMCL10226	5.52E-60	Solution structure of the second RRM domain in Matrin 3	P:GO:0001825; P:GO:0002218; P:GO:0003170; P:GO:0003281; P:GO:0006417; F:GO:0003729; F:GO:0008270; F:GO:0035198; F:GO:0042802; C:GO:0005737; C:GO:0016363	P:blastocyst formation; P:activation of innate immune response; P:heart valve development; P:ventricular septum development; P:regulation of translation; F:mRNA binding; F:zinc ion binding; F:miRNA binding; F:identical protein binding; C:cytoplasm; C:nuclear matrix
ORTHOMCL10230	5.45E-37	Solution structure of the PDZ domain of syntaxin binding protein 4	P:GO:0006605; P:GO:0006974; P:GO:0008286; P:GO:0010827; P:GO:0010838; P:GO:0050821; P:GO:0061178; P:GO:0071346; P:GO:1902808; F:GO:0019905; C:GO:0045335	P:protein targeting; P:cellular response to DNA damage stimulus; P:insulin receptor signaling pathway; P:regulation of glucose transmembrane transport; P:positive regulation of keratinocyte proliferation; P:protein stabilization; P:regulation of insulin secretion involved in cellular response to glucose stimulus; P:cellular response to interferon-gamma; P:positive regulation of cell cycle G1/S ph…
ORTHOMCL10236	1.78E-146	Crystal structure of the metalloproteinase enhancer PCPE-1 bound to the procollagen C propeptide trimer (short)	P:GO:0007275; P:GO:0010952; P:GO:1990830; F:GO:0005201; F:GO:0005515; F:GO:0005518; F:GO:0008201; F:GO:0016504; C:GO:0005615	P:multicellular organism development; P:positive regulation of peptidase activity; P:cellular response to leukemia inhibitory factor; F:extracellular matrix structural constituent; F:protein binding; F:collagen binding; F:heparin binding; F:peptidase activator activity; C:extracellular space
ORTHOMCL10241	7.63E-37	Human ISG20	P:GO:0000738; P:GO:0006401; P:GO:0045071; P:GO:0051607; P:GO:0060337; F:GO:0000175; F:GO:0008310; F:GO:0030619; F:GO:0030620; F:GO:0034511; C:GO:0005730; C:GO:0005737; C:GO:0015030; C:GO:0016605	P:DNA catabolic process, exonucleolytic; P:RNA catabolic process; P:negative regulation of viral genome replication; P:defense response to virus; P:type I interferon signaling pathway; F:3'-5'-exoribonuclease activity; F:single-stranded DNA 3'-5' exodeoxyribonuclease activity; F:U1 snRNA binding; F:U2 snRNA binding; F:U3 snoRNA binding; C:nucleolus; C:cytoplasm; C:Cajal body; C:PML body
ORTHOMCL10249	0.0	Crystal structure of Sugen kinase 223	P:GO:0006468; P:GO:0008360; P:GO:0008593; P:GO:0010977; P:GO:0016477; P:GO:0035025; P:GO:2000145; F:GO:0004672; F:GO:0005524; F:GO:0042802; C:GO:0005634; C:GO:0005737; C:GO:0005925	P:protein phosphorylation; P:regulation of cell shape; P:regulation of Notch signaling pathway; P:negative regulation of neuron projection development; P:cell migration; P:positive regulation of Rho protein signal transduction; P:regulation of cell motility; F:protein kinase activity; F:ATP binding; F:identical protein binding; C:nucleus; C:cytoplasm; C:focal adhesion
ORTHOMCL10250	1.58E-126	Crystal structure of human BRPF1 PZP bound to histone H3 tail	P:GO:0001649; P:GO:0007286; P:GO:0007338; P:GO:0008283; P:GO:0032200; P:GO:0042692; P:GO:0044154; P:GO:0045652; P:GO:0048477; F:GO:0000978; F:GO:0000979; F:GO:0042393; F:GO:0046872; F:GO:0046982; C:GO:0000786; C:GO:0005576; C:GO:0005829; C:GO:0005886; C:GO:0070776	P:osteoblast differentiation; P:spermatid development; P:single fertilization; P:cell population proliferation; P:telomere organization; P:muscle cell differentiation; P:histone H3-K14 acetylation; P:regulation of megakaryocyte differentiation; P:oogenesis; F:RNA polymerase II cis-regulatory region sequence-specific DNA binding; F:RNA polymerase II core promoter sequence-specific DNA binding; F:h…
ORTHOMCL1026	4.74E-32	Structure of human cytosolic X-prolyl aminopeptidase	P:GO:0006508; P:GO:0010815; F:GO:0030145; F:GO:0042803; F:GO:0070006; C:GO:0005829	P:proteolysis; P:bradykinin catabolic process; F:manganese ion binding; F:protein homodimerization activity; F:metalloaminopeptidase activity; C:cytosol
ORTHOMCL10260	7.95E-43	AP1 clathrin adaptor core	P:GO:0016192; P:GO:0046907; F:GO:0005515; C:GO:0005794; C:GO:0016020; C:GO:0031410	P:vesicle-mediated transport; P:intracellular transport; F:protein binding; C:Golgi apparatus; C:membrane; C:cytoplasmic vesicle
ORTHOMCL10261	6.85E-76	NMR Solution Structure of Tensin1 PTB Domain	F:GO:0003779; C:GO:0005737; C:GO:0005856; C:GO:0005912; C:GO:0009986	F:actin binding; C:cytoplasm; C:cytoskeleton; C:adherens junction; C:cell surface
ORTHOMCL10272	1.57E-138	Structure of ArhGAP12 bound to G-Actin	P:GO:0002011; P:GO:0006911; P:GO:0007015; P:GO:0043547; P:GO:0051058; F:GO:0005096; C:GO:0001891; C:GO:0005737	P:morphogenesis of an epithelial sheet; P:phagocytosis, engulfment; P:actin filament organization; P:positive regulation of GTPase activity; P:negative regulation of small GTPase mediated signal transduction; F:GTPase activator activity; C:phagocytic cup; C:cytoplasm
ORTHOMCL10273	6.16E-58	Solution structure of three zf-C2H2 domains from mouse protein odd-skipped-related 2 splicing isoform 2	P:GO:0000122; P:GO:0001656; P:GO:0001823; P:GO:0002062; P:GO:0030501; P:GO:0033687; P:GO:0035115; P:GO:0035116; P:GO:0036023; P:GO:0042474; P:GO:0042476; P:GO:0042733; P:GO:0045944; P:GO:0048793; P:GO:0050679; P:GO:0060021; P:GO:0060322; P:GO:0060349; P:GO:0061029; P:GO:2000543; F:GO:0000977; F:GO:0001227; F:GO:0001228; F:GO:0046872; C:GO:0005634	P:negative regulation of transcription by RNA polymerase II; P:metanephros development; P:mesonephros development; P:chondrocyte differentiation; P:positive regulation of bone mineralization; P:osteoblast proliferation; P:embryonic forelimb morphogenesis; P:embryonic hindlimb morphogenesis; P:embryonic skeletal limb joint morphogenesis; P:middle ear morphogenesis; P:odontogenesis; P:embryonic dig…
ORTHOMCL10274	7.48E-64	Crystal structure of xRbj	F:GO:0003924; F:GO:0005525; C:GO:0005634	F:GTPase activity; F:GTP binding; C:nucleus
ORTHOMCL10279	6.31E-31	DbsCdc42(Y889F)	P:GO:0035556; P:GO:0048522; F:GO:0035091; C:GO:0016020	P:intracellular signal transduction; P:positive regulation of cellular process; F:phosphatidylinositol binding; C:membrane
ORTHOMCL10280	6.34E-20	Cryo-EM structure of the human SK4/calmodulin channel complex	P:GO:0006813; P:GO:0006816; P:GO:0030322; P:GO:0050862; F:GO:0015269; F:GO:0019903; C:GO:0005886; C:GO:0016021; C:GO:0031982	P:potassium ion transport; P:calcium ion transport; P:stabilization of membrane potential; P:positive regulation of T cell receptor signaling pathway; F:calcium-activated potassium channel activity; F:protein phosphatase binding; C:plasma membrane; C:integral component of membrane; C:vesicle
ORTHOMCL1029	1.52E-95	Crystal Structure of Mb(NS1)/H-Ras Complex	P:GO:0001889; P:GO:0002223; P:GO:0006897; P:GO:0006935; P:GO:0007050; P:GO:0007093; P:GO:0008285; P:GO:0009887; P:GO:0010629; P:GO:0010863; P:GO:0030335; P:GO:0032729; P:GO:0034260; P:GO:0035900; P:GO:0042088; P:GO:0042832; P:GO:0043406; P:GO:0043524; P:GO:0043547; P:GO:0045740; P:GO:0045944; P:GO:0046330; P:GO:0046579; P:GO:0048013; P:GO:0048169; P:GO:0050679; P:GO:0050852; P:GO:0070374; P:GO:00…	P:liver development; P:stimulatory C-type lectin receptor signaling pathway; P:endocytosis; P:chemotaxis; P:cell cycle arrest; P:mitotic cell cycle checkpoint; P:negative regulation of cell population proliferation; P:animal organ morphogenesis; P:negative regulation of gene expression; P:positive regulation of phospholipase C activity; P:positive regulation of cell migration; P:positive regulati…
ORTHOMCL10294	0.000000000082	Crystal structure of the E3 SUMO Ligase PIAS2	F:GO:0005515; C:GO:0005654	F:protein binding; C:nucleoplasm
ORTHOMCL103	1.18E-136	Crystal structure of the N-terminal domain of human Timeless	P:GO:0000076; P:GO:0000122; P:GO:0009582; P:GO:0030324; P:GO:0042127; P:GO:0042752; P:GO:0043111; P:GO:0044770; P:GO:0048478; P:GO:0048754; P:GO:0051301; P:GO:0072711; P:GO:0072719; P:GO:1904976; P:GO:1905168; F:GO:0003677; F:GO:0005515; C:GO:0005654; C:GO:0031298; C:GO:0035861	P:DNA replication checkpoint; P:negative regulation of transcription by RNA polymerase II; P:detection of abiotic stimulus; P:lung development; P:regulation of cell population proliferation; P:regulation of circadian rhythm; P:replication fork arrest; P:cell cycle phase transition; P:replication fork protection; P:branching morphogenesis of an epithelial tube; P:cell division; P:cellular response…
ORTHOMCL10304	0.0	Crystal structure of human protein tyrosine phosphatase PTPN9	P:GO:0010977; P:GO:0035335; P:GO:0071345; P:GO:1903078; F:GO:0004726; F:GO:0005515; C:GO:0005654; C:GO:0005737; C:GO:0044306	P:negative regulation of neuron projection development; P:peptidyl-tyrosine dephosphorylation; P:cellular response to cytokine stimulus; P:positive regulation of protein localization to plasma membrane; F:non-membrane spanning protein tyrosine phosphatase activity; F:protein binding; C:nucleoplasm; C:cytoplasm; C:neuron projection terminus
ORTHOMCL10308	0.0	Crystal structure of leukotriene B4 12-hydroxydehydrogenase/15-oxo-prostaglandin 13-reductase	P:GO:0006693; P:GO:0036102; P:GO:2001302; F:GO:0035798; F:GO:0036132; F:GO:0036185; F:GO:0047522; F:GO:0097257; C:GO:0005737	P:prostaglandin metabolic process; P:leukotriene B4 metabolic process; P:lipoxin A4 metabolic process; F:2-alkenal reductase (NADP+) activity; F:13-prostaglandin reductase activity; F:13-lipoxin reductase activity; F:15-oxoprostaglandin 13-oxidase activity; F:leukotriene B4 12-hydroxy dehydrogenase activity; C:cytoplasm
ORTHOMCL10315	0.0	Human Mus81-Eme1-3'flap DNA complex	P:GO:0000712; P:GO:0000727; P:GO:0000737; P:GO:0031573; P:GO:0033687; P:GO:0036297; P:GO:0072429; F:GO:0003677; F:GO:0005515; F:GO:0046872; F:GO:0048257; C:GO:0005654; C:GO:0005730; C:GO:0048476	P:resolution of meiotic recombination intermediates; P:double-strand break repair via break-induced replication; P:DNA catabolic process, endonucleolytic; P:intra-S DNA damage checkpoint; P:osteoblast proliferation; P:interstrand cross-link repair; P:response to intra-S DNA damage checkpoint signaling; F:DNA binding; F:protein binding; F:metal ion binding; F:3'-flap endonuclease activity; C:nucle…
ORTHOMCL10320	3.08E-112	SPRY domain-containing SOCS box protein 2 (SSB-2)	P:GO:0016567; P:GO:0035556; P:GO:0043161; F:GO:0005515; F:GO:1990756; C:GO:0005829; C:GO:0019005	P:protein ubiquitination; P:intracellular signal transduction; P:proteasome-mediated ubiquitin-dependent protein catabolic process; F:protein binding; F:ubiquitin ligase-substrate adaptor activity; C:cytosol; C:SCF ubiquitin ligase complex
ORTHOMCL10322	7.85E-43	Crystal structure of SET/TAF-1beta/INHAT	P:GO:0006260; P:GO:0006334; P:GO:0006337; P:GO:0035067; P:GO:0043488; P:GO:0043524; P:GO:0045892; F:GO:0004864; F:GO:0042393; C:GO:0005654; C:GO:0005783; C:GO:0005811; C:GO:0032991; C:GO:0048471	P:DNA replication; P:nucleosome assembly; P:nucleosome disassembly; P:negative regulation of histone acetylation; P:regulation of mRNA stability; P:negative regulation of neuron apoptotic process; P:negative regulation of transcription, DNA-templated; F:protein phosphatase inhibitor activity; F:histone binding; C:nucleoplasm; C:endoplasmic reticulum; C:lipid droplet; C:protein-containing complex;…
ORTHOMCL10325	2.72E-18	COMPLEX OF THE KH3 DOMAIN OF HNRNP K WITH A SINGLE_STRANDED 10MER DNA OLIGONUCLEOTIDE	P:GO:0006357; P:GO:0010988; P:GO:0016032; P:GO:0048025; P:GO:1902165; F:GO:0003677; F:GO:0003729; F:GO:0042802; C:GO:0005654; C:GO:0010494; C:GO:0030054; C:GO:0042995; C:GO:0071013	P:regulation of transcription by RNA polymerase II; P:regulation of low-density lipoprotein particle clearance; P:viral process; P:negative regulation of mRNA splicing, via spliceosome; P:regulation of intrinsic apoptotic signaling pathway in response to DNA damage by p53 class mediator; F:DNA binding; F:mRNA binding; F:identical protein binding; C:nucleoplasm; C:cytoplasmic stress granule; C:cel…
ORTHOMCL10328	7.92E-98	Crystal Structure of Human m-Calpain Form II	P:GO:0006508; P:GO:0042221; P:GO:0050794; F:GO:0005515; F:GO:0008234; C:GO:0005783; C:GO:0005886; C:GO:0120025	P:proteolysis; P:response to chemical; P:regulation of cellular process; F:protein binding; F:cysteine-type peptidase activity; C:endoplasmic reticulum; C:plasma membrane; C:plasma membrane bounded cell projection
ORTHOMCL10329	1.12E-124	The Crystal Structure of Tumor Endothelial Marker 8 (TEM8) extracellular domain	P:GO:0022414; P:GO:0031532; P:GO:0034446; P:GO:1901202; P:GO:1901998; P:GO:1905050; F:GO:0004888; F:GO:0005518; F:GO:0046872; F:GO:0051015; C:GO:0009897; C:GO:0010008; C:GO:0016021; C:GO:0031258; C:GO:0031527	P:reproductive process; P:actin cytoskeleton reorganization; P:substrate adhesion-dependent cell spreading; P:negative regulation of extracellular matrix assembly; P:toxin transport; P:positive regulation of metallopeptidase activity; F:transmembrane signaling receptor activity; F:collagen binding; F:metal ion binding; F:actin filament binding; C:external side of plasma membrane; C:endosome membr…
ORTHOMCL10330	0.00000000291	Dsnr (Zif268 Variant) Zinc Finger-Dna Complex (Gacc Site)	P:GO:0000122; P:GO:0002931; P:GO:0007616; P:GO:0009749; P:GO:0014911; P:GO:0030217; P:GO:0030509; P:GO:0032722; P:GO:0032731; P:GO:0032868; P:GO:0032922; P:GO:0033233; P:GO:0035914; P:GO:0043525; P:GO:0044849; P:GO:0045475; P:GO:0046886; P:GO:0048169; P:GO:0048661; P:GO:0060086; P:GO:0061418; P:GO:0070498; P:GO:0071480; P:GO:0071504; P:GO:0071506; P:GO:0072303; P:GO:0090090; P:GO:0098759; P:GO:19…	P:negative regulation of transcription by RNA polymerase II; P:response to ischemia; P:long-term memory; P:response to glucose; P:positive regulation of smooth muscle cell migration; P:T cell differentiation; P:BMP signaling pathway; P:positive regulation of chemokine production; P:positive regulation of interleukin-1 beta production; P:response to insulin; P:circadian regulation of gene expressi…
ORTHOMCL10334	0.0	Crystal Structure Of Human Protein Farnesyltransferase Complexed With Farnesyl Diphosphate And The Peptidomimetic Inhibitor L-739,750	P:GO:0007179; P:GO:0018343; P:GO:0018344; P:GO:0022400; P:GO:0045213; P:GO:0071340; P:GO:0090044; P:GO:0090045; P:GO:0099601; F:GO:0004660; F:GO:0004662; F:GO:0004663; F:GO:0008017; F:GO:0030548; F:GO:0030971; F:GO:0043014; C:GO:0005829; C:GO:0005875; C:GO:0005886; C:GO:0005953; C:GO:0005965	P:transforming growth factor beta receptor signaling pathway; P:protein farnesylation; P:protein geranylgeranylation; P:regulation of rhodopsin mediated signaling pathway; P:neurotransmitter receptor metabolic process; P:skeletal muscle acetylcholine-gated channel clustering; P:positive regulation of tubulin deacetylation; P:positive regulation of deacetylase activity; P:regulation of neurotransm…
ORTHOMCL10339	2.6	CDocking and dimerization domain (D/D) of the regulatory subunit of the Type II-alpha cAMP-dependent protein kinase A associated with a Peptide derived from an A-kinase anchoring protein (AKAP)	P:GO:0007165; P:GO:0007193; P:GO:0007194; P:GO:0007268; P:GO:0010738; P:GO:0045762; P:GO:1900273; P:GO:1903078; P:GO:1905751; F:GO:0005515; F:GO:0005516; F:GO:0008179; F:GO:0017124; F:GO:0030346; F:GO:0031698; F:GO:0034237; F:GO:0035254; F:GO:0050811; F:GO:0051018; F:GO:0060090; F:GO:0097110; C:GO:0005768; C:GO:0005829; C:GO:0005886; C:GO:0009898; C:GO:0014069; C:GO:0016020; C:GO:0030054; C:GO:00…	P:signal transduction; P:adenylate cyclase-inhibiting G protein-coupled receptor signaling pathway; P:negative regulation of adenylate cyclase activity; P:chemical synaptic transmission; P:regulation of protein kinase A signaling; P:positive regulation of adenylate cyclase activity; P:positive regulation of long-term synaptic potentiation; P:positive regulation of protein localization to plasma m…
ORTHOMCL10364	6.88E-108	Vhuman Bact spliceosome core structure	P:GO:0000398; P:GO:0000413; P:GO:0006457; F:GO:0003755; F:GO:0016018; F:GO:0097718; C:GO:0005654; C:GO:0071007	P:mRNA splicing, via spliceosome; P:protein peptidyl-prolyl isomerization; P:protein folding; F:peptidyl-prolyl cis-trans isomerase activity; F:cyclosporin A binding; F:disordered domain specific binding; C:nucleoplasm; C:U2-type catalytic step 2 spliceosome
ORTHOMCL10366	0.0000000000115	Aart, a six finger zinc finger designed to recognize ANN triplets	P:GO:0006357; P:GO:0007275; P:GO:0007283; P:GO:0030154; P:GO:0045944; F:GO:0000978; F:GO:0001228; F:GO:0003677; F:GO:0046872; C:GO:0005634	P:regulation of transcription by RNA polymerase II; P:multicellular organism development; P:spermatogenesis; P:cell differentiation; P:positive regulation of transcription by RNA polymerase II; F:RNA polymerase II cis-regulatory region sequence-specific DNA binding; F:DNA-binding transcription activator activity, RNA polymerase II-specific; F:DNA binding; F:metal ion binding; C:nucleus
ORTHOMCL10371	1.84E-94	Crystal structure of the RhoGAP domain of RICS	P:GO:0043547; P:GO:0051056; F:GO:0005096; F:GO:0005515; F:GO:1901981; C:GO:0000139; C:GO:0001650; C:GO:0005654; C:GO:0005789; C:GO:0005829; C:GO:0005938; C:GO:0010008; C:GO:0014069; C:GO:0015629; C:GO:0043197	P:positive regulation of GTPase activity; P:regulation of small GTPase mediated signal transduction; F:GTPase activator activity; F:protein binding; F:phosphatidylinositol phosphate binding; C:Golgi membrane; C:fibrillar center; C:nucleoplasm; C:endoplasmic reticulum membrane; C:cytosol; C:cell cortex; C:endosome membrane; C:postsynaptic density; C:actin cytoskeleton; C:dendritic spine
ORTHOMCL1039	2.94E-83	The structure of the C-terminal heme nitrobindin domain of THAP domain-containing protein 4 from Homo sapiens	P:GO:0006570; P:GO:0042126; F:GO:0003677; F:GO:0020037; F:GO:0042802; F:GO:0046872; F:GO:0062213; F:GO:0070026	P:tyrosine metabolic process; P:nitrate metabolic process; F:DNA binding; F:heme binding; F:identical protein binding; F:metal ion binding; F:peroxynitrite isomerase activity; F:nitric oxide binding
ORTHOMCL10394	3.15E-146	Crystal Structure of mouse CARMIL residues 1-668	P:GO:0030335; P:GO:0051496; P:GO:0051638; P:GO:1900026; P:GO:1902745; P:GO:2000813; F:GO:0044877; C:GO:0005634; C:GO:0005737; C:GO:0030027; C:GO:0031941	P:positive regulation of cell migration; P:positive regulation of stress fiber assembly; P:barbed-end actin filament uncapping; P:positive regulation of substrate adhesion-dependent cell spreading; P:positive regulation of lamellipodium organization; P:negative regulation of barbed-end actin filament capping; F:protein-containing complex binding; C:nucleus; C:cytoplasm; C:lamellipodium; C:filamen…
ORTHOMCL10398	5.14E-173	Crystal structure of human m1A58 methyltransferase in a complex with tRNA3Lys and SAH	P:GO:0030488; P:GO:0080009; F:GO:0005515; F:GO:0016429; F:GO:0061953; C:GO:0005654; C:GO:0031515	P:tRNA methylation; P:mRNA methylation; F:protein binding; F:tRNA (adenine-N1-)-methyltransferase activity; F:mRNA (adenine-N1-)-methyltransferase activity; C:nucleoplasm; C:tRNA (m1A) methyltransferase complex
ORTHOMCL10416	0.0	Human CDK1/CyclinB1/CKS2 With Inhibitor	P:GO:0001556; P:GO:0001701; P:GO:0001933; P:GO:0006367; P:GO:0006977; P:GO:0007052; P:GO:0007077; P:GO:0007080; P:GO:0007283; P:GO:0009612; P:GO:0010629; P:GO:0010971; P:GO:0031145; P:GO:0031442; P:GO:0033129; P:GO:0042246; P:GO:0042493; P:GO:0045737; P:GO:0046680; P:GO:0048146; P:GO:0048565; P:GO:0051301; P:GO:0051987; P:GO:0055015; P:GO:0060045; P:GO:0060623; P:GO:0065003; P:GO:0071283; P:GO:00…	P:oocyte maturation; P:in utero embryonic development; P:negative regulation of protein phosphorylation; P:transcription initiation from RNA polymerase II promoter; P:DNA damage response, signal transduction by p53 class mediator resulting in cell cycle arrest; P:mitotic spindle organization; P:mitotic nuclear envelope disassembly; P:mitotic metaphase plate congression; P:spermatogenesis; P:respo…
ORTHOMCL10418	6.56E-119	Crystal structure of the complex of human interleukin-7 with unglycosylated human interleukin-7 receptor alpha ectodomain	P:GO:0000018; P:GO:0000902; P:GO:0001915; P:GO:0002377; P:GO:0008284; P:GO:0008361; P:GO:0010628; P:GO:0033089; P:GO:0038111; P:GO:0042100; P:GO:0048535; P:GO:0048872; P:GO:0050830; P:GO:0061024; P:GO:0070233; P:GO:1904894; F:GO:0003823; F:GO:0004917; F:GO:0005515; C:GO:0005576; C:GO:0009897; C:GO:0016021; C:GO:0030665	P:regulation of DNA recombination; P:cell morphogenesis; P:negative regulation of T cell mediated cytotoxicity; P:immunoglobulin production; P:positive regulation of cell population proliferation; P:regulation of cell size; P:positive regulation of gene expression; P:positive regulation of T cell differentiation in thymus; P:interleukin-7-mediated signaling pathway; P:B cell proliferation; P:lymp…
ORTHOMCL10426	1.71E-44	Structure of mouse Golgi alpha-1,2-mannosidase IA reveals the molecular basis for substrate specificity among Class I enzymes (family 47 glycosidases)	C:GO:0005737; C:GO:0012505; C:GO:0016020; C:GO:0043231	C:cytoplasm; C:endomembrane system; C:membrane; C:intracellular membrane-bounded organelle
ORTHOMCL10429	0.0	ATP bound gelsolin	P:GO:0030031; P:GO:0051693; F:GO:0003779; F:GO:0043167; C:GO:0005856	P:cell projection assembly; P:actin filament capping; F:actin binding; F:ion binding; C:cytoskeleton
ORTHOMCL10430	0.0	Crystal structure of human tRNAHis guanylyltransferase (Thg1) - dGTP complex	P:GO:0006400; P:GO:0006979; P:GO:0051289; P:GO:0099116; P:GO:1990046; F:GO:0000049; F:GO:0000287; F:GO:0005085; F:GO:0005524; F:GO:0005525; F:GO:0008193; F:GO:0042802; C:GO:0005739; C:GO:0005829; C:GO:1990234	P:tRNA modification; P:response to oxidative stress; P:protein homotetramerization; P:tRNA 5'-end processing; P:stress-induced mitochondrial fusion; F:tRNA binding; F:magnesium ion binding; F:guanyl-nucleotide exchange factor activity; F:ATP binding; F:GTP binding; F:tRNA guanylyltransferase activity; F:identical protein binding; C:mitochondrion; C:cytosol; C:transferase complex
ORTHOMCL10432	6.4E-137	Crystal Structure of a N-terminal Fragment of SKAP-Hom Containing Both the Helical Dimerization Domain and the PH Domain	P:GO:0008285; P:GO:0042113; F:GO:0005515; C:GO:0005654; C:GO:0005829; C:GO:0005886	P:negative regulation of cell population proliferation; P:B cell activation; F:protein binding; C:nucleoplasm; C:cytosol; C:plasma membrane
ORTHOMCL10437	3.16E-153	CRYSTAL STRUCTURE OF THE HUMAN CDKL1 KINASE DOMAIN	P:GO:0006468; P:GO:0007507; P:GO:0051726; P:GO:1902017; F:GO:0004693; F:GO:0005524; C:GO:0005654; C:GO:0005737; C:GO:0035869	P:protein phosphorylation; P:heart development; P:regulation of cell cycle; P:regulation of cilium assembly; F:cyclin-dependent protein serine/threonine kinase activity; F:ATP binding; C:nucleoplasm; C:cytoplasm; C:ciliary transition zone
ORTHOMCL10445	0.0	Crystal Structure of the Antagonist Form of Glucocorticoid Receptor	P:GO:0000122; P:GO:0006325; P:GO:0006367; P:GO:0006915; P:GO:0007049; P:GO:0007059; P:GO:0042921; P:GO:0043402; P:GO:0051301; P:GO:0071549; P:GO:0071560; P:GO:1902895; F:GO:0000978; F:GO:0001046; F:GO:0001227; F:GO:0001228; F:GO:0003723; F:GO:0004879; F:GO:0004883; F:GO:0008270; F:GO:0019901; F:GO:0051879; F:GO:1990239; C:GO:0005759; C:GO:0005815; C:GO:0005819; C:GO:0005829; C:GO:0016607; C:GO:00…	P:negative regulation of transcription by RNA polymerase II; P:chromatin organization; P:transcription initiation from RNA polymerase II promoter; P:apoptotic process; P:cell cycle; P:chromosome segregation; P:glucocorticoid receptor signaling pathway; P:glucocorticoid mediated signaling pathway; P:cell division; P:cellular response to dexamethasone stimulus; P:cellular response to transforming g…
ORTHOMCL10450	8.3E-20	Crystal structure of human YAP and TEAD complex	P:GO:0000122; P:GO:0006367; P:GO:0006974; P:GO:0009653; P:GO:0032570; P:GO:0033148; P:GO:0035329; P:GO:0045599; P:GO:0045669; P:GO:0045747; P:GO:0045944; P:GO:0050679; P:GO:0050767; P:GO:0050847; P:GO:0060242; P:GO:0060576; P:GO:0065003; P:GO:0070102; P:GO:0071480; P:GO:0072091; P:GO:1902018; P:GO:1902036; P:GO:1904036; F:GO:0000976; F:GO:0003713; F:GO:0003714; F:GO:0140297; C:GO:0005654; C:GO:00…	P:negative regulation of transcription by RNA polymerase II; P:transcription initiation from RNA polymerase II promoter; P:cellular response to DNA damage stimulus; P:anatomical structure morphogenesis; P:response to progesterone; P:positive regulation of intracellular estrogen receptor signaling pathway; P:hippo signaling; P:negative regulation of fat cell differentiation; P:positive regulation …
ORTHOMCL10451	0.00000000000844	Crystal Structure of the Human Beta2-Chimaerin	P:GO:0050794; F:GO:0005488; C:GO:0110165	P:regulation of cellular process; F:binding; C:cellular anatomical entity
ORTHOMCL10463	1.18E-28	Solution Structure of RSGI RUH-037, a myb DNA-binding domain in human cDNA	P:GO:0006417; P:GO:0006457; P:GO:0032781; P:GO:0045861; P:GO:0050708; F:GO:0001671; F:GO:0003677; F:GO:0051087; C:GO:0005789; C:GO:0005886; C:GO:0016021; C:GO:0031965	P:regulation of translation; P:protein folding; P:positive regulation of ATPase activity; P:negative regulation of proteolysis; P:regulation of protein secretion; F:ATPase activator activity; F:DNA binding; F:chaperone binding; C:endoplasmic reticulum membrane; C:plasma membrane; C:integral component of membrane; C:nuclear membrane
ORTHOMCL10468	0.0	Structure of Nucleotide binding domain of HSP110, ATP and Mg2+ complexed	P:GO:0006898; P:GO:0006986; P:GO:0045345; P:GO:0050790; P:GO:0051085; P:GO:0051135; P:GO:1900034; F:GO:0000774; F:GO:0005524; F:GO:0043014; C:GO:0005576; C:GO:0005654; C:GO:0005829; C:GO:0005874; C:GO:0032991; C:GO:0071682	P:receptor-mediated endocytosis; P:response to unfolded protein; P:positive regulation of MHC class I biosynthetic process; P:regulation of catalytic activity; P:chaperone cofactor-dependent protein refolding; P:positive regulation of NK T cell activation; P:regulation of cellular response to heat; F:adenyl-nucleotide exchange factor activity; F:ATP binding; F:alpha-tubulin binding; C:extracellul…
ORTHOMCL10470	5.5E-72	Cryo-EM structure of human lysosomal cobalamin exporter ABCD4	P:GO:0044237; P:GO:0044281; P:GO:0071704; F:GO:0005488; C:GO:0005764; C:GO:0005777; C:GO:0005783; C:GO:0098588	P:cellular metabolic process; P:small molecule metabolic process; P:organic substance metabolic process; F:binding; C:lysosome; C:peroxisome; C:endoplasmic reticulum; C:bounding membrane of organelle
ORTHOMCL10482	3.14E-78	NMR structure of the interferon-binding ectodomain of the human interferon receptor	P:GO:0007259; P:GO:0035455; P:GO:0035456; P:GO:0051607; P:GO:0060338; F:GO:0004905; F:GO:0019901; F:GO:0019962; C:GO:0005615; C:GO:0005887	P:receptor signaling pathway via JAK-STAT; P:response to interferon-alpha; P:response to interferon-beta; P:defense response to virus; P:regulation of type I interferon-mediated signaling pathway; F:type I interferon receptor activity; F:protein kinase binding; F:type I interferon binding; C:extracellular space; C:integral component of plasma membrane
ORTHOMCL10498	6.16E-68	TICAM-1 TIR domain structure	P:GO:0002281; P:GO:0002735; P:GO:0010508; P:GO:0016032; P:GO:0030890; P:GO:0031398; P:GO:0031663; P:GO:0032092; P:GO:0032728; P:GO:0032755; P:GO:0032760; P:GO:0032816; P:GO:0034128; P:GO:0034138; P:GO:0035666; P:GO:0043123; P:GO:0043254; P:GO:0043330; P:GO:0045087; P:GO:0045429; P:GO:0051092; P:GO:0051607; P:GO:0070266; P:GO:0097190; P:GO:0140052; P:GO:1900017; F:GO:0019901; C:GO:0005739; C:GO:00…	P:macrophage activation involved in immune response; P:positive regulation of myeloid dendritic cell cytokine production; P:positive regulation of autophagy; P:viral process; P:positive regulation of B cell proliferation; P:positive regulation of protein ubiquitination; P:lipopolysaccharide-mediated signaling pathway; P:positive regulation of protein binding; P:positive regulation of interferon-b…
ORTHOMCL10499	7.82E-140	Crystal structure of TEAD2 bound to Compound 1	P:GO:0001570; P:GO:0001843; P:GO:0003143; P:GO:0006367; P:GO:0030903; P:GO:0035329; P:GO:0045944; P:GO:0048339; P:GO:0048368; P:GO:0060548; P:GO:0065003; P:GO:0071300; P:GO:2000736; F:GO:0000978; F:GO:0001223; F:GO:0001228; F:GO:0097718; C:GO:0005654; C:GO:0005667; C:GO:0005829	P:vasculogenesis; P:neural tube closure; P:embryonic heart tube morphogenesis; P:transcription initiation from RNA polymerase II promoter; P:notochord development; P:hippo signaling; P:positive regulation of transcription by RNA polymerase II; P:paraxial mesoderm development; P:lateral mesoderm development; P:negative regulation of cell death; P:protein-containing complex assembly; P:cellular res…
ORTHOMCL10502	3.79E-92	Eukaryotic Rad50 Functions as A Rod-shaped Dimer	P:GO:0000019; P:GO:0000722; P:GO:0000724; P:GO:0000729; P:GO:0006260; P:GO:0006303; P:GO:0007004; P:GO:0007131; P:GO:0016032; P:GO:0031860; P:GO:0031954; P:GO:0032206; P:GO:0032508; P:GO:0033674; P:GO:0046940; P:GO:0070192; P:GO:0090305; P:GO:1901796; P:GO:1904354; F:GO:0000014; F:GO:0003678; F:GO:0003691; F:GO:0004017; F:GO:0005524; F:GO:0008408; F:GO:0030674; F:GO:0042802; F:GO:0043047; F:GO:00…	P:regulation of mitotic recombination; P:telomere maintenance via recombination; P:double-strand break repair via homologous recombination; P:DNA double-strand break processing; P:DNA replication; P:double-strand break repair via nonhomologous end joining; P:telomere maintenance via telomerase; P:reciprocal meiotic recombination; P:viral process; P:telomeric 3' overhang formation; P:positive regu…
ORTHOMCL10503	0.0	Human TRPML1 channel structure in closed conformation	P:GO:0034755; P:GO:0051209; C:GO:0005765; C:GO:0016021	P:iron ion transmembrane transport; P:release of sequestered calcium ion into cytosol; C:lysosomal membrane; C:integral component of membrane
ORTHOMCL10505	0.0000000217	Structure of hACF7 EF1-EF2-GAR domains	P:GO:0010632; P:GO:0030177; P:GO:0032886; P:GO:0042060; P:GO:0043001; P:GO:0045104; P:GO:0045773; P:GO:0051893; P:GO:0150011; F:GO:0005198; F:GO:0016887; F:GO:0046872; F:GO:0051011; F:GO:0051015; C:GO:0005794; C:GO:0005874; C:GO:0005882; C:GO:0015629; C:GO:0032587	P:regulation of epithelial cell migration; P:positive regulation of Wnt signaling pathway; P:regulation of microtubule-based process; P:wound healing; P:Golgi to plasma membrane protein transport; P:intermediate filament cytoskeleton organization; P:positive regulation of axon extension; P:regulation of focal adhesion assembly; P:regulation of neuron projection arborization; F:structural molecule…
ORTHOMCL10510	6.26E-32	Solution NMR Structure of Zinc finger protein Eos from Homo sapiens, Northeast Structural Genomics Consortium (NESG) Target HR7992A	P:GO:0045892; P:GO:0045944; P:GO:0051260; F:GO:0000978; F:GO:0003700; F:GO:0008270; F:GO:0019904; F:GO:0043425; C:GO:0016604; C:GO:0032991	P:negative regulation of transcription, DNA-templated; P:positive regulation of transcription by RNA polymerase II; P:protein homooligomerization; F:RNA polymerase II cis-regulatory region sequence-specific DNA binding; F:DNA-binding transcription factor activity; F:zinc ion binding; F:protein domain specific binding; F:bHLH transcription factor binding; C:nuclear body; C:protein-containing compl…
ORTHOMCL10523	6.57E-65	Btb Domain From Plzf	P:GO:0000122; P:GO:0001823; P:GO:0007417; P:GO:0008285; P:GO:0009880; P:GO:0009952; P:GO:0016567; P:GO:0032332; P:GO:0034504; P:GO:0035116; P:GO:0035136; P:GO:0042733; P:GO:0043065; P:GO:0043687; P:GO:0045600; P:GO:0045638; P:GO:0045778; P:GO:0045944; P:GO:0048133; P:GO:0051138; F:GO:0000978; F:GO:0001227; F:GO:0001228; F:GO:0008022; F:GO:0019904; F:GO:0042803; F:GO:0046872; C:GO:0005829; C:GO:00…	P:negative regulation of transcription by RNA polymerase II; P:mesonephros development; P:central nervous system development; P:negative regulation of cell population proliferation; P:embryonic pattern specification; P:anterior/posterior pattern specification; P:protein ubiquitination; P:positive regulation of chondrocyte differentiation; P:protein localization to nucleus; P:embryonic hindlimb mo…
ORTHOMCL10525	0.0	Protein Tyrosine Phosphatase PTPN-22 (Lyp) bound to the mono-Phosphorylated Lck active site peptide	P:GO:0002230; P:GO:0010507; P:GO:0030217; P:GO:0031663; P:GO:0032481; P:GO:0032715; P:GO:0032717; P:GO:0032720; P:GO:0032729; P:GO:0032817; P:GO:0034141; P:GO:0034145; P:GO:0034157; P:GO:0034165; P:GO:0035335; P:GO:0035644; P:GO:0043508; P:GO:0045088; P:GO:0050855; P:GO:0050860; P:GO:0050868; P:GO:0070374; P:GO:0070433; P:GO:0071225; P:GO:0071663; P:GO:1901222; P:GO:1902523; P:GO:1903753; P:GO:20…	P:positive regulation of defense response to virus by host; P:negative regulation of autophagy; P:T cell differentiation; P:lipopolysaccharide-mediated signaling pathway; P:positive regulation of type I interferon production; P:negative regulation of interleukin-6 production; P:negative regulation of interleukin-8 production; P:negative regulation of tumor necrosis factor production; P:positive r…
ORTHOMCL10532	3.34E-107	CmouseZFP568-ZnF1-11 in complex with DNA	P:GO:0000122; P:GO:0010646; P:GO:0022007; P:GO:0060028; P:GO:0060669; F:GO:0000978; F:GO:0000981; F:GO:0001222; C:GO:0005634	P:negative regulation of transcription by RNA polymerase II; P:regulation of cell communication; P:convergent extension involved in neural plate elongation; P:convergent extension involved in axis elongation; P:embryonic placenta morphogenesis; F:RNA polymerase II cis-regulatory region sequence-specific DNA binding; F:DNA-binding transcription factor activity, RNA polymerase II-specific; F:transc…
ORTHOMCL10535	0.000407	The X-ray Crystal Structure of PCSK9 in Complex with the LDL receptor	P:GO:0032501; C:GO:0005768; C:GO:0016020	P:multicellular organismal process; C:endosome; C:membrane
ORTHOMCL10536	1.44E-151	Structure of Type IV Collagen NC1 Domains	F:GO:0005201; C:GO:0005576; C:GO:0005581; C:GO:0005604	F:extracellular matrix structural constituent; C:extracellular region; C:collagen trimer; C:basement membrane
ORTHOMCL10538	1.68E-92	Crystal structure of an extracellular domain fragment of human BAFF	P:GO:0001782; P:GO:0002636; P:GO:0030890; P:GO:0031295; P:GO:0031296; P:GO:0033209; P:GO:0042102; F:GO:0005125; F:GO:0005164; C:GO:0005615; C:GO:0005886; C:GO:0016021; C:GO:0048471	P:B cell homeostasis; P:positive regulation of germinal center formation; P:positive regulation of B cell proliferation; P:T cell costimulation; P:B cell costimulation; P:tumor necrosis factor-mediated signaling pathway; P:positive regulation of T cell proliferation; F:cytokine activity; F:tumor necrosis factor receptor binding; C:extracellular space; C:plasma membrane; C:integral component of me…
ORTHOMCL10548	0.000234	Structure of RNA polymerase I at 2.8 A resolution	P:GO:0006351; C:GO:0005634	P:transcription, DNA-templated; C:nucleus
ORTHOMCL1055	2.17E-19	Histone fold heterodimer of the Chromatin Accessibility Complex	P:GO:0006272; P:GO:0006974; P:GO:0016573; P:GO:0031507; P:GO:0034080; P:GO:0042766; P:GO:0071480; F:GO:0031490; F:GO:0046982; C:GO:0005671; C:GO:0008622; C:GO:0008623	P:leading strand elongation; P:cellular response to DNA damage stimulus; P:histone acetylation; P:heterochromatin assembly; P:CENP-A containing nucleosome assembly; P:nucleosome mobilization; P:cellular response to gamma radiation; F:chromatin DNA binding; F:protein heterodimerization activity; C:Ada2/Gcn5/Ada3 transcription activator complex; C:epsilon DNA polymerase complex; C:CHRAC
ORTHOMCL10552	2.07E-47	X-ray Crystal Structure of Mouse Netrin-1	P:GO:0001764; P:GO:0002456; P:GO:0006915; P:GO:0006930; P:GO:0007097; P:GO:0008045; P:GO:0008284; P:GO:0016358; P:GO:0019724; P:GO:0030334; P:GO:0030517; P:GO:0032488; P:GO:0033564; P:GO:0042100; P:GO:0042472; P:GO:0045773; P:GO:0051963; P:GO:0060603; P:GO:0061643; P:GO:0098609; P:GO:2000147; F:GO:0005125; F:GO:0005201; C:GO:0005576; C:GO:0005604; C:GO:0005737	P:neuron migration; P:T cell mediated immunity; P:apoptotic process; P:substrate-dependent cell migration, cell extension; P:nuclear migration; P:motor neuron axon guidance; P:positive regulation of cell population proliferation; P:dendrite development; P:B cell mediated immunity; P:regulation of cell migration; P:negative regulation of axon extension; P:Cdc42 protein signal transduction; P:anter…
ORTHOMCL10567	2.31E-19	Helical assembly of the CARD9 CARD	P:GO:0002223; P:GO:0009620; P:GO:0032494; P:GO:0032495; P:GO:0032663; P:GO:0032755; P:GO:0032760; P:GO:0042493; P:GO:0042981; P:GO:0043123; P:GO:0043280; P:GO:0043330; P:GO:0046330; P:GO:0050830; P:GO:0051607; F:GO:0042803; F:GO:0050700; C:GO:0005829; C:GO:0005886; C:GO:0032991	P:stimulatory C-type lectin receptor signaling pathway; P:response to fungus; P:response to peptidoglycan; P:response to muramyl dipeptide; P:regulation of interleukin-2 production; P:positive regulation of interleukin-6 production; P:positive regulation of tumor necrosis factor production; P:response to drug; P:regulation of apoptotic process; P:positive regulation of I-kappaB kinase/NF-kappaB s…
ORTHOMCL10587	1.48E-66	Crystal structure of the human LIMK1 kinase domain in complex with staurosporine	P:GO:0006468; P:GO:0007165; P:GO:0007399; P:GO:0032233; P:GO:0051444; F:GO:0004674; F:GO:0031072; C:GO:0005829; C:GO:0016607; C:GO:0042995	P:protein phosphorylation; P:signal transduction; P:nervous system development; P:positive regulation of actin filament bundle assembly; P:negative regulation of ubiquitin-protein transferase activity; F:protein serine/threonine kinase activity; F:heat shock protein binding; C:cytosol; C:nuclear speck; C:cell projection
ORTHOMCL10588	0.0	RCRF1 Receptor Gs GPCR protein complex with CRF1 peptide	P:GO:0006955; P:GO:0007166; P:GO:0007189; P:GO:0007190; P:GO:0007565; P:GO:0007567; P:GO:0009755; P:GO:0010578; P:GO:0051458; P:GO:0071376; P:GO:1901386; P:GO:2000852; F:GO:0005515; F:GO:0008528; F:GO:0015056; F:GO:0043404; F:GO:0051424; C:GO:0005768; C:GO:0005887; C:GO:0043005	P:immune response; P:cell surface receptor signaling pathway; P:adenylate cyclase-activating G protein-coupled receptor signaling pathway; P:activation of adenylate cyclase activity; P:female pregnancy; P:parturition; P:hormone-mediated signaling pathway; P:regulation of adenylate cyclase activity involved in G protein-coupled receptor signaling pathway; P:corticotropin secretion; P:cellular resp…
ORTHOMCL10589	0.0000000000000456	Crystal structure of the Pdx1 homeodomain in complex with DNA	P:GO:0006357; F:GO:0000981; F:GO:0003677; C:GO:0005634; C:GO:0005829	P:regulation of transcription by RNA polymerase II; F:DNA-binding transcription factor activity, RNA polymerase II-specific; F:DNA binding; C:nucleus; C:cytosol
ORTHOMCL10595	0.0	Structure of human Rev1-DNA-dNTP ternary complex	P:GO:0006260; P:GO:0009411; P:GO:0042276; P:GO:0070987; F:GO:0003684; F:GO:0003887; F:GO:0005515; F:GO:0017125; F:GO:0046872; C:GO:0005654	P:DNA replication; P:response to UV; P:error-prone translesion synthesis; P:error-free translesion synthesis; F:damaged DNA binding; F:DNA-directed DNA polymerase activity; F:protein binding; F:deoxycytidyl transferase activity; F:metal ion binding; C:nucleoplasm
ORTHOMCL10599	6.65E-74	Crystal structure of a interleukin-2 variant in complex with interleukin-2 receptor	P:GO:0000165; P:GO:0006955; P:GO:0016032; P:GO:0035723; P:GO:0035771; P:GO:0038110; P:GO:0038111; P:GO:0038113; P:GO:0038114; P:GO:0050766; F:GO:0004911; F:GO:0004913; F:GO:0004917; F:GO:0019976; F:GO:0042010; C:GO:0005768; C:GO:0005829; C:GO:0005887; C:GO:0009897; C:GO:0043235	P:MAPK cascade; P:immune response; P:viral process; P:interleukin-15-mediated signaling pathway; P:interleukin-4-mediated signaling pathway; P:interleukin-2-mediated signaling pathway; P:interleukin-7-mediated signaling pathway; P:interleukin-9-mediated signaling pathway; P:interleukin-21-mediated signaling pathway; P:positive regulation of phagocytosis; F:interleukin-2 receptor activity; F:inter…
ORTHOMCL10600	0.0	Structure of the complex between DOCK9 and Cdc42.	P:GO:0007264; P:GO:0043547; F:GO:0005085; F:GO:0005515; C:GO:0005829; C:GO:0012505; C:GO:0016020	P:small GTPase mediated signal transduction; P:positive regulation of GTPase activity; F:guanyl-nucleotide exchange factor activity; F:protein binding; C:cytosol; C:endomembrane system; C:membrane
ORTHOMCL10602	5.65E-84	Crystal Structure of the C2-GAP Fragment of synGAP	P:GO:0016043; P:GO:0046580; P:GO:0048167; P:GO:0048699; F:GO:0005096; F:GO:0019901; C:GO:0016020; C:GO:0098978; C:GO:0099092	P:cellular component organization; P:negative regulation of Ras protein signal transduction; P:regulation of synaptic plasticity; P:generation of neurons; F:GTPase activator activity; F:protein kinase binding; C:membrane; C:glutamatergic synapse; C:postsynaptic density, intracellular component
ORTHOMCL10603	6.06E-54	Solution Structure of Human Sorting Nexin 22 PX Domain	P:GO:0015031; F:GO:0005515; F:GO:0035091; C:GO:0030659	P:protein transport; F:protein binding; F:phosphatidylinositol binding; C:cytoplasmic vesicle membrane
ORTHOMCL1061	5.84E-38	Structure of human ADP-ribosylation factor 5	P:GO:0006890; P:GO:0015031; F:GO:0000166; F:GO:0003924; F:GO:0005515; C:GO:0005737; C:GO:0016020	P:retrograde vesicle-mediated transport, Golgi to endoplasmic reticulum; P:protein transport; F:nucleotide binding; F:GTPase activity; F:protein binding; C:cytoplasm; C:membrane
ORTHOMCL10617	2.59E-93	Crystal structure of a complex between Protein Phosphatase 1 alpha (PP1), the PP1 binding and PDZ domains of Spinophilin and the small natural molecular toxin Nodularin-R	P:GO:0001932; P:GO:0001975; P:GO:0003006; P:GO:0007568; P:GO:0007612; P:GO:0016358; P:GO:0016477; P:GO:0019722; P:GO:0021766; P:GO:0021987; P:GO:0030042; P:GO:0030308; P:GO:0032515; P:GO:0034695; P:GO:0035094; P:GO:0035690; P:GO:0035902; P:GO:0042127; P:GO:0046847; P:GO:0048545; P:GO:0050804; P:GO:0060179; P:GO:0061458; P:GO:0071315; P:GO:0071364; P:GO:0071392; P:GO:0097338; P:GO:1901653; P:GO:19…	P:regulation of protein phosphorylation; P:response to amphetamine; P:developmental process involved in reproduction; P:aging; P:learning; P:dendrite development; P:cell migration; P:calcium-mediated signaling; P:hippocampus development; P:cerebral cortex development; P:actin filament depolymerization; P:negative regulation of cell growth; P:negative regulation of phosphoprotein phosphatase activ…
ORTHOMCL10625	1.49E-22	Guanine Nucleotide Exchange Region of Intersectin in Complex with Cdc42	P:GO:0007165; P:GO:0008104; P:GO:0016192; P:GO:0048522; P:GO:0051641; F:GO:0005515; C:GO:0005634; C:GO:0005737; C:GO:0005886; C:GO:0012505; C:GO:0042995	P:signal transduction; P:protein localization; P:vesicle-mediated transport; P:positive regulation of cellular process; P:cellular localization; F:protein binding; C:nucleus; C:cytoplasm; C:plasma membrane; C:endomembrane system; C:cell projection
ORTHOMCL10642	7.66E-42	Solution structure of the RRM domain of SR rich factor 9G8	P:GO:0000381; P:GO:0006406; P:GO:0031124; P:GO:0048025; P:GO:1990830; F:GO:0003723; F:GO:0008270; F:GO:0019904; C:GO:0005654	P:regulation of alternative mRNA splicing, via spliceosome; P:mRNA export from nucleus; P:mRNA 3'-end processing; P:negative regulation of mRNA splicing, via spliceosome; P:cellular response to leukemia inhibitory factor; F:RNA binding; F:zinc ion binding; F:protein domain specific binding; C:nucleoplasm
ORTHOMCL10656	5.61E-120	Crystal Structure of the N-terminal Domain of Human Ubiquitin Specific Protease 38	P:GO:0016579; F:GO:0004843; F:GO:0005515; F:GO:0008234; C:GO:0005622	P:protein deubiquitination; F:thiol-dependent ubiquitin-specific protease activity; F:protein binding; F:cysteine-type peptidase activity; C:intracellular anatomical structure
ORTHOMCL10657	8.85E-67	Mechanism Of G1 Cyclin Dependent Kinase Inhibition From The Structure Of The Cdk6-P16ink4a Tumor Suppressor Complex	P:GO:0001953; P:GO:0007050; P:GO:0007265; P:GO:0008285; P:GO:0030308; P:GO:0032088; P:GO:0034393; P:GO:0035986; P:GO:0045736; P:GO:0090399; P:GO:2000111; P:GO:2000134; P:GO:2000774; F:GO:0004861; F:GO:0019901; F:GO:0051059; C:GO:0005634; C:GO:0005829; C:GO:0035985	P:negative regulation of cell-matrix adhesion; P:cell cycle arrest; P:Ras protein signal transduction; P:negative regulation of cell population proliferation; P:negative regulation of cell growth; P:negative regulation of NF-kappaB transcription factor activity; P:positive regulation of smooth muscle cell apoptotic process; P:senescence-associated heterochromatin focus assembly; P:negative regula…
ORTHOMCL1066	5.44E-143	Architecture and DNA recognition elements of the Fanconi anemia FANCM- FAAP24 complex	P:GO:0000712; P:GO:0032508; P:GO:0036297; P:GO:0045003; P:GO:0071932; P:GO:0090305; P:GO:1902527; F:GO:0000400; F:GO:0003682; F:GO:0003724; F:GO:0004518; F:GO:0005515; F:GO:0005524; F:GO:0009378; F:GO:0043138; C:GO:0005654; C:GO:0043240; C:GO:0071821	P:resolution of meiotic recombination intermediates; P:DNA duplex unwinding; P:interstrand cross-link repair; P:double-strand break repair via synthesis-dependent strand annealing; P:replication fork reversal; P:nucleic acid phosphodiester bond hydrolysis; P:positive regulation of protein monoubiquitination; F:four-way junction DNA binding; F:chromatin binding; F:RNA helicase activity; F:nuclease…
ORTHOMCL10663	0.000000731	Precursor ribosomal RNA processing complex, State 2.	P:GO:0006364; P:GO:0090305; F:GO:0004519; C:GO:0090730	P:rRNA processing; P:nucleic acid phosphodiester bond hydrolysis; F:endonuclease activity; C:Las1 complex
ORTHOMCL10667	4.16E-53	Apo Dbr1	P:GO:0000398; P:GO:0090502; F:GO:0008419; F:GO:0016787; F:GO:0046872; C:GO:0005634	P:mRNA splicing, via spliceosome; P:RNA phosphodiester bond hydrolysis, endonucleolytic; F:RNA lariat debranching enzyme activity; F:hydrolase activity; F:metal ion binding; C:nucleus
ORTHOMCL10668	0.0000415	NMR structure of Chromogranin A (F39-D63)	P:GO:0002026; P:GO:0002551; P:GO:0006996; P:GO:0008217; P:GO:0019730; P:GO:0031640; P:GO:0032762; P:GO:0033366; P:GO:0033604; P:GO:0043303; P:GO:0045087; P:GO:0046676; P:GO:0050829; P:GO:0050830; P:GO:0050832; P:GO:0060452; P:GO:0086030; P:GO:1900738; P:GO:1901215; P:GO:1901899; P:GO:2000707; C:GO:0005615; C:GO:0030133; C:GO:0042583; C:GO:0048471; C:GO:0098992	P:regulation of the force of heart contraction; P:mast cell chemotaxis; P:organelle organization; P:regulation of blood pressure; P:antimicrobial humoral response; P:killing of cells of other organism; P:mast cell cytokine production; P:protein localization to secretory granule; P:negative regulation of catecholamine secretion; P:mast cell degranulation; P:innate immune response; P:negative regul…
ORTHOMCL10675	0.0000000000000138	Crystal structure of the chicken MDGA1 ectodomain in complex with the human neuroligin 1 (NL1(-A-B)) cholinesterase domain.	P:GO:0007275; C:GO:0046658	P:multicellular organism development; C:anchored component of plasma membrane
ORTHOMCL10678	7.47E-42	Solution structure of the two zf-C2H2 like domains(493-575) of human zinc finger protein KIAA1196	F:GO:0003677; F:GO:0005515; F:GO:0046872; C:GO:0005634	F:DNA binding; F:protein binding; F:metal ion binding; C:nucleus
ORTHOMCL10682	0.0	Crystal structure of the SH3-kinase fragment of tight junction protein 3 (TJP3) in apo-form	P:GO:0045216; P:GO:0090557; P:GO:0098609; P:GO:0150105; P:GO:1905605; F:GO:0050839; C:GO:0005654; C:GO:0005886; C:GO:0005923	P:cell-cell junction organization; P:establishment of endothelial intestinal barrier; P:cell-cell adhesion; P:protein localization to cell-cell junction; P:positive regulation of blood-brain barrier permeability; F:cell adhesion molecule binding; C:nucleoplasm; C:plasma membrane; C:bicellular tight junction
ORTHOMCL10685	3.91E-31	Solution structures of the fn3 domain of human collagen alpha-1(XX) chain	F:GO:0005515; C:GO:0005581; C:GO:0005615; C:GO:0005788; C:GO:0062023	F:protein binding; C:collagen trimer; C:extracellular space; C:endoplasmic reticulum lumen; C:collagen-containing extracellular matrix
ORTHOMCL10692	0.0000369	Crystal Structure of the Ig 1-2-3 fragment of NCAM	P:GO:0010035; P:GO:0010646; P:GO:0023051; P:GO:0051716; P:GO:0061564; F:GO:0005515; C:GO:0005886; C:GO:0016021; C:GO:0045202	P:response to inorganic substance; P:regulation of cell communication; P:regulation of signaling; P:cellular response to stimulus; P:axon development; F:protein binding; C:plasma membrane; C:integral component of membrane; C:synapse
ORTHOMCL10707	0.000000000000000722	THE SOLUTION STRUCTURE OF PORCINE DELTA-SLEEP-INDUCING PEPTIDE IMMUNOREACTIVE PEPTIDE, NMR, 10 STRUCTURES	P:GO:0006355; F:GO:0003700; C:GO:0005634; C:GO:0005737	P:regulation of transcription, DNA-templated; F:DNA-binding transcription factor activity; C:nucleus; C:cytoplasm
ORTHOMCL10709	5.46E-70	High Resolution Structure of the HDGF PWWP Domain	P:GO:0000122; P:GO:0007165; P:GO:0034504; P:GO:0045944; P:GO:0051781; P:GO:0098761; F:GO:0000166; F:GO:0000978; F:GO:0001222; F:GO:0001227; F:GO:0003714; F:GO:0003779; F:GO:0008083; F:GO:0008201; F:GO:0015631; C:GO:0005615; C:GO:0005634; C:GO:0005737; C:GO:0017053	P:negative regulation of transcription by RNA polymerase II; P:signal transduction; P:protein localization to nucleus; P:positive regulation of transcription by RNA polymerase II; P:positive regulation of cell division; P:cellular response to interleukin-7; F:nucleotide binding; F:RNA polymerase II cis-regulatory region sequence-specific DNA binding; F:transcription corepressor binding; F:DNA-bin…
ORTHOMCL10720	0.0	Conserved mechanisms of microtubule-stimulated ADP release, ATP binding, and force generation in transport kinesins	P:GO:0006890; P:GO:0007268; P:GO:0007411; P:GO:0019886; P:GO:0048489; P:GO:0098971; P:GO:0099641; P:GO:1990049; F:GO:0005524; F:GO:0008017; F:GO:0008574; F:GO:0019894; C:GO:0005829; C:GO:0005871; C:GO:0005874; C:GO:0016020; C:GO:0032839; C:GO:0035253; C:GO:0043204; C:GO:0045202; C:GO:0048471; C:GO:1904115	P:retrograde vesicle-mediated transport, Golgi to endoplasmic reticulum; P:chemical synaptic transmission; P:axon guidance; P:antigen processing and presentation of exogenous peptide antigen via MHC class II; P:synaptic vesicle transport; P:anterograde dendritic transport of neurotransmitter receptor complex; P:anterograde axonal protein transport; P:retrograde neuronal dense core vesicle transpo…
ORTHOMCL10728	3.13E-83	Crystal Structure of the Bromodomain of Human AAA domain containing 2B (ATAD2B)	P:GO:0031936; P:GO:0045944; F:GO:0003682; F:GO:0005524; F:GO:0016887; F:GO:0070577; C:GO:0005654	P:negative regulation of chromatin silencing; P:positive regulation of transcription by RNA polymerase II; F:chromatin binding; F:ATP binding; F:ATPase activity; F:lysine-acetylated histone binding; C:nucleoplasm
ORTHOMCL10729	5.79E-46	Mammalian SCAN domain dimer is a domain-swapped homologue of the HIV capsid C-terminal domain	P:GO:0000122; F:GO:0000978; F:GO:0000981; F:GO:0042803; F:GO:0046872; C:GO:0005654; C:GO:0005829; C:GO:0005886; C:GO:0015629	P:negative regulation of transcription by RNA polymerase II; F:RNA polymerase II cis-regulatory region sequence-specific DNA binding; F:DNA-binding transcription factor activity, RNA polymerase II-specific; F:protein homodimerization activity; F:metal ion binding; C:nucleoplasm; C:cytosol; C:plasma membrane; C:actin cytoskeleton
ORTHOMCL1073	2.29E-51	Aart, a six finger zinc finger designed to recognize ANN triplets	P:GO:0006357; P:GO:0032501; P:GO:0032502; F:GO:0000978; F:GO:0001228; C:GO:0005634	P:regulation of transcription by RNA polymerase II; P:multicellular organismal process; P:developmental process; F:RNA polymerase II cis-regulatory region sequence-specific DNA binding; F:DNA-binding transcription activator activity, RNA polymerase II-specific; C:nucleus
ORTHOMCL10740	1.11E-160	OCryo-EM structure of the small subunit of the mammalian mitochondrial ribosome	F:GO:0003735; C:GO:0005743	F:structural constituent of ribosome; C:mitochondrial inner membrane
ORTHOMCL10741	7.07E-55	Crystal Structure of a Collagen VIII NC1 Domain Trimer	P:GO:0001525; P:GO:0010811; P:GO:0030198; P:GO:0035987; P:GO:0048593; P:GO:0050673; F:GO:0030020; C:GO:0005581; C:GO:0005604; C:GO:0005615	P:angiogenesis; P:positive regulation of cell-substrate adhesion; P:extracellular matrix organization; P:endodermal cell differentiation; P:camera-type eye morphogenesis; P:epithelial cell proliferation; F:extracellular matrix structural constituent conferring tensile strength; C:collagen trimer; C:basement membrane; C:extracellular space
ORTHOMCL10743	0.0	XStructure of the human APC-Cdc20-Hsl1 complex	P:GO:0031145; P:GO:0045842; P:GO:0051301; P:GO:0070979; F:GO:0019903; C:GO:0005654; C:GO:0005680; C:GO:0005829	P:anaphase-promoting complex-dependent catabolic process; P:positive regulation of mitotic metaphase/anaphase transition; P:cell division; P:protein K11-linked ubiquitination; F:protein phosphatase binding; C:nucleoplasm; C:anaphase-promoting complex; C:cytosol
ORTHOMCL10748	3.21E-87	mouseZFP568-ZnF2-11 in complex with DNA	P:GO:0000122; P:GO:0010646; P:GO:0022007; P:GO:0060028; P:GO:0060669; F:GO:0000978; F:GO:0000981; F:GO:0001222; C:GO:0005634	P:negative regulation of transcription by RNA polymerase II; P:regulation of cell communication; P:convergent extension involved in neural plate elongation; P:convergent extension involved in axis elongation; P:embryonic placenta morphogenesis; F:RNA polymerase II cis-regulatory region sequence-specific DNA binding; F:DNA-binding transcription factor activity, RNA polymerase II-specific; F:transc…
ORTHOMCL10757	5.26E-28	Crystal structure of the human co-chaperone P58(IPK)	P:GO:0006417; P:GO:0033554; P:GO:0048523; C:GO:0005737; C:GO:0012505; C:GO:0043231	P:regulation of translation; P:cellular response to stress; P:negative regulation of cellular process; C:cytoplasm; C:endomembrane system; C:intracellular membrane-bounded organelle
ORTHOMCL1076	8.28E-38	Aart, a six finger zinc finger designed to recognize ANN triplets	F:GO:0005488	F:binding
ORTHOMCL10765	2.32	Crystal structure of TAX1BP1 SKICH region in complex with NAP1	P:GO:0000278; P:GO:0001816; P:GO:0007249; P:GO:0016032; P:GO:0032607; P:GO:0032609; P:GO:0032635; P:GO:0032640; P:GO:0042110; P:GO:0044565; P:GO:0097028; F:GO:0005515; C:GO:0005737	P:mitotic cell cycle; P:cytokine production; P:I-kappaB kinase/NF-kappaB signaling; P:viral process; P:interferon-alpha production; P:interferon-gamma production; P:interleukin-6 production; P:tumor necrosis factor production; P:T cell activation; P:dendritic cell proliferation; P:dendritic cell differentiation; F:protein binding; C:cytoplasm
ORTHOMCL10772	2.7E-60	Crystal structure of human lysyl oxidase-like 2 (hLOXL2) in a precursor state	P:GO:0000122; P:GO:0001935; P:GO:0002040; P:GO:0007155; P:GO:0007568; P:GO:0010718; P:GO:0018057; P:GO:0030199; P:GO:0043542; P:GO:0046688; P:GO:0070828; F:GO:0004720; F:GO:0005507; F:GO:0005509; F:GO:0005515; F:GO:0009055; F:GO:0070492; C:GO:0000785; C:GO:0005615; C:GO:0005654; C:GO:0005783; C:GO:0062023	P:negative regulation of transcription by RNA polymerase II; P:endothelial cell proliferation; P:sprouting angiogenesis; P:cell adhesion; P:aging; P:positive regulation of epithelial to mesenchymal transition; P:peptidyl-lysine oxidation; P:collagen fibril organization; P:endothelial cell migration; P:response to copper ion; P:heterochromatin organization; F:protein-lysine 6-oxidase activity; F:c…
ORTHOMCL10775	8.73E-139	Structural insight into Golgi membrane stacking by GRASP65 and GRASP55	P:GO:0007030; P:GO:0007283; P:GO:0030154; P:GO:0034976; P:GO:0061951; P:GO:0070925; F:GO:0005515; C:GO:0000139; C:GO:0005789; C:GO:0005797	P:Golgi organization; P:spermatogenesis; P:cell differentiation; P:response to endoplasmic reticulum stress; P:establishment of protein localization to plasma membrane; P:organelle assembly; F:protein binding; C:Golgi membrane; C:endoplasmic reticulum membrane; C:Golgi medial cisterna
ORTHOMCL10779	3.37E-83	C3:1 Complex Of Interferon-Gamma Receptor With Interferon- Gamma Dimer	P:GO:0001774; P:GO:0009615; P:GO:0032760; P:GO:0048143; P:GO:0060334; P:GO:1900222; P:GO:1902004; F:GO:0004906; F:GO:0005515; C:GO:0005887	P:microglial cell activation; P:response to virus; P:positive regulation of tumor necrosis factor production; P:astrocyte activation; P:regulation of interferon-gamma-mediated signaling pathway; P:negative regulation of amyloid-beta clearance; P:positive regulation of amyloid-beta formation; F:interferon-gamma receptor activity; F:protein binding; C:integral component of plasma membrane
ORTHOMCL10782	2.1E-45	Structure of NT domain	P:GO:0030334; P:GO:0032886; P:GO:0043001; P:GO:0045773; P:GO:0051893; F:GO:0051011; F:GO:0051015; C:GO:0005794; C:GO:0005874; C:GO:0032587	P:regulation of cell migration; P:regulation of microtubule-based process; P:Golgi to plasma membrane protein transport; P:positive regulation of axon extension; P:regulation of focal adhesion assembly; F:microtubule minus-end binding; F:actin filament binding; C:Golgi apparatus; C:microtubule; C:ruffle membrane
ORTHOMCL10783	1.35E-115	Structure of the heterotrimeric LKB1-STRADalpha-MO25alpha complex	P:GO:0001894; P:GO:0001944; P:GO:0006470; P:GO:0006974; P:GO:0007050; P:GO:0007283; P:GO:0010212; P:GO:0010508; P:GO:0030010; P:GO:0030308; P:GO:0030511; P:GO:0032147; P:GO:0042593; P:GO:0043276; P:GO:0045059; P:GO:0046777; P:GO:0048814; P:GO:0050772; P:GO:0050852; P:GO:0051645; P:GO:0051896; P:GO:0060770; P:GO:0071493; P:GO:0072332; P:GO:0090090; P:GO:0097484; P:GO:0120163; P:GO:1900182; P:GO:19…	P:tissue homeostasis; P:vasculature development; P:protein dephosphorylation; P:cellular response to DNA damage stimulus; P:cell cycle arrest; P:spermatogenesis; P:response to ionizing radiation; P:positive regulation of autophagy; P:establishment of cell polarity; P:negative regulation of cell growth; P:positive regulation of transforming growth factor beta receptor signaling pathway; P:activati…
ORTHOMCL10789	4.2E-64	Extracellular Domain Of The 55kda Tumor Necrosis Factor Receptor. Crystallized At Ph3.7 In P 21 21 21.	P:GO:0003176; P:GO:0003177; P:GO:0003332; P:GO:0006693; P:GO:0008625; P:GO:0008630; P:GO:0010614; P:GO:0010803; P:GO:0016032; P:GO:0042531; P:GO:0042742; P:GO:0043123; P:GO:0045944; P:GO:0050728; P:GO:0050729; P:GO:0071260; P:GO:0071550; P:GO:0072659; P:GO:1902339; P:GO:1903140; P:GO:2000304; F:GO:0005031; F:GO:0042802; F:GO:0043120; C:GO:0000139; C:GO:0002947; C:GO:0005615; C:GO:0005739; C:GO:00…	P:aortic valve development; P:pulmonary valve development; P:negative regulation of extracellular matrix constituent secretion; P:prostaglandin metabolic process; P:extrinsic apoptotic signaling pathway via death domain receptors; P:intrinsic apoptotic signaling pathway in response to DNA damage; P:negative regulation of cardiac muscle hypertrophy; P:regulation of tumor necrosis factor-mediated s…
ORTHOMCL1079	1.33E-148	X-ray structure of gene product from homo sapiens Hs.433573	F:GO:0005515	F:protein binding
ORTHOMCL10790	8.14E-65	Cdk1/cks1	P:GO:0000226; P:GO:0006508; P:GO:0006997; P:GO:0010033; P:GO:0010035; P:GO:0010256; P:GO:0010604; P:GO:0010971; P:GO:0018105; P:GO:0018107; P:GO:0022411; P:GO:0022607; P:GO:0030855; P:GO:0034501; P:GO:0034645; P:GO:0042752; P:GO:0043066; P:GO:0044773; P:GO:0090304; P:GO:1900182; P:GO:1901991; P:GO:1905448; P:GO:2000026; F:GO:0004693; F:GO:0008353; F:GO:0030332; F:GO:0035173; C:GO:0005654; C:GO:00…	P:microtubule cytoskeleton organization; P:proteolysis; P:nucleus organization; P:response to organic substance; P:response to inorganic substance; P:endomembrane system organization; P:positive regulation of macromolecule metabolic process; P:positive regulation of G2/M transition of mitotic cell cycle; P:peptidyl-serine phosphorylation; P:peptidyl-threonine phosphorylation; P:cellular component…
ORTHOMCL10796	3.36E-46	Crystal Structure of the TPR domain of Human SGT	P:GO:0006620; P:GO:0016032; P:GO:0071816; P:GO:1903070; P:GO:1903071; P:GO:1903646; F:GO:0042802; F:GO:0043621; F:GO:0060090; F:GO:1904288; C:GO:0005634; C:GO:0072380; C:GO:0098850	P:posttranslational protein targeting to endoplasmic reticulum membrane; P:viral process; P:tail-anchored membrane protein insertion into ER membrane; P:negative regulation of ER-associated ubiquitin-dependent protein catabolic process; P:positive regulation of ER-associated ubiquitin-dependent protein catabolic process; P:positive regulation of chaperone-mediated protein folding; F:identical pro…
ORTHOMCL10799	8.42E-85	CmouseZFP568-ZnF1-11 in complex with DNA	P:GO:0000122; P:GO:0010646; P:GO:0022007; P:GO:0060028; P:GO:0060669; F:GO:0000976; F:GO:0001222; C:GO:0005634	P:negative regulation of transcription by RNA polymerase II; P:regulation of cell communication; P:convergent extension involved in neural plate elongation; P:convergent extension involved in axis elongation; P:embryonic placenta morphogenesis; F:transcription regulatory region sequence-specific DNA binding; F:transcription corepressor binding; C:nucleus
ORTHOMCL1080	0.0	Xcrystal structure of Ighmbp2 helicase	P:GO:0000122; P:GO:0006260; P:GO:0006281; P:GO:0006310; P:GO:0006412; P:GO:0032508; F:GO:0000049; F:GO:0003697; F:GO:0005524; F:GO:0008094; F:GO:0008134; F:GO:0008186; F:GO:0008270; F:GO:0032574; F:GO:0042802; F:GO:0043022; F:GO:0043139; C:GO:0005654; C:GO:0005737; C:GO:0030426; C:GO:1990904	P:negative regulation of transcription by RNA polymerase II; P:DNA replication; P:DNA repair; P:DNA recombination; P:translation; P:DNA duplex unwinding; F:tRNA binding; F:single-stranded DNA binding; F:ATP binding; F:DNA-dependent ATPase activity; F:transcription factor binding; F:RNA-dependent ATPase activity; F:zinc ion binding; F:5'-3' RNA helicase activity; F:identical protein binding; F:rib…
ORTHOMCL10802	0.0000175	Crystal Structure of ZBTB38 C-terminal Zinc Fingers 6-9 in complex with methylated DNA	P:GO:0006355; F:GO:0003677; C:GO:0043226; C:GO:0043229	P:regulation of transcription, DNA-templated; F:DNA binding; C:organelle; C:intracellular organelle
ORTHOMCL10805	1.53E-29	Methyltransferase domain of human PR domain-containing protein 12	P:GO:0010468; P:GO:0031175; P:GO:0050965; P:GO:1900111; F:GO:1990226; C:GO:0005654	P:regulation of gene expression; P:neuron projection development; P:detection of temperature stimulus involved in sensory perception of pain; P:positive regulation of histone H3-K9 dimethylation; F:histone methyltransferase binding; C:nucleoplasm
ORTHOMCL10806	0.0	Cryo-EM structure of human NKCC1	P:GO:0006883; P:GO:0006972; P:GO:0007214; P:GO:0007568; P:GO:0010818; P:GO:0030007; P:GO:0030321; P:GO:0030644; P:GO:0035633; P:GO:0035865; P:GO:0045795; P:GO:0061044; P:GO:0070634; P:GO:0072488; P:GO:0098658; P:GO:0098719; P:GO:0150003; P:GO:0150104; P:GO:1902476; P:GO:1904450; P:GO:1904464; P:GO:1990573; P:GO:1990869; F:GO:0008511; F:GO:0008519; F:GO:0019901; F:GO:0051087; F:GO:0051879; C:GO:00…	P:cellular sodium ion homeostasis; P:hyperosmotic response; P:gamma-aminobutyric acid signaling pathway; P:aging; P:T cell chemotaxis; P:cellular potassium ion homeostasis; P:transepithelial chloride transport; P:cellular chloride ion homeostasis; P:maintenance of blood-brain barrier; P:cellular response to potassium ion; P:positive regulation of cell volume; P:negative regulation of vascular wou…
ORTHOMCL10807	0.0	Crystal structure of human MYST histone acetyltransferase 3 in complex with acetylcoenzyme A	P:GO:0006334; P:GO:0030099; P:GO:0043966; P:GO:0045892; P:GO:0045944; P:GO:0090398; P:GO:1901796; F:GO:0003677; F:GO:0003713; F:GO:0004402; F:GO:0008134; F:GO:0008270; F:GO:0042393; C:GO:0000786; C:GO:0005730; C:GO:0005829; C:GO:0016605; C:GO:0016607; C:GO:0070776	P:nucleosome assembly; P:myeloid cell differentiation; P:histone H3 acetylation; P:negative regulation of transcription, DNA-templated; P:positive regulation of transcription by RNA polymerase II; P:cellular senescence; P:regulation of signal transduction by p53 class mediator; F:DNA binding; F:transcription coactivator activity; F:histone acetyltransferase activity; F:transcription factor bindin…
ORTHOMCL1081	0.0	Crystal structure of domains 1 and 2 of LRP6	P:GO:0001843; P:GO:0003344; P:GO:0007268; P:GO:0009880; P:GO:0014029; P:GO:0021587; P:GO:0021794; P:GO:0021987; P:GO:0030278; P:GO:0030326; P:GO:0030917; P:GO:0034392; P:GO:0035261; P:GO:0042475; P:GO:0044335; P:GO:0044340; P:GO:0045787; P:GO:0045944; P:GO:0046849; P:GO:0048596; P:GO:0051091; P:GO:0060021; P:GO:0060026; P:GO:0060059; P:GO:0060325; P:GO:0060349; P:GO:0060444; P:GO:0060535; P:GO:00…	P:neural tube closure; P:pericardium morphogenesis; P:chemical synaptic transmission; P:embryonic pattern specification; P:neural crest formation; P:cerebellum morphogenesis; P:thalamus development; P:cerebral cortex development; P:regulation of ossification; P:embryonic limb morphogenesis; P:midbrain-hindbrain boundary development; P:negative regulation of smooth muscle cell apoptotic process; P…
ORTHOMCL10812	3.49E-47	Solution structure of the helical domain in human Eleven-nineteen lysine-rich leukemia protein ELL	P:GO:0001701; P:GO:0010923; P:GO:0032968; P:GO:0042795; P:GO:0042796; P:GO:0045945; F:GO:0019902; C:GO:0008023; C:GO:0015030; C:GO:0016607; C:GO:0035327; C:GO:0035363	P:in utero embryonic development; P:negative regulation of phosphatase activity; P:positive regulation of transcription elongation from RNA polymerase II promoter; P:snRNA transcription by RNA polymerase II; P:snRNA transcription by RNA polymerase III; P:positive regulation of transcription by RNA polymerase III; F:phosphatase binding; C:transcription elongation factor complex; C:Cajal body; C:nu…
ORTHOMCL1082	0.0	Protein Phosphatase 2A (Aalpha-B56alpha-Calpha) holoenzyme in complex with a Small Molecule Activator of PP2A (SMAP)	P:GO:0007165; P:GO:0031952; P:GO:0035307; P:GO:0043666; P:GO:0090219; P:GO:1903077; F:GO:0004721; F:GO:0019900; F:GO:0072542; C:GO:0000159; C:GO:0000775; C:GO:0005634; C:GO:0005813; C:GO:0005829; C:GO:0016020; C:GO:0030018; C:GO:0031430	P:signal transduction; P:regulation of protein autophosphorylation; P:positive regulation of protein dephosphorylation; P:regulation of phosphoprotein phosphatase activity; P:negative regulation of lipid kinase activity; P:negative regulation of protein localization to plasma membrane; F:phosphoprotein phosphatase activity; F:kinase binding; F:protein phosphatase activator activity; C:protein pho…
ORTHOMCL10821	6.35E-151	Crystal structure of human MMACHC	P:GO:0006749; P:GO:0009235; P:GO:0070988; F:GO:0016740; F:GO:0031419; F:GO:0032451; F:GO:0033787; F:GO:0042803; F:GO:0043295; F:GO:0071949; C:GO:0005829	P:glutathione metabolic process; P:cobalamin metabolic process; P:demethylation; F:transferase activity; F:cobalamin binding; F:demethylase activity; F:cyanocobalamin reductase (cyanide-eliminating) activity; F:protein homodimerization activity; F:glutathione binding; F:FAD binding; C:cytosol
ORTHOMCL10822	2.22E-99	C-terminal LG domain pair of human Gas6	P:GO:0001961; P:GO:0010628; P:GO:0010804; P:GO:0019064; P:GO:0019079; P:GO:0032689; P:GO:0032692; P:GO:0032715; P:GO:0032720; P:GO:0032825; P:GO:0033138; P:GO:0035457; P:GO:0035690; P:GO:0035754; P:GO:0043154; P:GO:0043277; P:GO:0043433; P:GO:0045892; P:GO:0046813; P:GO:0046827; P:GO:0048146; P:GO:0050766; P:GO:0051897; P:GO:0061098; P:GO:0065008; P:GO:0070168; P:GO:0070374; P:GO:0070588; P:GO:00…	P:positive regulation of cytokine-mediated signaling pathway; P:positive regulation of gene expression; P:negative regulation of tumor necrosis factor-mediated signaling pathway; P:fusion of virus membrane with host plasma membrane; P:viral genome replication; P:negative regulation of interferon-gamma production; P:negative regulation of interleukin-1 production; P:negative regulation of interleu…
ORTHOMCL10830	1.55E-119	Cryo-EM structure of the 90S pre-ribosome from Chaetomium thermophilum	C:GO:0005634; C:GO:0005730	C:nucleus; C:nucleolus
ORTHOMCL10841	9.3E-75	Neuropsin, A Serine Protease Expressed In The Limbic System Of Mouse Brain	P:GO:0007613; P:GO:0008219; P:GO:0031642; P:GO:0043616; P:GO:0048681; P:GO:0048812; P:GO:0050807; F:GO:0004252; C:GO:0005615; C:GO:0005737	P:memory; P:cell death; P:negative regulation of myelination; P:keratinocyte proliferation; P:negative regulation of axon regeneration; P:neuron projection morphogenesis; P:regulation of synapse organization; F:serine-type endopeptidase activity; C:extracellular space; C:cytoplasm
ORTHOMCL10843	6.3E-151	The structure of splA-ryanodine receptor domain and SOCS box containing 1 in complex with a PAR-4 peptide	P:GO:0000209; P:GO:0043161; P:GO:0043687; F:GO:0005515; F:GO:1990756; C:GO:0005829; C:GO:0019005	P:protein polyubiquitination; P:proteasome-mediated ubiquitin-dependent protein catabolic process; P:post-translational protein modification; F:protein binding; F:ubiquitin ligase-substrate adaptor activity; C:cytosol; C:SCF ubiquitin ligase complex
ORTHOMCL10853	0.0	The crystal structure of human cytoplasmic LRS	P:GO:0006425; P:GO:0006429; P:GO:0008361; P:GO:0043547; P:GO:0071233; P:GO:0106074; P:GO:1904263; P:GO:1990253; F:GO:0002161; F:GO:0004819; F:GO:0004823; F:GO:0005096; F:GO:0005515; F:GO:0005524; C:GO:0005764; C:GO:0005783; C:GO:0005829; C:GO:0016604; C:GO:0017101	P:glutaminyl-tRNA aminoacylation; P:leucyl-tRNA aminoacylation; P:regulation of cell size; P:positive regulation of GTPase activity; P:cellular response to leucine; P:aminoacyl-tRNA metabolism involved in translational fidelity; P:positive regulation of TORC1 signaling; P:cellular response to leucine starvation; F:aminoacyl-tRNA editing activity; F:glutamine-tRNA ligase activity; F:leucine-tRNA l…
ORTHOMCL10855	5.11E-78	Solution structure of the RPR domain of Putative RNA-binding protein 16	P:GO:0006378; P:GO:0032786; P:GO:2000805; F:GO:0003729; F:GO:1990269; C:GO:0005654; C:GO:0005737; C:GO:0005849; C:GO:0016363	P:mRNA polyadenylation; P:positive regulation of DNA-templated transcription, elongation; P:negative regulation of termination of RNA polymerase II transcription, poly(A)-coupled; F:mRNA binding; F:RNA polymerase II C-terminal domain phosphoserine binding; C:nucleoplasm; C:cytoplasm; C:mRNA cleavage factor complex; C:nuclear matrix
ORTHOMCL10866	0.0	Crystal Structure Analysis of Bovine Bc1 with Azoxystrobin	F:GO:0046872; C:GO:0005743; C:GO:0070469	F:metal ion binding; C:mitochondrial inner membrane; C:respirasome
ORTHOMCL10874	0.0473	Solution Structure of the C-terminal Pleckstrin Homology Domain of Sbf1 from Mouse	F:GO:0030234	F:enzyme regulator activity
ORTHOMCL10876	1.74E-158	Crystal structure of the ankyrin repeat domain of Bcl-3: a unique member of the IkappaB protein family	P:GO:0007249; P:GO:0009615; P:GO:0010225; P:GO:0030330; P:GO:0032717; P:GO:0042771; P:GO:0043066; P:GO:0045727; P:GO:0045892; P:GO:0045893; P:GO:0046426; P:GO:0051101; P:GO:0051457; P:GO:1901222; F:GO:0008134; F:GO:0030674; C:GO:0005654; C:GO:0005829; C:GO:0005886; C:GO:0030496; C:GO:0032996; C:GO:0033257; C:GO:0048471	P:I-kappaB kinase/NF-kappaB signaling; P:response to virus; P:response to UV-C; P:DNA damage response, signal transduction by p53 class mediator; P:negative regulation of interleukin-8 production; P:intrinsic apoptotic signaling pathway in response to DNA damage by p53 class mediator; P:negative regulation of apoptotic process; P:positive regulation of translation; P:negative regulation of transc…
ORTHOMCL10878	0.00000291	Crystal Structure of the extended TUDOR domain from TDRD2	P:GO:0009987; P:GO:0019953; F:GO:0005488; C:GO:0005737	P:cellular process; P:sexual reproduction; F:binding; C:cytoplasm
ORTHOMCL10884	1.62E-100	Crystal structure of methyltransferase domain of human PR domain-containing protein 4	P:GO:0043985; P:GO:0045944; F:GO:0000978; F:GO:0001228; F:GO:0042054; F:GO:0046872; F:GO:1990226; C:GO:0005737; C:GO:0035097	P:histone H4-R3 methylation; P:positive regulation of transcription by RNA polymerase II; F:RNA polymerase II cis-regulatory region sequence-specific DNA binding; F:DNA-binding transcription activator activity, RNA polymerase II-specific; F:histone methyltransferase activity; F:metal ion binding; F:histone methyltransferase binding; C:cytoplasm; C:histone methyltransferase complex
ORTHOMCL10890	0.000388	Crystal structure of succinyl diaminopimelate desuccinylase	P:GO:0046394	P:carboxylic acid biosynthetic process
ORTHOMCL10896	4.64E-62	Crystal structure of monobody Mb(S4) bound to Prdm14 in complex with Mtgr1	P:GO:0000122; P:GO:0000902; P:GO:0001708; P:GO:0001827; P:GO:0007281; P:GO:0007566; P:GO:0009566; P:GO:0010976; P:GO:0010977; P:GO:0030718; P:GO:0034972; P:GO:0040037; P:GO:0044030; P:GO:0045746; P:GO:0048873; P:GO:0060575; P:GO:0060817; P:GO:1902093; P:GO:1902459; F:GO:0000977; F:GO:0001227; F:GO:0003714; F:GO:0003723; F:GO:0005515; F:GO:0008168; F:GO:0031490; F:GO:0046872; C:GO:0005654	P:negative regulation of transcription by RNA polymerase II; P:cell morphogenesis; P:cell fate specification; P:inner cell mass cell fate commitment; P:germ cell development; P:embryo implantation; P:fertilization; P:positive regulation of neuron projection development; P:negative regulation of neuron projection development; P:germ-line stem cell population maintenance; P:histone H3-R26 methylati…
ORTHOMCL109	5.56E-54	Crystal structure of an EHD ATPase involved in membrane remodelling	P:GO:0016192; P:GO:0030036; P:GO:0048522; P:GO:0051641; F:GO:0005515; C:GO:0005768; C:GO:0005886	P:vesicle-mediated transport; P:actin cytoskeleton organization; P:positive regulation of cellular process; P:cellular localization; F:protein binding; C:endosome; C:plasma membrane
ORTHOMCL10901	0.0	Cryo-EM structure of human pannexin 1	P:GO:0002931; P:GO:0007267; P:GO:0032730; P:GO:0032731; P:GO:0033198; P:GO:0048477; P:GO:0070588; F:GO:0002020; F:GO:0005102; F:GO:0005198; F:GO:0005262; F:GO:0022840; F:GO:0044325; F:GO:0051015; F:GO:0055077; F:GO:0097110; C:GO:0005789; C:GO:0005886; C:GO:0005921; C:GO:0016021; C:GO:0032059; C:GO:0032991	P:response to ischemia; P:cell-cell signaling; P:positive regulation of interleukin-1 alpha production; P:positive regulation of interleukin-1 beta production; P:response to ATP; P:oogenesis; P:calcium ion transmembrane transport; F:protease binding; F:signaling receptor binding; F:structural molecule activity; F:calcium channel activity; F:leak channel activity; F:ion channel binding; F:actin fi…
ORTHOMCL10902	0.0	Crystal Structure of Adaptor Protein 2 Associated Kinase (AAK1) in complex with BIBF 1120	P:GO:0032880; P:GO:0045747; P:GO:0046777; P:GO:0050821; P:GO:0061024; P:GO:2000369; F:GO:0005112; F:GO:0005524; F:GO:0035612; F:GO:0106310; F:GO:0106311; C:GO:0005829; C:GO:0005905; C:GO:0019897; C:GO:0030136; C:GO:0031252; C:GO:0043195	P:regulation of protein localization; P:positive regulation of Notch signaling pathway; P:protein autophosphorylation; P:protein stabilization; P:membrane organization; P:regulation of clathrin-dependent endocytosis; F:Notch binding; F:ATP binding; F:AP-2 adaptor complex binding; F:protein serine kinase activity; F:protein threonine kinase activity; C:cytosol; C:clathrin-coated pit; C:extrinsic c…
ORTHOMCL10903	1.77E-60	Crystal structure of the Protocadherin GammaB4 extracellular domain	C:GO:0016020	C:membrane
ORTHOMCL10904	5.03E-22	DETERMINATION OF THE THREE-DIMENSIONAL STRUCTURE OF THE ANTENNAPEDIA HOMEODOMAIN FROM DROSOPHILA IN SOLUTION BY 1H NUCLEAR MAGNETIC RESONANCE SPECTROSCOPY	P:GO:0000122; P:GO:0007383; P:GO:0007384; P:GO:0007494; P:GO:0007507; P:GO:0009948; P:GO:0014019; P:GO:0042694; P:GO:0045944; P:GO:0048542; P:GO:0050767; F:GO:0000978; F:GO:0000981; F:GO:0005515; C:GO:0005634; C:GO:0005737	P:negative regulation of transcription by RNA polymerase II; P:specification of segmental identity, antennal segment; P:specification of segmental identity, thorax; P:midgut development; P:heart development; P:anterior/posterior axis specification; P:neuroblast development; P:muscle cell fate specification; P:positive regulation of transcription by RNA polymerase II; P:lymph gland development; P:…
ORTHOMCL10907	2.24E-46	C2D1B coordinates ESRCT-III activity during the mitotic reformation of the nuclear envelope	P:GO:0000281; P:GO:0006886; P:GO:0008586; P:GO:0016197; P:GO:0045035; P:GO:0045746; P:GO:0048132; P:GO:0048749; F:GO:0005543; C:GO:0005737; C:GO:0098592	P:mitotic cytokinesis; P:intracellular protein transport; P:imaginal disc-derived wing vein morphogenesis; P:endosomal transport; P:sensory organ precursor cell division; P:negative regulation of Notch signaling pathway; P:female germ-line stem cell asymmetric division; P:compound eye development; F:phospholipid binding; C:cytoplasm; C:cytoplasmic side of apical plasma membrane
ORTHOMCL10908	3.07E-77	Crystal Structure of the Human Nac1 POZ Domain	P:GO:0000122; P:GO:0008284; F:GO:0000978; F:GO:0001227; F:GO:0042826; C:GO:0005654; C:GO:0005737; C:GO:0030054	P:negative regulation of transcription by RNA polymerase II; P:positive regulation of cell population proliferation; F:RNA polymerase II cis-regulatory region sequence-specific DNA binding; F:DNA-binding transcription repressor activity, RNA polymerase II-specific; F:histone deacetylase binding; C:nucleoplasm; C:cytoplasm; C:cell junction
ORTHOMCL10912	0.0	Covalent Ubiquitin-Usp5 Complex	P:GO:0016567; P:GO:0032436; P:GO:0071108; F:GO:0004197; F:GO:0004843; F:GO:0043130; F:GO:0046872; C:GO:0005634; C:GO:0005764; C:GO:0005829	P:protein ubiquitination; P:positive regulation of proteasomal ubiquitin-dependent protein catabolic process; P:protein K48-linked deubiquitination; F:cysteine-type endopeptidase activity; F:thiol-dependent ubiquitin-specific protease activity; F:ubiquitin binding; F:metal ion binding; C:nucleus; C:lysosome; C:cytosol
ORTHOMCL10913	0.0	The crystal structure of Munc13-1 C1C2BMUN domain	P:GO:0001956; P:GO:0007528; P:GO:0010807; P:GO:0016081; P:GO:0016188; P:GO:0031915; P:GO:0035249; P:GO:0048172; P:GO:0050435; P:GO:0060291; P:GO:0060384; P:GO:0061789; P:GO:0061790; P:GO:0099525; P:GO:1902991; F:GO:0005509; F:GO:0005543; F:GO:0019904; F:GO:0019905; F:GO:0019992; F:GO:0030507; F:GO:0047485; C:GO:0005798; C:GO:0031594; C:GO:0032991; C:GO:0042734; C:GO:0043195; C:GO:0044305; C:GO:00…	P:positive regulation of neurotransmitter secretion; P:neuromuscular junction development; P:regulation of synaptic vesicle priming; P:synaptic vesicle docking; P:synaptic vesicle maturation; P:positive regulation of synaptic plasticity; P:synaptic transmission, glutamatergic; P:regulation of short-term neuronal synaptic plasticity; P:amyloid-beta metabolic process; P:long-term synaptic potentiat…
ORTHOMCL10921	5.66E-83	Structure of the catalytic domain of mouse Manic Fringe	P:GO:0001825; P:GO:0002315; P:GO:0032092; P:GO:0045747; F:GO:0005515; F:GO:0033829; C:GO:0000139; C:GO:0016021	P:blastocyst formation; P:marginal zone B cell differentiation; P:positive regulation of protein binding; P:positive regulation of Notch signaling pathway; F:protein binding; F:O-fucosylpeptide 3-beta-N-acetylglucosaminyltransferase activity; C:Golgi membrane; C:integral component of membrane
ORTHOMCL10928	2.89E-36	Solution structure of the ZnF-UBP domain of USP20/VDU2	P:GO:0006511; P:GO:0006897; P:GO:0008277; P:GO:0070536; P:GO:0071108; F:GO:0001664; F:GO:0004197; F:GO:0004843; F:GO:0008270; C:GO:0005813; C:GO:0005829; C:GO:0048471	P:ubiquitin-dependent protein catabolic process; P:endocytosis; P:regulation of G protein-coupled receptor signaling pathway; P:protein K63-linked deubiquitination; P:protein K48-linked deubiquitination; F:G protein-coupled receptor binding; F:cysteine-type endopeptidase activity; F:thiol-dependent ubiquitin-specific protease activity; F:zinc ion binding; C:centrosome; C:cytosol; C:perinuclear re…
ORTHOMCL10929	0.0	Structure of Human Carnitine Acetyltransferase: Molecular Basis for Fatty Acyl Transfer	P:GO:0033540; P:GO:0051791; F:GO:0004092; F:GO:0008458; C:GO:0005739; C:GO:0005782; C:GO:0005783; C:GO:0005829; C:GO:0016020	P:fatty acid beta-oxidation using acyl-CoA oxidase; P:medium-chain fatty acid metabolic process; F:carnitine O-acetyltransferase activity; F:carnitine O-octanoyltransferase activity; C:mitochondrion; C:peroxisomal matrix; C:endoplasmic reticulum; C:cytosol; C:membrane
ORTHOMCL1093	9.33E-43	Crystal structure of the third beta-gamma-crystallin domain of Crybg3 (betagamma-crystallin domain-containing protein 3) from Mus musculus	P:GO:0002088; P:GO:0007601; F:GO:0005212; F:GO:0030246; F:GO:0051018; C:GO:0032991	P:lens development in camera-type eye; P:visual perception; F:structural constituent of eye lens; F:carbohydrate binding; F:protein kinase A binding; C:protein-containing complex
ORTHOMCL10931	3.38E-71	Metalloproteinase	P:GO:0019538; P:GO:0034097; P:GO:0051716; F:GO:0005488; F:GO:0008233; C:GO:0110165	P:protein metabolic process; P:response to cytokine; P:cellular response to stimulus; F:binding; F:peptidase activity; C:cellular anatomical entity
ORTHOMCL10932	1.04E-94	Crystal structure of the human PDI-peroxidase	P:GO:0034599; P:GO:0098869; F:GO:0004602; F:GO:0005515; C:GO:0005788; C:GO:0016021	P:cellular response to oxidative stress; P:cellular oxidant detoxification; F:glutathione peroxidase activity; F:protein binding; C:endoplasmic reticulum lumen; C:integral component of membrane
ORTHOMCL10936	2.49E-104	CmouseZFP568-ZnF1-11 in complex with DNA	P:GO:0000122; P:GO:0010646; P:GO:0022007; P:GO:0060028; P:GO:0060669; F:GO:0000978; F:GO:0000981; F:GO:0001222; C:GO:0005634	P:negative regulation of transcription by RNA polymerase II; P:regulation of cell communication; P:convergent extension involved in neural plate elongation; P:convergent extension involved in axis elongation; P:embryonic placenta morphogenesis; F:RNA polymerase II cis-regulatory region sequence-specific DNA binding; F:DNA-binding transcription factor activity, RNA polymerase II-specific; F:transc…
ORTHOMCL10937	0.0789	Crystal structure of yeast Coq5 in the SAM bound form	P:GO:0008152; F:GO:0008168; C:GO:0005739	P:metabolic process; F:methyltransferase activity; C:mitochondrion
ORTHOMCL10938	0.0	CryoEM structure of human SLC4A4 sodium-coupled acid-base transporter NBCe1	P:GO:0015701; P:GO:0036376; P:GO:0042391; P:GO:0045821; P:GO:0051453; P:GO:0150104; F:GO:0008510; F:GO:0042802; C:GO:0009986; C:GO:0016323; C:GO:0044214	P:bicarbonate transport; P:sodium ion export across plasma membrane; P:regulation of membrane potential; P:positive regulation of glycolytic process; P:regulation of intracellular pH; P:transport across blood-brain barrier; F:sodium:bicarbonate symporter activity; F:identical protein binding; C:cell surface; C:basolateral plasma membrane; C:spanning component of plasma membrane
ORTHOMCL10942	1.04E-102	Cryo-EM structure of the human spliceosome just prior to exon ligation at 3.6 angstrom	P:GO:0000184; P:GO:0000398; P:GO:0006406; P:GO:0031124; F:GO:0003723; F:GO:0005515; C:GO:0005654; C:GO:0035145; C:GO:0043025; C:GO:0071005; C:GO:0071006; C:GO:0071013	P:nuclear-transcribed mRNA catabolic process, nonsense-mediated decay; P:mRNA splicing, via spliceosome; P:mRNA export from nucleus; P:mRNA 3'-end processing; F:RNA binding; F:protein binding; C:nucleoplasm; C:exon-exon junction complex; C:neuronal cell body; C:U2-type precatalytic spliceosome; C:U2-type catalytic step 1 spliceosome; C:catalytic step 2 spliceosome
ORTHOMCL10943	3.08E-109	Crystal Structure of human ERp27	P:GO:0006457; P:GO:0006986; P:GO:0034976; F:GO:0003756; F:GO:0005515; C:GO:0005788	P:protein folding; P:response to unfolded protein; P:response to endoplasmic reticulum stress; F:protein disulfide isomerase activity; F:protein binding; C:endoplasmic reticulum lumen
ORTHOMCL10946	1.22E-166	Crystal Structure of the NCX1 Intracellular Tandem Calcium Binding Domains(CBD12)	P:GO:0006883; P:GO:0007154; P:GO:0030501; P:GO:0035994; P:GO:0098703; P:GO:0098719; P:GO:0098735; P:GO:0099566; F:GO:0005432; F:GO:0005509; F:GO:0005516; F:GO:0030506; F:GO:1905060; C:GO:0005654; C:GO:0005887; C:GO:0030424; C:GO:0042383; C:GO:0098794	P:cellular sodium ion homeostasis; P:cell communication; P:positive regulation of bone mineralization; P:response to muscle stretch; P:calcium ion import across plasma membrane; P:sodium ion import across plasma membrane; P:positive regulation of the force of heart contraction; P:regulation of postsynaptic cytosolic calcium ion concentration; F:calcium:sodium antiporter activity; F:calcium ion bi…
ORTHOMCL10952	0.0	Structural Basis for Reactivation of -146C	P:GO:0002268; P:GO:0002467; P:GO:0007568; P:GO:0030198; P:GO:0032481; P:GO:0032496; P:GO:0034097; P:GO:0038061; P:GO:0045944; P:GO:0048511; P:GO:0048536; P:GO:0051092; F:GO:0000978; F:GO:0001228; F:GO:0005515; C:GO:0005654; C:GO:0005829; C:GO:0033257	P:follicular dendritic cell differentiation; P:germinal center formation; P:aging; P:extracellular matrix organization; P:positive regulation of type I interferon production; P:response to lipopolysaccharide; P:response to cytokine; P:NIK/NF-kappaB signaling; P:positive regulation of transcription by RNA polymerase II; P:rhythmic process; P:spleen development; P:positive regulation of NF-kappaB t…
ORTHOMCL10953	9.74E-54	Crystal Structure of Human Lysophosphatidic Acid Receptor 1 in complex with ONO9780307	P:GO:0007189; P:GO:0007193; P:GO:0007202; P:GO:0007420; P:GO:0008360; P:GO:0010942; P:GO:0010977; P:GO:0019222; P:GO:0035025; P:GO:0043123; P:GO:0043410; P:GO:0051482; P:GO:0051496; P:GO:0060326; F:GO:0005515; F:GO:0035727; F:GO:0070915; C:GO:0005768; C:GO:0005887; C:GO:0009986; C:GO:0030139; C:GO:0030425	P:adenylate cyclase-activating G protein-coupled receptor signaling pathway; P:adenylate cyclase-inhibiting G protein-coupled receptor signaling pathway; P:activation of phospholipase C activity; P:brain development; P:regulation of cell shape; P:positive regulation of cell death; P:negative regulation of neuron projection development; P:regulation of metabolic process; P:positive regulation of R…
ORTHOMCL10955	5.15E-23	Crystal structure of Human fibrillar procollagen type I C-propeptide Homo-trimer	P:GO:0042221	P:response to chemical
ORTHOMCL10956	0.0	CaMKII alpha-30 Cryo-EM reconstruction	P:GO:0000082; P:GO:0002931; P:GO:0007223; P:GO:0010666; P:GO:0018105; P:GO:0038166; P:GO:0046928; P:GO:0048168; P:GO:0048813; P:GO:0051092; P:GO:0051346; P:GO:0051928; P:GO:0060333; P:GO:0060996; P:GO:0099148; P:GO:1900034; P:GO:1902108; P:GO:1990443; P:GO:2000124; P:GO:2001222; F:GO:0004683; F:GO:0005516; F:GO:0005524; F:GO:0009931; F:GO:0035254; F:GO:0042803; F:GO:0046872; C:GO:0005654; C:GO:00…	P:G1/S transition of mitotic cell cycle; P:response to ischemia; P:Wnt signaling pathway, calcium modulating pathway; P:positive regulation of cardiac muscle cell apoptotic process; P:peptidyl-serine phosphorylation; P:angiotensin-activated signaling pathway; P:regulation of neurotransmitter secretion; P:regulation of neuronal synaptic plasticity; P:dendrite morphogenesis; P:positive regulation o…
ORTHOMCL10959	6.56E-131	Crystal Structure Of A Rac-Rhogdi Complex	P:GO:0007015; P:GO:0007163; P:GO:0007186; P:GO:0008045; P:GO:0008284; P:GO:0008360; P:GO:0010310; P:GO:0010592; P:GO:0010810; P:GO:0016601; P:GO:0030865; P:GO:0032956; P:GO:0042129; P:GO:0043304; P:GO:0043652; P:GO:0045453; P:GO:0045454; P:GO:0045859; P:GO:0051056; P:GO:0051897; P:GO:0060263; P:GO:0060753; P:GO:0071593; P:GO:0090023; F:GO:0003924; F:GO:0005525; F:GO:0019887; F:GO:0019901; C:GO:00…	P:actin filament organization; P:establishment or maintenance of cell polarity; P:G protein-coupled receptor signaling pathway; P:motor neuron axon guidance; P:positive regulation of cell population proliferation; P:regulation of cell shape; P:regulation of hydrogen peroxide metabolic process; P:positive regulation of lamellipodium assembly; P:regulation of cell-substrate adhesion; P:Rac protein …
ORTHOMCL10974	4.62E-91	Complex of ARL2 and BART, Crystal Form 1	P:GO:0042531; P:GO:0050790; P:GO:0050796; P:GO:0051457; P:GO:1903508; F:GO:0003713; F:GO:0005515; F:GO:0030695; C:GO:0005634; C:GO:0005758; C:GO:0005759; C:GO:0005813; C:GO:0005819; C:GO:0005829; C:GO:0005929; C:GO:0030496	P:positive regulation of tyrosine phosphorylation of STAT protein; P:regulation of catalytic activity; P:regulation of insulin secretion; P:maintenance of protein location in nucleus; P:positive regulation of nucleic acid-templated transcription; F:transcription coactivator activity; F:protein binding; F:GTPase regulator activity; C:nucleus; C:mitochondrial intermembrane space; C:mitochondrial ma…
ORTHOMCL10975	0.0	Structure of human selenocysteine lyase	P:GO:0001887; P:GO:0006520; F:GO:0005515; F:GO:0009000; F:GO:0016740; C:GO:0005829	P:selenium compound metabolic process; P:cellular amino acid metabolic process; F:protein binding; F:selenocysteine lyase activity; F:transferase activity; C:cytosol
ORTHOMCL10978	0.0000000000000000202	Structure of Leptospira interrogans LRR protein LIC10831	F:GO:0046872	F:metal ion binding
ORTHOMCL10980	9.49E-87	Structural basis of coreceptor recognition by HIV-1 envelope spike	P:GO:0000165; P:GO:0002407; P:GO:0006954; P:GO:0006955; P:GO:0006968; P:GO:0007186; P:GO:0007267; P:GO:0014808; P:GO:0019064; P:GO:0019221; P:GO:0019722; P:GO:0070723; P:GO:0071222; F:GO:0003779; F:GO:0004435; F:GO:0015026; F:GO:0016493; F:GO:0042802; F:GO:0071791; C:GO:0005768; C:GO:0005887; C:GO:0009897	P:MAPK cascade; P:dendritic cell chemotaxis; P:inflammatory response; P:immune response; P:cellular defense response; P:G protein-coupled receptor signaling pathway; P:cell-cell signaling; P:release of sequestered calcium ion into cytosol by sarcoplasmic reticulum; P:fusion of virus membrane with host plasma membrane; P:cytokine-mediated signaling pathway; P:calcium-mediated signaling; P:response…
ORTHOMCL10981	4.25E-35	Solution Structure of the N-terminal CUE Domain in the Human Mitogen-activated Protein Kinase Kinase Kinase 7 Interacting Protein 2 (MAP3K7IP2)	P:GO:0000187; P:GO:0002223; P:GO:0002755; P:GO:0007254; P:GO:0007507; P:GO:0010507; P:GO:0032496; P:GO:0038095; P:GO:0043123; P:GO:0050852; P:GO:0051092; P:GO:0070423; P:GO:0070498; F:GO:0046872; F:GO:0070530; C:GO:0005654; C:GO:0005829; C:GO:0005886; C:GO:0010008	P:activation of MAPK activity; P:stimulatory C-type lectin receptor signaling pathway; P:MyD88-dependent toll-like receptor signaling pathway; P:JNK cascade; P:heart development; P:negative regulation of autophagy; P:response to lipopolysaccharide; P:Fc-epsilon receptor signaling pathway; P:positive regulation of I-kappaB kinase/NF-kappaB signaling; P:T cell receptor signaling pathway; P:positive…
ORTHOMCL10983	1.68E-19	Cryo-EM structure of a nucleolar pre-60S ribosome (Rpf1-TAP)	P:GO:0000280; P:GO:0006364; C:GO:0005730; C:GO:0030687; C:GO:0034399	P:nuclear division; P:rRNA processing; C:nucleolus; C:preribosome, large subunit precursor; C:nuclear periphery
ORTHOMCL1099	0.000000000307	CHuman ESCRT-I heterotetramer headpiece	P:GO:0006612; P:GO:0006623; P:GO:0016236; P:GO:0032509; P:GO:0036258; P:GO:0043162; P:GO:0075733; P:GO:1902188; P:GO:1903774; F:GO:0048306; C:GO:0000813; C:GO:0005886; C:GO:0030496; C:GO:0031902; C:GO:0043231; C:GO:0043657	P:protein targeting to membrane; P:protein targeting to vacuole; P:macroautophagy; P:endosome transport via multivesicular body sorting pathway; P:multivesicular body assembly; P:ubiquitin-dependent protein catabolic process via the multivesicular body sorting pathway; P:intracellular transport of virus; P:positive regulation of viral release from host cell; P:positive regulation of viral budding…
ORTHOMCL10991	0.0	Ca model of bovine TRiC/CCT derived from a 4.0 Angstrom cryo-EM map	P:GO:0006457; F:GO:0005524; F:GO:0051082; C:GO:0005815; C:GO:0005832; C:GO:0005929; C:GO:0042470	P:protein folding; F:ATP binding; F:unfolded protein binding; C:microtubule organizing center; C:chaperonin-containing T-complex; C:cilium; C:melanosome
ORTHOMCL10993	0.0	NCryo-EM structure of the FLCN-FNIP2-Rag-Ragulator complex	P:GO:0000122; P:GO:0006974; P:GO:0031334; P:GO:0033138; F:GO:0042030; F:GO:0051087; C:GO:0005829; C:GO:0034451	P:negative regulation of transcription by RNA polymerase II; P:cellular response to DNA damage stimulus; P:positive regulation of protein-containing complex assembly; P:positive regulation of peptidyl-serine phosphorylation; F:ATPase inhibitor activity; F:chaperone binding; C:cytosol; C:centriolar satellite
ORTHOMCL11009	0.0	Crystal structure of human Desmoglein-3 ectodomain	P:GO:0070268; P:GO:0098609; F:GO:0005509; C:GO:0001533; C:GO:0005829; C:GO:0030057	P:cornification; P:cell-cell adhesion; F:calcium ion binding; C:cornified envelope; C:cytosol; C:desmosome
ORTHOMCL11011	2.07E-157	Crystal structure of the BAR domain of human Amphiphysin, isoform 1 at 1.8 Angstrom resolution featuring increased order at the N- terminus.	P:GO:0007268; P:GO:0048488; P:GO:0061024; F:GO:0005515; F:GO:0005543; C:GO:0005829; C:GO:0015629; C:GO:0030672; C:GO:0031256	P:chemical synaptic transmission; P:synaptic vesicle endocytosis; P:membrane organization; F:protein binding; F:phospholipid binding; C:cytosol; C:actin cytoskeleton; C:synaptic vesicle membrane; C:leading edge membrane
ORTHOMCL11026	9.88E-55	mouseZFP568-ZnF2-11 in complex with DNA	P:GO:0000122; P:GO:0010646; P:GO:0022007; P:GO:0060028; P:GO:0060669; F:GO:0000976; F:GO:0001222; C:GO:0005634	P:negative regulation of transcription by RNA polymerase II; P:regulation of cell communication; P:convergent extension involved in neural plate elongation; P:convergent extension involved in axis elongation; P:embryonic placenta morphogenesis; F:transcription regulatory region sequence-specific DNA binding; F:transcription corepressor binding; C:nucleus
ORTHOMCL11028	0.0	Crystal Structure of Seryl-tRNA Synthetase from Human at 2.9 angstroms	P:GO:0000122; P:GO:0006434; P:GO:0008033; P:GO:0016259; P:GO:0016525; P:GO:0097056; P:GO:1904046; F:GO:0000049; F:GO:0000978; F:GO:0004828; F:GO:0005524; F:GO:0019899; F:GO:0042803; C:GO:0005634; C:GO:0005829	P:negative regulation of transcription by RNA polymerase II; P:seryl-tRNA aminoacylation; P:tRNA processing; P:selenocysteine metabolic process; P:negative regulation of angiogenesis; P:selenocysteinyl-tRNA(Sec) biosynthetic process; P:negative regulation of vascular endothelial growth factor production; F:tRNA binding; F:RNA polymerase II cis-regulatory region sequence-specific DNA binding; F:se…
ORTHOMCL11040	0.0	Molecular basis of human kinesin-8 function and inhibition	P:GO:0006890; P:GO:0007018; P:GO:0007019; P:GO:0007080; P:GO:0007140; P:GO:0015031; P:GO:0019886; P:GO:0070507; P:GO:0071392; P:GO:0072520; F:GO:0003779; F:GO:0005524; F:GO:0008574; F:GO:0051010; F:GO:0070463; C:GO:0000776; C:GO:0001726; C:GO:0005634; C:GO:0005815; C:GO:0005828; C:GO:0005829; C:GO:0005871; C:GO:0005901; C:GO:0061673; C:GO:1990023	P:retrograde vesicle-mediated transport, Golgi to endoplasmic reticulum; P:microtubule-based movement; P:microtubule depolymerization; P:mitotic metaphase plate congression; P:male meiotic nuclear division; P:protein transport; P:antigen processing and presentation of exogenous peptide antigen via MHC class II; P:regulation of microtubule cytoskeleton organization; P:cellular response to estradio…
ORTHOMCL11049	0.0	Chicken Slo2.2 in an open conformation vitrified in the presence of 300 mM NaCl	P:GO:0071805; F:GO:0005228; F:GO:0015271; C:GO:0005886; C:GO:0016021	P:potassium ion transmembrane transport; F:intracellular sodium activated potassium channel activity; F:outward rectifier potassium channel activity; C:plasma membrane; C:integral component of membrane
ORTHOMCL11057	7.8E-41	Crystal Structure of an Actin Dimer in Complex with the Actin Nucleator Cordon-Bleu	P:GO:0000578; P:GO:0001757; P:GO:0001843; P:GO:0001889; P:GO:0030041; P:GO:0030903; P:GO:0033504; P:GO:0048565; P:GO:0048669; P:GO:0051639; P:GO:0051764; P:GO:1900006; P:GO:1900029; F:GO:0003785; C:GO:0001726; C:GO:0005884; C:GO:0005886; C:GO:0043025; C:GO:0044294; C:GO:0044295; C:GO:0048471; C:GO:1990357	P:embryonic axis specification; P:somite specification; P:neural tube closure; P:liver development; P:actin filament polymerization; P:notochord development; P:floor plate development; P:digestive tract development; P:collateral sprouting in absence of injury; P:actin filament network formation; P:actin crosslink formation; P:positive regulation of dendrite development; P:positive regulation of r…
ORTHOMCL1107	0.00000000000698	RepoMan-PP1a (protein phosphatase 1, alpha isoform) holoenzyme complex	P:GO:0007049; P:GO:0007059; P:GO:0035307; P:GO:0051301; C:GO:0005654; C:GO:0005694; C:GO:0005829	P:cell cycle; P:chromosome segregation; P:positive regulation of protein dephosphorylation; P:cell division; C:nucleoplasm; C:chromosome; C:cytosol
ORTHOMCL11070	4.48E-43	High resolution crystal structure of Human B7-2 IgV domain in P21 space group	P:GO:0002250; P:GO:0002377; P:GO:0007202; P:GO:0016032; P:GO:0019221; P:GO:0031295; P:GO:0032743; P:GO:0032753; P:GO:0032761; P:GO:0042102; P:GO:0042113; P:GO:0042130; P:GO:0045630; P:GO:0045893; P:GO:1901224; P:GO:1990051; F:GO:0001618; F:GO:0005515; F:GO:0015026; C:GO:0009897; C:GO:0070062	P:adaptive immune response; P:immunoglobulin production; P:activation of phospholipase C activity; P:viral process; P:cytokine-mediated signaling pathway; P:T cell costimulation; P:positive regulation of interleukin-2 production; P:positive regulation of interleukin-4 production; P:positive regulation of lymphotoxin A production; P:positive regulation of T cell proliferation; P:B cell activation;…
ORTHOMCL11079	3.29E-124	Crystal structure of p120 catenin in complex with E-cadherin	P:GO:0034332; P:GO:0035635; P:GO:0044331; P:GO:0050821; P:GO:0090090; P:GO:0099072; F:GO:0005102; F:GO:0045296; C:GO:0005634; C:GO:0005829; C:GO:0005912; C:GO:0016342; C:GO:0030496; C:GO:0045202	P:adherens junction organization; P:entry of bacterium into host cell; P:cell-cell adhesion mediated by cadherin; P:protein stabilization; P:negative regulation of canonical Wnt signaling pathway; P:regulation of postsynaptic membrane neurotransmitter receptor levels; F:signaling receptor binding; F:cadherin binding; C:nucleus; C:cytosol; C:adherens junction; C:catenin complex; C:midbody; C:synap…
ORTHOMCL11080	1.83E-34	Cryo-EM structure of the human chemokine receptor CCR6 in complex with CCL20 and a Go protein	P:GO:0002520; P:GO:0006952; P:GO:0006955; P:GO:0019722; P:GO:0030334; P:GO:0046649; P:GO:0060326; P:GO:0060474; P:GO:0072676; F:GO:0016493; F:GO:0019957; C:GO:0009986; C:GO:0016021; C:GO:0097225; C:GO:0097228; C:GO:0097524	P:immune system development; P:defense response; P:immune response; P:calcium-mediated signaling; P:regulation of cell migration; P:lymphocyte activation; P:cell chemotaxis; P:positive regulation of flagellated sperm motility involved in capacitation; P:lymphocyte migration; F:C-C chemokine receptor activity; F:C-C chemokine binding; C:cell surface; C:integral component of membrane; C:sperm midpi…
ORTHOMCL11087	0.00000000334	The 1.6 Angstroms Structure Of The Kunitz-Type Domain From The Alpha3 Chain Of The Human Type Vi Collagen	P:GO:0007517; P:GO:0030198; F:GO:0030020; C:GO:0005589; C:GO:0005615; C:GO:0005788; C:GO:0062023	P:muscle organ development; P:extracellular matrix organization; F:extracellular matrix structural constituent conferring tensile strength; C:collagen type VI trimer; C:extracellular space; C:endoplasmic reticulum lumen; C:collagen-containing extracellular matrix
ORTHOMCL11101	5.48E-44	Structure of human LDB1 in complex with SSBP2	P:GO:0045944; F:GO:0003697; C:GO:0005634; C:GO:0005737	P:positive regulation of transcription by RNA polymerase II; F:single-stranded DNA binding; C:nucleus; C:cytoplasm
ORTHOMCL11103	5.98E-103	Complex structure between p60N/p80C katanin and a peptide derived from ASPM	P:GO:0007026; P:GO:0007079; P:GO:0010942; P:GO:0010976; P:GO:0031117; P:GO:0050790; P:GO:0051013; P:GO:0051301; F:GO:0008017; F:GO:0046982; F:GO:0060590; F:GO:0070840; C:GO:0000922; C:GO:0005813; C:GO:0005829; C:GO:0005874; C:GO:0005886; C:GO:0008352; C:GO:0030426; C:GO:0030496; C:GO:0043025	P:negative regulation of microtubule depolymerization; P:mitotic chromosome movement towards spindle pole; P:positive regulation of cell death; P:positive regulation of neuron projection development; P:positive regulation of microtubule depolymerization; P:regulation of catalytic activity; P:microtubule severing; P:cell division; F:microtubule binding; F:protein heterodimerization activity; F:ATP…
ORTHOMCL11109	7.04E-41	Structure of the NOXO1b PX domain	P:GO:0006801; P:GO:0010310; P:GO:0022617; P:GO:0060263; F:GO:0016176; F:GO:0019899; F:GO:0032266; C:GO:0005737; C:GO:0043020	P:superoxide metabolic process; P:regulation of hydrogen peroxide metabolic process; P:extracellular matrix disassembly; P:regulation of respiratory burst; F:superoxide-generating NADPH oxidase activator activity; F:enzyme binding; F:phosphatidylinositol-3-phosphate binding; C:cytoplasm; C:NADPH oxidase complex
ORTHOMCL11110	5.11E-80	Metalloproteinase	P:GO:0019538; P:GO:0034097; P:GO:0051716; F:GO:0005488; F:GO:0008233; C:GO:0110165	P:protein metabolic process; P:response to cytokine; P:cellular response to stimulus; F:binding; F:peptidase activity; C:cellular anatomical entity
ORTHOMCL11113	86.9	Solution structure of Anemonia elastase inhibitor analogue	P:GO:0010466; P:GO:0010951; F:GO:0004867; F:GO:0030414	P:negative regulation of peptidase activity; P:negative regulation of endopeptidase activity; F:serine-type endopeptidase inhibitor activity; F:peptidase inhibitor activity
ORTHOMCL11114	5.06E-31	CmouseZFP568-ZnF1-11 in complex with DNA	P:GO:0006355; P:GO:0009653; P:GO:0043009; F:GO:0003677	P:regulation of transcription, DNA-templated; P:anatomical structure morphogenesis; P:chordate embryonic development; F:DNA binding
ORTHOMCL11115	5.2E-25	Solution structure of the trans-activation domain of the human co-activator ARC105	P:GO:0006357; P:GO:0006367; P:GO:0019827; F:GO:0003712; F:GO:0005515; C:GO:0005654; C:GO:0005737; C:GO:0016592	P:regulation of transcription by RNA polymerase II; P:transcription initiation from RNA polymerase II promoter; P:stem cell population maintenance; F:transcription coregulator activity; F:protein binding; C:nucleoplasm; C:cytoplasm; C:mediator complex
ORTHOMCL1112	6.49E-86	Structure of EMILIN-1 C1Q-like domain	P:GO:0003180; P:GO:0007160; P:GO:0010628; P:GO:0010629; P:GO:0010811; P:GO:0016525; P:GO:0030512; P:GO:0030948; P:GO:0032966; P:GO:0048251; P:GO:0050866; P:GO:0060394; P:GO:0070373; P:GO:1904027; P:GO:1905522; F:GO:0030023; F:GO:0042802; F:GO:0098640; C:GO:0005576; C:GO:0005581; C:GO:0034668; C:GO:0062023	P:aortic valve morphogenesis; P:cell-matrix adhesion; P:positive regulation of gene expression; P:negative regulation of gene expression; P:positive regulation of cell-substrate adhesion; P:negative regulation of angiogenesis; P:negative regulation of transforming growth factor beta receptor signaling pathway; P:negative regulation of vascular endothelial growth factor receptor signaling pathway;…
ORTHOMCL11120	8.14E-30	Structure of Scr/Exd complex bound to a consensus Hox-Exd site	P:GO:0007432; P:GO:0007494; P:GO:0009952; P:GO:0045498; P:GO:0045944; F:GO:0000977; F:GO:0001228; F:GO:0033613; F:GO:0042803; C:GO:0005634	P:salivary gland boundary specification; P:midgut development; P:anterior/posterior pattern specification; P:sex comb development; P:positive regulation of transcription by RNA polymerase II; F:RNA polymerase II transcription regulatory region sequence-specific DNA binding; F:DNA-binding transcription activator activity, RNA polymerase II-specific; F:activating transcription factor binding; F:pro…
ORTHOMCL11128	0.000000000873	The crystal structures of Human MYC:MAX bHLHZip complex	P:GO:0000082; P:GO:0000122; P:GO:0001658; P:GO:0006112; P:GO:0006338; P:GO:0006879; P:GO:0007050; P:GO:0007219; P:GO:0010332; P:GO:0015671; P:GO:0016579; P:GO:0019221; P:GO:0032204; P:GO:0032873; P:GO:0032986; P:GO:0034644; P:GO:0035690; P:GO:0043066; P:GO:0043280; P:GO:0044346; P:GO:0045656; P:GO:0045944; P:GO:0048146; P:GO:0048147; P:GO:0050679; P:GO:0051782; P:GO:0051973; P:GO:0070371; P:GO:00…	P:G1/S transition of mitotic cell cycle; P:negative regulation of transcription by RNA polymerase II; P:branching involved in ureteric bud morphogenesis; P:energy reserve metabolic process; P:chromatin remodeling; P:cellular iron ion homeostasis; P:cell cycle arrest; P:Notch signaling pathway; P:response to gamma radiation; P:oxygen transport; P:protein deubiquitination; P:cytokine-mediated signa…
ORTHOMCL11133	1.01E-45	CRNF38-UbcH5B-UB complex	P:GO:0008584; P:GO:0016567; F:GO:0005515; F:GO:0046872; F:GO:0061630; C:GO:0005654; C:GO:0036126	P:male gonad development; P:protein ubiquitination; F:protein binding; F:metal ion binding; F:ubiquitin protein ligase activity; C:nucleoplasm; C:sperm flagellum
ORTHOMCL11140	4.74E-49	Solution structure of the THUMP domain of THUMP domain-containing protein 1	P:GO:0000154; P:GO:0006400; F:GO:0003723; C:GO:0005654	P:rRNA modification; P:tRNA modification; F:RNA binding; C:nucleoplasm
ORTHOMCL11158	4.18E-27	Solution structure of the third homeobox domain of AT-binding transcription factor 1 (ATBF1)	P:GO:0000122; P:GO:0007050; P:GO:0007420; P:GO:0007517; P:GO:0032922; P:GO:0045662; P:GO:0045663; P:GO:0045664; P:GO:0045785; P:GO:0045944; P:GO:0071559; P:GO:1904059; F:GO:0000978; F:GO:0001227; F:GO:0008270; F:GO:0019899; C:GO:0005667; C:GO:0005737; C:GO:0016604	P:negative regulation of transcription by RNA polymerase II; P:cell cycle arrest; P:brain development; P:muscle organ development; P:circadian regulation of gene expression; P:negative regulation of myoblast differentiation; P:positive regulation of myoblast differentiation; P:regulation of neuron differentiation; P:positive regulation of cell adhesion; P:positive regulation of transcription by R…
ORTHOMCL11160	2.52E-65	Cryo-EM structure of human IgM-Fc in complex with the J chain and the ectodomain of pIgR	P:GO:0006910; P:GO:0006911; P:GO:0006958; P:GO:0019731; P:GO:0045087; P:GO:0050829; P:GO:0050853; P:GO:0050871; P:GO:0050900; F:GO:0003697; F:GO:0003823; F:GO:0005515; F:GO:0031210; F:GO:0042834; C:GO:0009897; C:GO:0071756; C:GO:0071757	P:phagocytosis, recognition; P:phagocytosis, engulfment; P:complement activation, classical pathway; P:antibacterial humoral response; P:innate immune response; P:defense response to Gram-negative bacterium; P:B cell receptor signaling pathway; P:positive regulation of B cell activation; P:leukocyte migration; F:single-stranded DNA binding; F:antigen binding; F:protein binding; F:phosphatidylchol…
ORTHOMCL11163	4.62E-74	AXH domain of human spinocerebellar ataxin-1	P:GO:0000122; P:GO:0006396; P:GO:0007420; P:GO:0007612; P:GO:0007613; P:GO:0035176; P:GO:0051168; F:GO:0003677; F:GO:0008022; F:GO:0008266; F:GO:0034046; F:GO:0042802; F:GO:0043621; C:GO:0005654; C:GO:0005730; C:GO:0005829; C:GO:0016363; C:GO:0042405	P:negative regulation of transcription by RNA polymerase II; P:RNA processing; P:brain development; P:learning; P:memory; P:social behavior; P:nuclear export; F:DNA binding; F:protein C-terminus binding; F:poly(U) RNA binding; F:poly(G) binding; F:identical protein binding; F:protein self-association; C:nucleoplasm; C:nucleolus; C:cytosol; C:nuclear matrix; C:nuclear inclusion body
ORTHOMCL11165	1.09E-131	C-Myc DNA Unwinding Element Binding Protein	P:GO:0006260; P:GO:0106074; F:GO:0000049; F:GO:0003677; F:GO:0046872; F:GO:0051500; C:GO:0005634; C:GO:0005737	P:DNA replication; P:aminoacyl-tRNA metabolism involved in translational fidelity; F:tRNA binding; F:DNA binding; F:metal ion binding; F:D-tyrosyl-tRNA(Tyr) deacylase activity; C:nucleus; C:cytoplasm
ORTHOMCL11168	8.43E-53	Calcium release-activated calcium channel protein 1, P288L mutant	P:GO:0002115; P:GO:0007399; P:GO:0051928; P:GO:0070588; P:GO:0070886; F:GO:0005246; F:GO:0015279; F:GO:0042802; C:GO:0005887; C:GO:0034704	P:store-operated calcium entry; P:nervous system development; P:positive regulation of calcium ion transport; P:calcium ion transmembrane transport; P:positive regulation of calcineurin-NFAT signaling cascade; F:calcium channel regulator activity; F:store-operated calcium channel activity; F:identical protein binding; C:integral component of plasma membrane; C:calcium channel complex
ORTHOMCL11171	3.57E-49	Crystal structure of the human lipocalin-type prostaglandin D synthase	P:GO:0019371; P:GO:0045187; F:GO:0004667; F:GO:0005501; F:GO:0005504; F:GO:0005515; F:GO:0005549; C:GO:0005615; C:GO:0005789; C:GO:0005791; C:GO:0005794	P:cyclooxygenase pathway; P:regulation of circadian sleep/wake cycle, sleep; F:prostaglandin-D synthase activity; F:retinoid binding; F:fatty acid binding; F:protein binding; F:odorant binding; C:extracellular space; C:endoplasmic reticulum membrane; C:rough endoplasmic reticulum; C:Golgi apparatus
ORTHOMCL11172	0.0	Crystal structures of human p70S6K1-T389A (form I)	P:GO:0000082; P:GO:0018105; P:GO:0031667; P:GO:0031929; P:GO:0043066; P:GO:0044539; P:GO:0045931; P:GO:0045948; P:GO:0046627; P:GO:0048015; P:GO:0071363; F:GO:0004712; F:GO:0005515; F:GO:0005524; F:GO:0106310; F:GO:0106311; C:GO:0005654; C:GO:0005741; C:GO:0005829; C:GO:0043005; C:GO:0045202	P:G1/S transition of mitotic cell cycle; P:peptidyl-serine phosphorylation; P:response to nutrient levels; P:TOR signaling; P:negative regulation of apoptotic process; P:long-chain fatty acid import into cell; P:positive regulation of mitotic cell cycle; P:positive regulation of translational initiation; P:negative regulation of insulin receptor signaling pathway; P:phosphatidylinositol-mediated …
ORTHOMCL11176	9.74E-41	Crystal structure of a type 5 serine/threonine protein phosphatase from Arabidopsis thaliana	P:GO:0007165; F:GO:0004721; F:GO:0005488; C:GO:0005635; C:GO:0005789; C:GO:0016021	P:signal transduction; F:phosphoprotein phosphatase activity; F:binding; C:nuclear envelope; C:endoplasmic reticulum membrane; C:integral component of membrane
ORTHOMCL11177	0.000000000000000285	I-DOMAIN FROM INTEGRIN CR3, MG2+ BOUND	P:GO:0002376; P:GO:0007166; P:GO:0016043; P:GO:0016192; P:GO:0031323; P:GO:0048522; P:GO:0048856; P:GO:0051050; F:GO:0005515; C:GO:0005615; C:GO:0005886; C:GO:0009986; C:GO:0016021; C:GO:0031982; C:GO:0045121	P:immune system process; P:cell surface receptor signaling pathway; P:cellular component organization; P:vesicle-mediated transport; P:regulation of cellular metabolic process; P:positive regulation of cellular process; P:anatomical structure development; P:positive regulation of transport; F:protein binding; C:extracellular space; C:plasma membrane; C:cell surface; C:integral component of membra…
ORTHOMCL1118	0.0000000000346	X-ray structure of the photosystem II phosphatase PBCP	F:GO:0016791	F:phosphatase activity
ORTHOMCL11186	2.1E-72	Metalloproteinase	P:GO:0019538; P:GO:0034097; P:GO:0051716; F:GO:0005488; F:GO:0008233; C:GO:0110165	P:protein metabolic process; P:response to cytokine; P:cellular response to stimulus; F:binding; F:peptidase activity; C:cellular anatomical entity
ORTHOMCL11194	0.21	Solution structure of J-domain from the DnaJ homolog, human Tid1 protein	P:GO:0000122; P:GO:0006264; P:GO:0006457; P:GO:0006469; P:GO:0006915; P:GO:0006919; P:GO:0006924; P:GO:0007005; P:GO:0007264; P:GO:0007528; P:GO:0007569; P:GO:0008285; P:GO:0009408; P:GO:0031398; P:GO:0032088; P:GO:0033077; P:GO:0034341; P:GO:0042102; P:GO:0042981; P:GO:0043065; P:GO:0043066; P:GO:0043069; P:GO:0043124; P:GO:0043154; P:GO:0050790; P:GO:0050821; P:GO:0060336; P:GO:0071340; F:GO:00…	P:negative regulation of transcription by RNA polymerase II; P:mitochondrial DNA replication; P:protein folding; P:negative regulation of protein kinase activity; P:apoptotic process; P:activation of cysteine-type endopeptidase activity involved in apoptotic process; P:activation-induced cell death of T cells; P:mitochondrion organization; P:small GTPase mediated signal transduction; P:neuromuscu…
ORTHOMCL1120	1.51E-65	CRYSTAL STRUCTURE OF THE CYSTEINE-RICH DOMAIN OF SECRETED FRIZZLED-RELATED PROTEIN 3 (SFRP-3;FZB)	P:GO:0090090; F:GO:0017147; C:GO:0005615; C:GO:0005737	P:negative regulation of canonical Wnt signaling pathway; F:Wnt-protein binding; C:extracellular space; C:cytoplasm
ORTHOMCL11201	0.0000236	UBN1 peptide bound to H3.3/H4/Asf1	P:GO:0006336; P:GO:0016032; F:GO:0003677; F:GO:0005515; C:GO:0005923; C:GO:0016605	P:DNA replication-independent nucleosome assembly; P:viral process; F:DNA binding; F:protein binding; C:bicellular tight junction; C:PML body
ORTHOMCL11208	0.0	Crystal structure of a SHIP1 surface entropy reduction mutant	P:GO:0008340; P:GO:0009968; P:GO:0016064; P:GO:0030889; P:GO:0032715; P:GO:0035556; P:GO:0043065; P:GO:0045579; P:GO:0045648; P:GO:0045656; P:GO:0045659; P:GO:0045671; P:GO:0045779; P:GO:0046856; P:GO:0050777; F:GO:0004439; F:GO:0004445; F:GO:0017124; F:GO:0030487; F:GO:0034594; F:GO:0051425; F:GO:0052658; F:GO:0052659; C:GO:0005829; C:GO:0005884; C:GO:0005886; C:GO:0030863; C:GO:0045121	P:determination of adult lifespan; P:negative regulation of signal transduction; P:immunoglobulin mediated immune response; P:negative regulation of B cell proliferation; P:negative regulation of interleukin-6 production; P:intracellular signal transduction; P:positive regulation of apoptotic process; P:positive regulation of B cell differentiation; P:positive regulation of erythrocyte differenti…
ORTHOMCL11209	0.0	Crystal structure of murine DHX37 in complex with RNA	P:GO:0000462; P:GO:0007420; P:GO:0042255; P:GO:2000020; F:GO:0004386; F:GO:0005524; F:GO:0034511; C:GO:0005730; C:GO:0005737; C:GO:0031965	P:maturation of SSU-rRNA from tricistronic rRNA transcript (SSU-rRNA, 5.8S rRNA, LSU-rRNA); P:brain development; P:ribosome assembly; P:positive regulation of male gonad development; F:helicase activity; F:ATP binding; F:U3 snoRNA binding; C:nucleolus; C:cytoplasm; C:nuclear membrane
ORTHOMCL1122	2.52E-171	Crystal structure of the TPR domain of kinesin light chain 1	P:GO:0006890; P:GO:0007018; P:GO:0016032; P:GO:0019886; P:GO:0035617; F:GO:0003774; F:GO:0005515; C:GO:0005829; C:GO:0005871; C:GO:0005874; C:GO:0030426; C:GO:0031410	P:retrograde vesicle-mediated transport, Golgi to endoplasmic reticulum; P:microtubule-based movement; P:viral process; P:antigen processing and presentation of exogenous peptide antigen via MHC class II; P:stress granule disassembly; F:motor activity; F:protein binding; C:cytosol; C:kinesin complex; C:microtubule; C:growth cone; C:cytoplasmic vesicle
ORTHOMCL11222	1.32E-87	Epsin ENTH bound to Ins(1,4,5)P3	P:GO:0001701; P:GO:0006897; P:GO:0007219; P:GO:0007565; P:GO:0048568; P:GO:0090148; P:GO:1903671; P:GO:1905445; F:GO:0005543; F:GO:0008134; F:GO:0035615; F:GO:0044325; C:GO:0005634; C:GO:0005768; C:GO:0005829; C:GO:0005905; C:GO:0030125; C:GO:0031234; C:GO:0098685; C:GO:0098888; C:GO:0098890	P:in utero embryonic development; P:endocytosis; P:Notch signaling pathway; P:female pregnancy; P:embryonic organ development; P:membrane fission; P:negative regulation of sprouting angiogenesis; P:positive regulation of clathrin coat assembly; F:phospholipid binding; F:transcription factor binding; F:clathrin adaptor activity; F:ion channel binding; C:nucleus; C:endosome; C:cytosol; C:clathrin-c…
ORTHOMCL11232	0.0	Crystal structure of the human topoisomerase III alpha-RMI1 complex	P:GO:0006260; P:GO:0006265; P:GO:0032042; P:GO:0051304; P:GO:0051321; P:GO:1901796; F:GO:0003697; F:GO:0003917; F:GO:0005515; F:GO:0008270; C:GO:0005694; C:GO:0005759; C:GO:0016605	P:DNA replication; P:DNA topological change; P:mitochondrial DNA metabolic process; P:chromosome separation; P:meiotic cell cycle; P:regulation of signal transduction by p53 class mediator; F:single-stranded DNA binding; F:DNA topoisomerase type I (single strand cut, ATP-independent) activity; F:protein binding; F:zinc ion binding; C:chromosome; C:mitochondrial matrix; C:PML body
ORTHOMCL11236	0.0	Cryo-EM structure of the human spliceosome just prior to exon ligation at 3.6 angstrom	F:GO:0000166; F:GO:0003724; F:GO:0003729; F:GO:0005515; C:GO:0005654; C:GO:0071013	F:nucleotide binding; F:RNA helicase activity; F:mRNA binding; F:protein binding; C:nucleoplasm; C:catalytic step 2 spliceosome
ORTHOMCL1124	4.52E-40	The inward-facing structure of the glucose transporter from Staphylococcus epidermidis	P:GO:0008643; P:GO:0055085; F:GO:0015293; F:GO:0022857; C:GO:0005886; C:GO:0016020; C:GO:0016021	P:carbohydrate transport; P:transmembrane transport; F:symporter activity; F:transmembrane transporter activity; C:plasma membrane; C:membrane; C:integral component of membrane
ORTHOMCL11248	2.56E-85	Crystal structure of the RhoGAP domain of RICS	P:GO:0043547; P:GO:0051056; F:GO:0005096; F:GO:0005515; F:GO:1901981; C:GO:0000139; C:GO:0001650; C:GO:0005654; C:GO:0005789; C:GO:0005829; C:GO:0005938; C:GO:0010008; C:GO:0014069; C:GO:0015629; C:GO:0043197	P:positive regulation of GTPase activity; P:regulation of small GTPase mediated signal transduction; F:GTPase activator activity; F:protein binding; F:phosphatidylinositol phosphate binding; C:Golgi membrane; C:fibrillar center; C:nucleoplasm; C:endoplasmic reticulum membrane; C:cytosol; C:cell cortex; C:endosome membrane; C:postsynaptic density; C:actin cytoskeleton; C:dendritic spine
ORTHOMCL11250	0.0	Crystal structure of the RP105/MD-1 complex	C:GO:0016021	C:integral component of membrane
ORTHOMCL11251	1.43E-36	Structure of HDAC3 bound to corepressor and inositol tetraphosphate	P:GO:0000122; P:GO:0007595; P:GO:0010243; P:GO:0010565; P:GO:0019216; P:GO:0032355; P:GO:0044849; P:GO:0060766; P:GO:1903799; F:GO:0000977; F:GO:0003682; F:GO:0003714; F:GO:0005112; F:GO:0035259; F:GO:0042826; F:GO:0044877; F:GO:0046965; F:GO:0047485; C:GO:0000118; C:GO:0000785; C:GO:0016363; C:GO:0016604; C:GO:0017053	P:negative regulation of transcription by RNA polymerase II; P:lactation; P:response to organonitrogen compound; P:regulation of cellular ketone metabolic process; P:regulation of lipid metabolic process; P:response to estradiol; P:estrous cycle; P:negative regulation of androgen receptor signaling pathway; P:negative regulation of production of miRNAs involved in gene silencing by miRNA; F:RNA p…
ORTHOMCL11255	0.000000586	NOGO66	P:GO:0001825; P:GO:0002523; P:GO:0007413; P:GO:0021801; P:GO:0022009; P:GO:0022607; P:GO:0030517; P:GO:0034165; P:GO:0035022; P:GO:0035441; P:GO:0045766; P:GO:0048694; P:GO:0050821; P:GO:0060317; P:GO:0060907; P:GO:0061462; P:GO:0071456; P:GO:0071786; P:GO:0090156; P:GO:1902624; P:GO:1903860; P:GO:1905523; P:GO:1905653; P:GO:1905943; P:GO:2000172; P:GO:2000347; P:GO:2001213; F:GO:0005515; C:GO:00…	P:blastocyst formation; P:leukocyte migration involved in inflammatory response; P:axonal fasciculation; P:cerebral cortex radial glia guided migration; P:central nervous system vasculogenesis; P:cellular component assembly; P:negative regulation of axon extension; P:positive regulation of toll-like receptor 9 signaling pathway; P:positive regulation of Rac protein signal transduction; P:cell mig…
ORTHOMCL11259	1.29E-22	VCP-interacting membrane protein (VIMP)	P:GO:0002865; P:GO:0006111; P:GO:0006983; P:GO:0009749; P:GO:0016567; P:GO:0030433; P:GO:0030968; P:GO:0030970; P:GO:0032715; P:GO:0032720; P:GO:0032869; P:GO:0034599; P:GO:0045454; P:GO:0045719; P:GO:0046325; P:GO:0051771; P:GO:0051775; P:GO:0071222; P:GO:0080164; P:GO:0098869; P:GO:1902236; P:GO:2000110; F:GO:0016209; F:GO:0038023; F:GO:0051117; F:GO:1990381; C:GO:0005881; C:GO:0005886; C:GO:00…	P:negative regulation of acute inflammatory response to antigenic stimulus; P:regulation of gluconeogenesis; P:ER overload response; P:response to glucose; P:protein ubiquitination; P:ubiquitin-dependent ERAD pathway; P:endoplasmic reticulum unfolded protein response; P:retrograde protein transport, ER to cytosol; P:negative regulation of interleukin-6 production; P:negative regulation of tumor n…
ORTHOMCL11260	4.32E-73	The structure of the TRX and TXNIP complex	P:GO:0010033; P:GO:0015031; P:GO:0030216; P:GO:0051782; P:GO:0071228; P:GO:1901700; F:GO:0031625; C:GO:0005829	P:response to organic substance; P:protein transport; P:keratinocyte differentiation; P:negative regulation of cell division; P:cellular response to tumor cell; P:response to oxygen-containing compound; F:ubiquitin protein ligase binding; C:cytosol
ORTHOMCL11261	6.59E-28	HHARI/ARIH1-UBCH7~Ubiquitin	F:GO:0005488; F:GO:0016740; C:GO:0005622; C:GO:0031461	F:binding; F:transferase activity; C:intracellular anatomical structure; C:cullin-RING ubiquitin ligase complex
ORTHOMCL11262	0.0419	Human Vimentin Coil 2b Fragment (Cys2)	P:GO:0019221; P:GO:0030049; P:GO:0030154; P:GO:0032967; P:GO:0043488; P:GO:0045103; P:GO:0045727; P:GO:0048731; P:GO:0071222; P:GO:0071225; F:GO:0003725; F:GO:0005200; F:GO:0019904; F:GO:0042802; F:GO:0097110; F:GO:1990254; C:GO:0005777; C:GO:0005829; C:GO:0005844; C:GO:0005882; C:GO:0016020	P:cytokine-mediated signaling pathway; P:muscle filament sliding; P:cell differentiation; P:positive regulation of collagen biosynthetic process; P:regulation of mRNA stability; P:intermediate filament-based process; P:positive regulation of translation; P:system development; P:cellular response to lipopolysaccharide; P:cellular response to muramyl dipeptide; F:double-stranded RNA binding; F:stru…
ORTHOMCL11263	0.0	Cryo-EM structure of human Dicer and its complexes with a pre-miRNA substrate	P:GO:0000122; P:GO:0006309; P:GO:0010586; P:GO:0010626; P:GO:0014040; P:GO:0021675; P:GO:0030423; P:GO:0031054; P:GO:0031643; P:GO:0032290; P:GO:0032720; P:GO:0033168; P:GO:0035087; P:GO:0035148; P:GO:0035280; P:GO:0038061; P:GO:0048812; P:GO:0090502; F:GO:0003677; F:GO:0003725; F:GO:0004386; F:GO:0004525; F:GO:0004530; F:GO:0005524; F:GO:0019904; F:GO:0035197; F:GO:0046872; F:GO:0070883; C:GO:00…	P:negative regulation of transcription by RNA polymerase II; P:apoptotic DNA fragmentation; P:miRNA metabolic process; P:negative regulation of Schwann cell proliferation; P:positive regulation of Schwann cell differentiation; P:nerve development; P:targeting of mRNA for destruction involved in RNA interference; P:pre-miRNA processing; P:positive regulation of myelination; P:peripheral nervous sy…
ORTHOMCL11268	1.02E-128	Crystal structure of recombinant coagulation factor beta-XIIa	P:GO:0002542; P:GO:0007597; P:GO:0010756; P:GO:0016540; P:GO:0030194; P:GO:0045087; P:GO:0051788; P:GO:0051919; F:GO:0004252; F:GO:0005509; F:GO:0051787; C:GO:0005615; C:GO:0005791; C:GO:0005886	P:Factor XII activation; P:blood coagulation, intrinsic pathway; P:positive regulation of plasminogen activation; P:protein autoprocessing; P:positive regulation of blood coagulation; P:innate immune response; P:response to misfolded protein; P:positive regulation of fibrinolysis; F:serine-type endopeptidase activity; F:calcium ion binding; F:misfolded protein binding; C:extracellular space; C:ro…
ORTHOMCL11278	0.0	Human holo-PIC in the closed state	P:GO:0000398; P:GO:0001172; P:GO:0006283; P:GO:0006353; P:GO:0006355; P:GO:0006367; P:GO:0006368; P:GO:0006370; P:GO:0008543; P:GO:0033120; P:GO:0035019; P:GO:0042795; P:GO:0050434; P:GO:0060964; F:GO:0001055; F:GO:0003677; F:GO:0003968; F:GO:0008022; F:GO:0019900; F:GO:0031625; F:GO:0046872; F:GO:1990841; C:GO:0000974; C:GO:0005665; C:GO:0005694; C:GO:0005730; C:GO:0005737	P:mRNA splicing, via spliceosome; P:transcription, RNA-templated; P:transcription-coupled nucleotide-excision repair; P:DNA-templated transcription, termination; P:regulation of transcription, DNA-templated; P:transcription initiation from RNA polymerase II promoter; P:transcription elongation from RNA polymerase II promoter; P:7-methylguanosine mRNA capping; P:fibroblast growth factor receptor s…
ORTHOMCL11282	0.0000000321	Crystal Structure of the Complex of PDZ-RhoGEF DH/PH domains with GTP-gamma-S Activated RhoA	P:GO:0007165; P:GO:0048522; F:GO:0005515; C:GO:0005737	P:signal transduction; P:positive regulation of cellular process; F:protein binding; C:cytoplasm
ORTHOMCL11284	0.0	Crystal structure of HHM (human homologue of murine maternal Id-like molecule)	P:GO:0051726; F:GO:0005515; C:GO:0005737; C:GO:0016604	P:regulation of cell cycle; F:protein binding; C:cytoplasm; C:nuclear body
ORTHOMCL11297	2.29E-130	Cryo-EM structure of F-actin complexed with the beta-III-spectrin actin-binding domain	P:GO:0000165; P:GO:0006888; P:GO:0007411; P:GO:0007416; P:GO:0019886; P:GO:0021692; P:GO:0030534; P:GO:0035264; P:GO:0051693; F:GO:0003779; F:GO:0005200; F:GO:0005543; F:GO:0098918; C:GO:0005829; C:GO:0008091; C:GO:0016324; C:GO:0043025; C:GO:0098793; C:GO:0098978	P:MAPK cascade; P:endoplasmic reticulum to Golgi vesicle-mediated transport; P:axon guidance; P:synapse assembly; P:antigen processing and presentation of exogenous peptide antigen via MHC class II; P:cerebellar Purkinje cell layer morphogenesis; P:adult behavior; P:multicellular organism growth; P:actin filament capping; F:actin binding; F:structural constituent of cytoskeleton; F:phospholipid b…
ORTHOMCL11307	4.84E-119	Structure of the SPX domain of the human phosphate transporter XPR1 in complex with a sulfate ion	P:GO:0007186; P:GO:0016036; P:GO:0030643; P:GO:0035435; P:GO:0046718; F:GO:0000822; F:GO:0001618; F:GO:0004930; F:GO:0015114; F:GO:0015562; C:GO:0005794; C:GO:0016021; C:GO:0031226	P:G protein-coupled receptor signaling pathway; P:cellular response to phosphate starvation; P:cellular phosphate ion homeostasis; P:phosphate ion transmembrane transport; P:viral entry into host cell; F:inositol hexakisphosphate binding; F:virus receptor activity; F:G protein-coupled receptor activity; F:phosphate ion transmembrane transporter activity; F:efflux transmembrane transporter activit…
ORTHOMCL11309	8.54E-25	Solution structures of the SH3 domain of human rho guanine exchange factor (GEF) 16	P:GO:0007186; P:GO:0043065; P:GO:0051056; P:GO:0060326; P:GO:0090630; P:GO:1903078; F:GO:0005085; F:GO:0030165; F:GO:0030971; C:GO:0005829	P:G protein-coupled receptor signaling pathway; P:positive regulation of apoptotic process; P:regulation of small GTPase mediated signal transduction; P:cell chemotaxis; P:activation of GTPase activity; P:positive regulation of protein localization to plasma membrane; F:guanyl-nucleotide exchange factor activity; F:PDZ domain binding; F:receptor tyrosine kinase binding; C:cytosol
ORTHOMCL11321	1.6E-152	Crystal Structure of the Rabbit L-Gulonate 3-Dehydrogenase	P:GO:0006631; F:GO:0003857; F:GO:0005212; F:GO:0042803; F:GO:0050104; F:GO:0070403; C:GO:0005829	P:fatty acid metabolic process; F:3-hydroxyacyl-CoA dehydrogenase activity; F:structural constituent of eye lens; F:protein homodimerization activity; F:L-gulonate 3-dehydrogenase activity; F:NAD+ binding; C:cytosol
ORTHOMCL11322	9.67E-48	Crystal structure of the Ska core complex	P:GO:0000278; P:GO:0007059; P:GO:0031110; P:GO:0051301; F:GO:0005515; C:GO:0000940; C:GO:0005813; C:GO:0005829; C:GO:0005876; C:GO:0072686	P:mitotic cell cycle; P:chromosome segregation; P:regulation of microtubule polymerization or depolymerization; P:cell division; F:protein binding; C:condensed chromosome outer kinetochore; C:centrosome; C:cytosol; C:spindle microtubule; C:mitotic spindle
ORTHOMCL11328	0.0	Crystal structure of human DEAD-box RNA helicase DDX21 in complex with AMP	P:GO:0002735; P:GO:0006364; P:GO:0006366; P:GO:0043123; P:GO:0043330; P:GO:0045087; P:GO:0045815; P:GO:0051607; P:GO:0062176; F:GO:0003724; F:GO:0003725; F:GO:0005524; F:GO:0019843; F:GO:0030515; F:GO:0035198; C:GO:0005654; C:GO:0005730; C:GO:0005829	P:positive regulation of myeloid dendritic cell cytokine production; P:rRNA processing; P:transcription by RNA polymerase II; P:positive regulation of I-kappaB kinase/NF-kappaB signaling; P:response to exogenous dsRNA; P:innate immune response; P:positive regulation of gene expression, epigenetic; P:defense response to virus; P:R-loop disassembly; F:RNA helicase activity; F:double-stranded RNA bi…
ORTHOMCL11330	2.96E-56	Metalloproteinase	P:GO:0034097; P:GO:0051716; P:GO:1901564; F:GO:0005488; F:GO:0016787; C:GO:0110165	P:response to cytokine; P:cellular response to stimulus; P:organonitrogen compound metabolic process; F:binding; F:hydrolase activity; C:cellular anatomical entity
ORTHOMCL1134	3.23E-123	Zymogen caspase-8:c-FLIPL protease domain complex	P:GO:0006919; P:GO:0007519; P:GO:0009617; P:GO:0010667; P:GO:0010976; P:GO:0014732; P:GO:0014842; P:GO:0014866; P:GO:0016032; P:GO:0032869; P:GO:0033574; P:GO:0042060; P:GO:0043123; P:GO:0043154; P:GO:0043403; P:GO:0051092; P:GO:0060546; P:GO:0070374; P:GO:0071364; P:GO:0071392; P:GO:0071456; P:GO:0071549; P:GO:0071732; P:GO:0072126; P:GO:0097194; P:GO:1901740; P:GO:1902042; P:GO:1903055; P:GO:19…	P:activation of cysteine-type endopeptidase activity involved in apoptotic process; P:skeletal muscle tissue development; P:response to bacterium; P:negative regulation of cardiac muscle cell apoptotic process; P:positive regulation of neuron projection development; P:skeletal muscle atrophy; P:regulation of skeletal muscle satellite cell proliferation; P:skeletal myofibril assembly; P:viral proc…
ORTHOMCL11345	7.57E-116	RUN domain of Rap2 interacting protein x, crystallized in P2(1)2(1)2(1) space group	P:GO:0007015; P:GO:0030335; P:GO:0045773; P:GO:0050771; P:GO:0090316; P:GO:2000114; F:GO:0005515; C:GO:0005829; C:GO:0012505; C:GO:0016020; C:GO:0030027; C:GO:0030054; C:GO:0030175; C:GO:0030425; C:GO:0030426; C:GO:0043204; C:GO:0071437	P:actin filament organization; P:positive regulation of cell migration; P:positive regulation of axon extension; P:negative regulation of axonogenesis; P:positive regulation of intracellular protein transport; P:regulation of establishment of cell polarity; F:protein binding; C:cytosol; C:endomembrane system; C:membrane; C:lamellipodium; C:cell junction; C:filopodium; C:dendrite; C:growth cone; C…
ORTHOMCL11352	4.92E-31	Crystal structure of GEF domain of DENND 1A in complex with Rab GTPase Rab35-GDP bound state.	P:GO:0016192; F:GO:0005488; C:GO:0031410	P:vesicle-mediated transport; F:binding; C:cytoplasmic vesicle
ORTHOMCL11354	1.05E-60	Solution structure of putative ribosome-binding factor A (RbfA) from human mutochondrial precursor	P:GO:0006364; F:GO:0005515; C:GO:0005739	P:rRNA processing; F:protein binding; C:mitochondrion
ORTHOMCL11355	0.0000000000972	Solution structure of RRM domain in splicing factor SF2	P:GO:0000380; P:GO:0000395; P:GO:0006406; F:GO:0003723; F:GO:0044547; C:GO:0005737; C:GO:0016607	P:alternative mRNA splicing, via spliceosome; P:mRNA 5'-splice site recognition; P:mRNA export from nucleus; F:RNA binding; F:DNA topoisomerase binding; C:cytoplasm; C:nuclear speck
ORTHOMCL11359	0.0	Crystal structure of human cis-aconitate decarboxylase	P:GO:0002760; P:GO:0007566; P:GO:0032088; P:GO:0032480; P:GO:0034136; P:GO:0034144; P:GO:0035458; P:GO:0045824; P:GO:0050728; P:GO:0051607; P:GO:0071346; P:GO:0071347; P:GO:0071356; P:GO:0071393; P:GO:0072573; P:GO:2000379; F:GO:0047613; C:GO:0005739	P:positive regulation of antimicrobial humoral response; P:embryo implantation; P:negative regulation of NF-kappaB transcription factor activity; P:negative regulation of type I interferon production; P:negative regulation of toll-like receptor 2 signaling pathway; P:negative regulation of toll-like receptor 4 signaling pathway; P:cellular response to interferon-beta; P:negative regulation of inn…
ORTHOMCL11367	1.43E-158	Structure of edeya2 complexed with bef3	P:GO:0007501; P:GO:0014706; P:GO:0016576; P:GO:0035335; P:GO:0045739; P:GO:0097345; P:GO:2001240; F:GO:0000287; F:GO:0004725; F:GO:0008134; C:GO:0005654; C:GO:0005739; C:GO:0005829	P:mesodermal cell fate specification; P:striated muscle tissue development; P:histone dephosphorylation; P:peptidyl-tyrosine dephosphorylation; P:positive regulation of DNA repair; P:mitochondrial outer membrane permeabilization; P:negative regulation of extrinsic apoptotic signaling pathway in absence of ligand; F:magnesium ion binding; F:protein tyrosine phosphatase activity; F:transcription fa…
ORTHOMCL11374	4.96E-30	Solution structure of LIMD2	F:GO:0005515; F:GO:0046872; C:GO:0005654; C:GO:0005829	F:protein binding; F:metal ion binding; C:nucleoplasm; C:cytosol
ORTHOMCL11379	1.26E-40	Crystal structure of Mn2+ bound calprotectin	P:GO:0002224; P:GO:0002523; P:GO:0002544; P:GO:0006914; P:GO:0006919; P:GO:0010976; P:GO:0014002; P:GO:0030307; P:GO:0030593; P:GO:0032119; P:GO:0032496; P:GO:0032602; P:GO:0035425; P:GO:0035606; P:GO:0035821; P:GO:0042742; P:GO:0043312; P:GO:0045087; P:GO:0045113; P:GO:0050729; P:GO:0050832; P:GO:0051092; P:GO:0051493; P:GO:0061844; P:GO:0070488; P:GO:0098869; P:GO:2001244; F:GO:0005509; F:GO:00…	P:toll-like receptor signaling pathway; P:leukocyte migration involved in inflammatory response; P:chronic inflammatory response; P:autophagy; P:activation of cysteine-type endopeptidase activity involved in apoptotic process; P:positive regulation of neuron projection development; P:astrocyte development; P:positive regulation of cell growth; P:neutrophil chemotaxis; P:sequestering of zinc ion; …
ORTHOMCL11383	2.93E-35	Structure of Scr/Exd complex bound to a consensus Hox-Exd site	P:GO:0007432; P:GO:0007494; P:GO:0009952; P:GO:0045498; P:GO:0045944; F:GO:0000977; F:GO:0001228; F:GO:0033613; F:GO:0042803; C:GO:0005634	P:salivary gland boundary specification; P:midgut development; P:anterior/posterior pattern specification; P:sex comb development; P:positive regulation of transcription by RNA polymerase II; F:RNA polymerase II transcription regulatory region sequence-specific DNA binding; F:DNA-binding transcription activator activity, RNA polymerase II-specific; F:activating transcription factor binding; F:pro…
ORTHOMCL11404	5.93E-54	Structural Basis for Assembling a Human Tripartite Complex Dlg1-MPP7-Mals3	P:GO:0000122; P:GO:0001657; P:GO:0001771; P:GO:0001935; P:GO:0002011; P:GO:0002088; P:GO:0002369; P:GO:0006470; P:GO:0006887; P:GO:0007269; P:GO:0015031; P:GO:0016032; P:GO:0030010; P:GO:0030432; P:GO:0030838; P:GO:0030866; P:GO:0030953; P:GO:0031579; P:GO:0032147; P:GO:0034629; P:GO:0042110; P:GO:0042982; P:GO:0043113; P:GO:0043622; P:GO:0045197; P:GO:0046037; P:GO:0048704; P:GO:0048745; P:GO:00…	P:negative regulation of transcription by RNA polymerase II; P:ureteric bud development; P:immunological synapse formation; P:endothelial cell proliferation; P:morphogenesis of an epithelial sheet; P:lens development in camera-type eye; P:T cell cytokine production; P:protein dephosphorylation; P:exocytosis; P:neurotransmitter secretion; P:protein transport; P:viral process; P:establishment of ce…
ORTHOMCL11405	0.000343	Crystal structure of human Caprin-2 C1q domain	P:GO:0010468; P:GO:0010604; P:GO:0031325; P:GO:0032268; P:GO:0040008; P:GO:0048523; P:GO:0051128; P:GO:0051173; P:GO:2000112; F:GO:0005515; C:GO:0005737; C:GO:0043231	P:regulation of gene expression; P:positive regulation of macromolecule metabolic process; P:positive regulation of cellular metabolic process; P:regulation of cellular protein metabolic process; P:regulation of growth; P:negative regulation of cellular process; P:regulation of cellular component organization; P:positive regulation of nitrogen compound metabolic process; P:regulation of cellular …
ORTHOMCL11414	2.05E-165	Cryo-EM structure of parathyroid hormone receptor type 1 in complex with a long-acting parathyroid hormone analog and G protein	P:GO:0001501; P:GO:0001503; P:GO:0006874; P:GO:0007189; P:GO:0007200; P:GO:0030154; P:GO:0060732; F:GO:0004991; F:GO:0008528; F:GO:0017046; F:GO:0042803; F:GO:0043621; C:GO:0005634; C:GO:0005737; C:GO:0005887; C:GO:0016323; C:GO:0016324; C:GO:0043235	P:skeletal system development; P:ossification; P:cellular calcium ion homeostasis; P:adenylate cyclase-activating G protein-coupled receptor signaling pathway; P:phospholipase C-activating G protein-coupled receptor signaling pathway; P:cell differentiation; P:positive regulation of inositol phosphate biosynthetic process; F:parathyroid hormone receptor activity; F:G protein-coupled peptide recep…
ORTHOMCL11422	7.74E-54	Crystal Structure of Monomeric Sarcosine Oxidase from Bacillus sp. NS-129	P:GO:0046653; P:GO:0055114; F:GO:0008115; F:GO:0016491; C:GO:0005737	P:tetrahydrofolate metabolic process; P:obsolete oxidation-reduction process; F:sarcosine oxidase activity; F:oxidoreductase activity; C:cytoplasm
ORTHOMCL11435	7.68E-105	Crystal structure of Regnase PIN domain, form II	P:GO:0000294; P:GO:0001933; P:GO:0002230; P:GO:0006974; P:GO:0007399; P:GO:0010508; P:GO:0010595; P:GO:0010656; P:GO:0010884; P:GO:0032088; P:GO:0032689; P:GO:0032691; P:GO:0032715; P:GO:0032720; P:GO:0034599; P:GO:0042149; P:GO:0042307; P:GO:0043124; P:GO:0044828; P:GO:0045019; P:GO:0045600; P:GO:0045766; P:GO:0045944; P:GO:0050852; P:GO:0051259; P:GO:0055118; P:GO:0061158; P:GO:0071222; P:GO:00…	P:nuclear-transcribed mRNA catabolic process, endonucleolytic cleavage-dependent decay; P:negative regulation of protein phosphorylation; P:positive regulation of defense response to virus by host; P:cellular response to DNA damage stimulus; P:nervous system development; P:positive regulation of autophagy; P:positive regulation of endothelial cell migration; P:negative regulation of muscle cell a…
ORTHOMCL1145	3.5E-135	Crystal structure of human septin trimer 2/6/7	P:GO:0007224; P:GO:0017157; P:GO:0030154; P:GO:0032501; P:GO:0034613; P:GO:0060271; P:GO:0061640; F:GO:0000166; F:GO:0003924; F:GO:0042802; F:GO:0060090; C:GO:0000776; C:GO:0005654; C:GO:0005930; C:GO:0005940; C:GO:0008021; C:GO:0015629; C:GO:0015630; C:GO:0031105; C:GO:0032153; C:GO:0032391; C:GO:0045171; C:GO:0060170; C:GO:0097227	P:smoothened signaling pathway; P:regulation of exocytosis; P:cell differentiation; P:multicellular organismal process; P:cellular protein localization; P:cilium assembly; P:cytoskeleton-dependent cytokinesis; F:nucleotide binding; F:GTPase activity; F:identical protein binding; F:molecular adaptor activity; C:kinetochore; C:nucleoplasm; C:axoneme; C:septin ring; C:synaptic vesicle; C:actin cytos…
ORTHOMCL11454	2.01E-43	Solution structure of the N-terminal RNA binding domain from hypothetical protein BAB23448	P:GO:0000381; P:GO:0040019; P:GO:0045292; F:GO:0003723; C:GO:0005694; C:GO:0005730; C:GO:0005737; C:GO:0016607	P:regulation of alternative mRNA splicing, via spliceosome; P:positive regulation of embryonic development; P:mRNA cis splicing, via spliceosome; F:RNA binding; C:chromosome; C:nucleolus; C:cytoplasm; C:nuclear speck
ORTHOMCL11456	1.46E-106	The crystal structure of human fascin 1 K41A mutant	P:GO:0007043; P:GO:0010592; P:GO:0016477; P:GO:0019221; P:GO:0030035; P:GO:0030046; P:GO:0032534; P:GO:0032956; P:GO:0035089; P:GO:0051491; P:GO:0071803; P:GO:0090091; F:GO:0008144; F:GO:0051015; C:GO:0001725; C:GO:0001726; C:GO:0002102; C:GO:0005829; C:GO:0005902; C:GO:0005911; C:GO:0030175; C:GO:0031253; C:GO:0044393; C:GO:0071437	P:cell-cell junction assembly; P:positive regulation of lamellipodium assembly; P:cell migration; P:cytokine-mediated signaling pathway; P:microspike assembly; P:parallel actin filament bundle assembly; P:regulation of microvillus assembly; P:regulation of actin cytoskeleton organization; P:establishment of apical/basal cell polarity; P:positive regulation of filopodium assembly; P:positive regul…
ORTHOMCL11458	4.74E-141	Human STEAP4 bound to NADP, FAD, heme and Fe(III)-NTA.	P:GO:0006811; P:GO:0070207; F:GO:0009055; F:GO:0020037; F:GO:0052851; F:GO:0071949; C:GO:0005654; C:GO:0005768; C:GO:0005886; C:GO:0016021	P:ion transport; P:protein homotrimerization; F:electron transfer activity; F:heme binding; F:ferric-chelate reductase (NADPH) activity; F:FAD binding; C:nucleoplasm; C:endosome; C:plasma membrane; C:integral component of membrane
ORTHOMCL11461	0.0	Human DYRK1A/inhibitor complex	P:GO:0000381; P:GO:0007399; P:GO:0007623; P:GO:0016032; P:GO:0018107; P:GO:0031115; P:GO:0033120; P:GO:0034205; P:GO:0036289; P:GO:0038083; P:GO:0043518; P:GO:0045893; P:GO:0048025; P:GO:0090312; F:GO:0003713; F:GO:0003779; F:GO:0004674; F:GO:0004712; F:GO:0004715; F:GO:0005524; F:GO:0015631; F:GO:0042802; F:GO:0043621; F:GO:0048156; F:GO:0050321; C:GO:0005874; C:GO:0005883; C:GO:0005884; C:GO:00…	P:regulation of alternative mRNA splicing, via spliceosome; P:nervous system development; P:circadian rhythm; P:viral process; P:peptidyl-threonine phosphorylation; P:negative regulation of microtubule polymerization; P:positive regulation of RNA splicing; P:amyloid-beta formation; P:peptidyl-serine autophosphorylation; P:peptidyl-tyrosine autophosphorylation; P:negative regulation of DNA damage …
ORTHOMCL1147	0.0	Sheep Liver Class 1 Aldehyde Dehydrogenase With Nad Bound	P:GO:0042572; F:GO:0001758; F:GO:0004029; F:GO:0051287; C:GO:0005829	P:retinol metabolic process; F:retinal dehydrogenase activity; F:aldehyde dehydrogenase (NAD+) activity; F:NAD binding; C:cytosol
ORTHOMCL11471	0.0000000232	C-Terminal bromodomain of Human BRD2 with I-BET726 (GSK1324726A)	P:GO:0006334; P:GO:0006357; F:GO:0003682; F:GO:0070577; C:GO:0016607	P:nucleosome assembly; P:regulation of transcription by RNA polymerase II; F:chromatin binding; F:lysine-acetylated histone binding; C:nuclear speck
ORTHOMCL11477	1.3E-58	Epsin ENTH bound to Ins(1,4,5)P3	P:GO:0001701; P:GO:0006897; P:GO:0007219; P:GO:0007565; P:GO:0048568; P:GO:0090148; P:GO:1903671; P:GO:1905445; F:GO:0005543; F:GO:0008134; F:GO:0035615; F:GO:0044325; C:GO:0005634; C:GO:0005768; C:GO:0005829; C:GO:0005905; C:GO:0030125; C:GO:0031234; C:GO:0098685; C:GO:0098888; C:GO:0098890	P:in utero embryonic development; P:endocytosis; P:Notch signaling pathway; P:female pregnancy; P:embryonic organ development; P:membrane fission; P:negative regulation of sprouting angiogenesis; P:positive regulation of clathrin coat assembly; F:phospholipid binding; F:transcription factor binding; F:clathrin adaptor activity; F:ion channel binding; C:nucleus; C:endosome; C:cytosol; C:clathrin-c…
ORTHOMCL11478	1.81E-73	Crystal structure of human nuclear migration protein NudC	P:GO:0006457; P:GO:0007049; P:GO:0032502; P:GO:0051301; F:GO:0051082; C:GO:0005654; C:GO:0005829; C:GO:0005874	P:protein folding; P:cell cycle; P:developmental process; P:cell division; F:unfolded protein binding; C:nucleoplasm; C:cytosol; C:microtubule
ORTHOMCL1149	0.00000000158	Crystal Structure of the Linker-DH/PH domains of p115-RhoGEF	P:GO:0065007; C:GO:0110165	P:biological regulation; C:cellular anatomical entity
ORTHOMCL11492	0.0	Crystal structure of human VASH1-SVBP complex	P:GO:0001937; P:GO:0006508; P:GO:0007050; P:GO:0009611; P:GO:0016525; P:GO:0043537; P:GO:0060716; P:GO:1901491; P:GO:2000772; F:GO:0003779; F:GO:0004181; C:GO:0005615; C:GO:0005783; C:GO:0045177	P:negative regulation of endothelial cell proliferation; P:proteolysis; P:cell cycle arrest; P:response to wounding; P:negative regulation of angiogenesis; P:negative regulation of blood vessel endothelial cell migration; P:labyrinthine layer blood vessel development; P:negative regulation of lymphangiogenesis; P:regulation of cellular senescence; F:actin binding; F:metallocarboxypeptidase activi…
ORTHOMCL115	3.98E-23	Crystal Structure of Human DAAM1 FH2	P:GO:0009987; F:GO:0005515; C:GO:0005856; C:GO:0042995	P:cellular process; F:protein binding; C:cytoskeleton; C:cell projection
ORTHOMCL1151	5.88E-19	Crystal structure of the RhoGAP domain of RICS	P:GO:0050794; F:GO:0005488; C:GO:0005794; C:GO:0030054; C:GO:0031981; C:GO:0043232	P:regulation of cellular process; F:binding; C:Golgi apparatus; C:cell junction; C:nuclear lumen; C:intracellular non-membrane-bounded organelle
ORTHOMCL11511	2.05E-156	Crystal structure of Human fibrillar procollagen type I C-propeptide Homo-trimer	P:GO:0001958; P:GO:0032355; P:GO:0034504; P:GO:0042493; P:GO:0042542; P:GO:0043588; P:GO:0048545; P:GO:0060346; P:GO:0071306; P:GO:0090263; P:GO:1902617; F:GO:0048407; C:GO:0005584; C:GO:0005615	P:endochondral ossification; P:response to estradiol; P:protein localization to nucleus; P:response to drug; P:response to hydrogen peroxide; P:skin development; P:response to steroid hormone; P:bone trabecula formation; P:cellular response to vitamin E; P:positive regulation of canonical Wnt signaling pathway; P:response to fluoride; F:platelet-derived growth factor binding; C:collagen type I tr…
ORTHOMCL11516	3.48E-40	Crystal Structure of the the CD9	P:GO:0007155; P:GO:0007342; P:GO:0008347; P:GO:0051271; F:GO:0005515; C:GO:0005887; C:GO:0030669; C:GO:0031092; C:GO:0070062	P:cell adhesion; P:fusion of sperm to egg plasma membrane involved in single fertilization; P:glial cell migration; P:negative regulation of cellular component movement; F:protein binding; C:integral component of plasma membrane; C:clathrin-coated endocytic vesicle membrane; C:platelet alpha granule membrane; C:extracellular exosome
ORTHOMCL11517	0.0	Crystal structure of the TPR domain of LGN in complex with Frmpd4/Preso1 at 2.1 Angstrom resolution	P:GO:0000132; P:GO:0007186; P:GO:0031291; P:GO:0050790; P:GO:0051301; P:GO:0051661; P:GO:0060236; P:GO:1904778; P:GO:1905832; F:GO:0000166; F:GO:0001965; F:GO:0005092; F:GO:0008022; F:GO:0019904; F:GO:0042802; F:GO:0043621; F:GO:0070840; C:GO:0005813; C:GO:0005829; C:GO:0016328; C:GO:0032991; C:GO:0097431; C:GO:0097575	P:establishment of mitotic spindle orientation; P:G protein-coupled receptor signaling pathway; P:Ran protein signal transduction; P:regulation of catalytic activity; P:cell division; P:maintenance of centrosome location; P:regulation of mitotic spindle organization; P:positive regulation of protein localization to cell cortex; P:positive regulation of spindle assembly; F:nucleotide binding; F:G-…
ORTHOMCL11520	0.0	Crystal structure of human primase catalytic subunit	P:GO:0000082; P:GO:0006269; P:GO:0006270; P:GO:0032201; F:GO:0003896; F:GO:0005515; F:GO:0046872; C:GO:0005654; C:GO:0005658	P:G1/S transition of mitotic cell cycle; P:DNA replication, synthesis of RNA primer; P:DNA replication initiation; P:telomere maintenance via semi-conservative replication; F:DNA primase activity; F:protein binding; F:metal ion binding; C:nucleoplasm; C:alpha DNA polymerase:primase complex
ORTHOMCL11531	7.3E-154	CryoEM structure of human Arp2/3 complex with bound NPFs	P:GO:0006900; P:GO:0009617; P:GO:0010324; P:GO:0030050; P:GO:0032880; P:GO:0034629; P:GO:0045944; P:GO:0051301; P:GO:0051491; P:GO:0051653; P:GO:0060997; P:GO:1903526; P:GO:2000370; P:GO:2000402; P:GO:2000601; F:GO:0003779; F:GO:0042802; C:GO:0000139; C:GO:0005634; C:GO:0005829; C:GO:0005884; C:GO:0030027; C:GO:0030478; C:GO:0031410	P:vesicle budding from membrane; P:response to bacterium; P:membrane invagination; P:vesicle transport along actin filament; P:regulation of protein localization; P:cellular protein-containing complex localization; P:positive regulation of transcription by RNA polymerase II; P:cell division; P:positive regulation of filopodium assembly; P:spindle localization; P:dendritic spine morphogenesis; P:n…
ORTHOMCL11532	0.0	Structure of actin-Lmod complex	P:GO:0006936; P:GO:0045010; P:GO:0045214; P:GO:0051694; F:GO:0003785; F:GO:0005523; C:GO:0005865; C:GO:0005884; C:GO:0031430	P:muscle contraction; P:actin nucleation; P:sarcomere organization; P:pointed-end actin filament capping; F:actin monomer binding; F:tropomyosin binding; C:striated muscle thin filament; C:actin filament; C:M band
ORTHOMCL11534	0.0	Complex of R-spondin 1 with LGR4 extracellular domain	P:GO:0001649; P:GO:0001942; P:GO:0007189; P:GO:0007190; P:GO:0007283; P:GO:0009755; P:GO:0030282; P:GO:0030539; P:GO:0032922; P:GO:0034122; P:GO:0036335; P:GO:0045087; P:GO:0045892; P:GO:0045893; P:GO:0046849; P:GO:0048565; P:GO:0061290; P:GO:0072202; P:GO:0072224; P:GO:0072282; P:GO:0090190; P:GO:0090263; P:GO:0120163; P:GO:2001013; F:GO:0005515; F:GO:0008528; F:GO:0016500; C:GO:0005887	P:osteoblast differentiation; P:hair follicle development; P:adenylate cyclase-activating G protein-coupled receptor signaling pathway; P:activation of adenylate cyclase activity; P:spermatogenesis; P:hormone-mediated signaling pathway; P:bone mineralization; P:male genitalia development; P:circadian regulation of gene expression; P:negative regulation of toll-like receptor signaling pathway; P:i…
ORTHOMCL11544	0.0	Crystal Structure Of Importin 13 - Ubc9 Complex	P:GO:0006606; F:GO:0005515; C:GO:0005634; C:GO:0005737	P:protein import into nucleus; F:protein binding; C:nucleus; C:cytoplasm
ORTHOMCL11548	1.38E-23	Crystal structure of the SRCR domain of mouse SCARA1	P:GO:0006898; P:GO:0006911; P:GO:0010629; P:GO:0010744; P:GO:0010886; P:GO:0030301; P:GO:0034381; P:GO:0042953; P:GO:0097242; F:GO:0001540; F:GO:0030169; F:GO:0038024; C:GO:0005886	P:receptor-mediated endocytosis; P:phagocytosis, engulfment; P:negative regulation of gene expression; P:positive regulation of macrophage derived foam cell differentiation; P:positive regulation of cholesterol storage; P:cholesterol transport; P:plasma lipoprotein particle clearance; P:lipoprotein transport; P:amyloid-beta clearance; F:amyloid-beta binding; F:low-density lipoprotein particle bin…
ORTHOMCL11549	0.0	Crystal structure of inactive p38gamma	P:GO:0000165; P:GO:0006975; P:GO:0007050; P:GO:0007517; P:GO:0010468; P:GO:0010952; P:GO:0018105; P:GO:0045445; P:GO:0051149; F:GO:0000287; F:GO:0004707; F:GO:0005515; F:GO:0005524; C:GO:0005654; C:GO:0005739; C:GO:0005829	P:MAPK cascade; P:DNA damage induced protein phosphorylation; P:cell cycle arrest; P:muscle organ development; P:regulation of gene expression; P:positive regulation of peptidase activity; P:peptidyl-serine phosphorylation; P:myoblast differentiation; P:positive regulation of muscle cell differentiation; F:magnesium ion binding; F:MAP kinase activity; F:protein binding; F:ATP binding; C:nucleopla…
ORTHOMCL11556	3.37E-20	Crystal structure of a phosphorylated Smad2	P:GO:0006357; P:GO:0006464; P:GO:0007389; P:GO:0009888; P:GO:0010628; P:GO:0010629; P:GO:0048513; P:GO:0048522; P:GO:0048523; P:GO:0048598; P:GO:0090092; P:GO:0090287; F:GO:0003690; F:GO:0003700; F:GO:0046332; C:GO:0005634; C:GO:0005667	P:regulation of transcription by RNA polymerase II; P:cellular protein modification process; P:pattern specification process; P:tissue development; P:positive regulation of gene expression; P:negative regulation of gene expression; P:animal organ development; P:positive regulation of cellular process; P:negative regulation of cellular process; P:embryonic morphogenesis; P:regulation of transmembr…
ORTHOMCL11557	0.0	Crystal structure of mammalian capping enzyme (Mce1) and Pol II CTD complex	P:GO:0006370; P:GO:0035335; P:GO:0098507; F:GO:0004484; F:GO:0004651; F:GO:0004725; F:GO:0005515; F:GO:0005525; F:GO:0008138; F:GO:0050355; C:GO:0005634	P:7-methylguanosine mRNA capping; P:peptidyl-tyrosine dephosphorylation; P:polynucleotide 5' dephosphorylation; F:mRNA guanylyltransferase activity; F:polynucleotide 5'-phosphatase activity; F:protein tyrosine phosphatase activity; F:protein binding; F:GTP binding; F:protein tyrosine/serine/threonine phosphatase activity; F:triphosphatase activity; C:nucleus
ORTHOMCL11560	0.0	Crystal Structure of Bovine Factor Vai	P:GO:0007596; P:GO:0008015; F:GO:0005507; C:GO:0005576; C:GO:0031091	P:blood coagulation; P:blood circulation; F:copper ion binding; C:extracellular region; C:platelet alpha granule
ORTHOMCL11561	2.43E-151	CRYSTAL STRUCTURE OF HUMAN QUINOLINATE PHOSPHORIBOSYLTRANSFERASE IN COMPLEX WITH THE REACTANT QUINOLINATE	P:GO:0009435; P:GO:0019674; P:GO:0034213; F:GO:0004514; F:GO:0042802; C:GO:0005829; C:GO:1902494	P:NAD biosynthetic process; P:NAD metabolic process; P:quinolinate catabolic process; F:nicotinate-nucleotide diphosphorylase (carboxylating) activity; F:identical protein binding; C:cytosol; C:catalytic complex
ORTHOMCL11566	0.00000000000000516	Solution structure of the SH2 domain of human HSH2D protein	F:GO:0005515	F:protein binding
ORTHOMCL11567	1.61E-97	Crystal Structure of human MKP-2	P:GO:0000188; P:GO:0001706; P:GO:0035335; P:GO:0035970; P:GO:0070373; F:GO:0004725; F:GO:0008330; F:GO:0017017; F:GO:0051019; F:GO:0106306; F:GO:0106307; F:GO:1990439; C:GO:0005654; C:GO:0005737	P:inactivation of MAPK activity; P:endoderm formation; P:peptidyl-tyrosine dephosphorylation; P:peptidyl-threonine dephosphorylation; P:negative regulation of ERK1 and ERK2 cascade; F:protein tyrosine phosphatase activity; F:protein tyrosine/threonine phosphatase activity; F:MAP kinase tyrosine/serine/threonine phosphatase activity; F:mitogen-activated protein kinase binding; F:protein serine pho…
ORTHOMCL11569	0.0000426	Crystal structure of EP3 receptor bound to misoprostol-FA	P:GO:0007165; C:GO:0016020	P:signal transduction; C:membrane
ORTHOMCL1157	2.24E-57	Solution structure of the IRS domain of human docking protein 2, isoform a	P:GO:0007169; P:GO:0007265; P:GO:0007411; P:GO:0016032; P:GO:0050900; F:GO:0005068; C:GO:0005829	P:transmembrane receptor protein tyrosine kinase signaling pathway; P:Ras protein signal transduction; P:axon guidance; P:viral process; P:leukocyte migration; F:transmembrane receptor protein tyrosine kinase adaptor activity; C:cytosol
ORTHOMCL11578	0.0	Electron cryo-microscopy of the eukaryotic translation initiation factor 2B bound to eukaryotic translation initiation factor 2 from Homo sapiens	P:GO:0002183; P:GO:0009408; P:GO:0009749; P:GO:0014003; P:GO:0021766; P:GO:0043434; P:GO:0050852; F:GO:0003743; F:GO:0005085; F:GO:0005515; C:GO:0005829; C:GO:0005851; C:GO:0032045	P:cytoplasmic translational initiation; P:response to heat; P:response to glucose; P:oligodendrocyte development; P:hippocampus development; P:response to peptide hormone; P:T cell receptor signaling pathway; F:translation initiation factor activity; F:guanyl-nucleotide exchange factor activity; F:protein binding; C:cytosol; C:eukaryotic translation initiation factor 2B complex; C:guanyl-nucleoti…
ORTHOMCL11595	5.11E-56	Crystal Structure of TBX5 (1-239) Dimer	P:GO:0000122; P:GO:0001708; P:GO:0003218; P:GO:0003281; P:GO:0006367; P:GO:0007267; P:GO:0007389; P:GO:0010719; P:GO:0030336; P:GO:0035115; P:GO:0045944; P:GO:0051891; P:GO:0060039; P:GO:0060044; P:GO:0060980; F:GO:0000978; F:GO:0000981; F:GO:0008134; C:GO:0005654; C:GO:0005737; C:GO:0032993	P:negative regulation of transcription by RNA polymerase II; P:cell fate specification; P:cardiac left ventricle formation; P:ventricular septum development; P:transcription initiation from RNA polymerase II promoter; P:cell-cell signaling; P:pattern specification process; P:negative regulation of epithelial to mesenchymal transition; P:negative regulation of cell migration; P:embryonic forelimb …
ORTHOMCL11603	1.88E-89	Crystallographic structure of human Tsg101 UEV domain	P:GO:0001558; P:GO:0006513; P:GO:0007050; P:GO:0007175; P:GO:0008285; P:GO:0016197; P:GO:0030216; P:GO:0036258; P:GO:0043162; P:GO:0043405; P:GO:0051301; P:GO:0075733; P:GO:0097352; P:GO:1902188; P:GO:1903508; P:GO:1903543; P:GO:1903774; P:GO:2000397; F:GO:0003677; F:GO:0003714; F:GO:0030374; F:GO:0031625; F:GO:0043130; F:GO:0044877; F:GO:0046790; C:GO:0000813; C:GO:0005634; C:GO:0005769; C:GO:00…	P:regulation of cell growth; P:protein monoubiquitination; P:cell cycle arrest; P:negative regulation of epidermal growth factor-activated receptor activity; P:negative regulation of cell population proliferation; P:endosomal transport; P:keratinocyte differentiation; P:multivesicular body assembly; P:ubiquitin-dependent protein catabolic process via the multivesicular body sorting pathway; P:reg…
ORTHOMCL11606	0.0	Human O-phosphoethanolamine phospho-lyase	P:GO:0006646; F:GO:0008483; F:GO:0030170; F:GO:0050459; C:GO:0005759	P:phosphatidylethanolamine biosynthetic process; F:transaminase activity; F:pyridoxal phosphate binding; F:ethanolamine-phosphate phospho-lyase activity; C:mitochondrial matrix
ORTHOMCL11610	1.73E-57	Solution structure of the RWD domain of human RWD domain containing protein 3	P:GO:0032088; P:GO:0033235; P:GO:1902073; F:GO:0005515; C:GO:0005634; C:GO:0005737	P:negative regulation of NF-kappaB transcription factor activity; P:positive regulation of protein sumoylation; P:positive regulation of hypoxia-inducible factor-1alpha signaling pathway; F:protein binding; C:nucleus; C:cytoplasm
ORTHOMCL11611	0.0	Cryo-EM structure of the Importin7:Importin beta:Histone H1.0 complex	P:GO:0006610; F:GO:0005515	P:ribosomal protein import into nucleus; F:protein binding
ORTHOMCL11616	0.0	Solution structure of Human Complement Factor H in 50 mM NaCl buffer	P:GO:0030449; P:GO:0045087; P:GO:1903659; F:GO:0008201; F:GO:0042802; F:GO:0043395; C:GO:0005615	P:regulation of complement activation; P:innate immune response; P:regulation of complement-dependent cytotoxicity; F:heparin binding; F:identical protein binding; F:heparan sulfate proteoglycan binding; C:extracellular space
ORTHOMCL11627	1.48E-48	OCrystal structure of the titin M10-Obscurin Ig domain 1 complex	P:GO:0006468; P:GO:0007186; P:GO:0007275; P:GO:0036309; P:GO:0043065; P:GO:0045214; P:GO:0051056; P:GO:0098609; F:GO:0005085; F:GO:0005516; F:GO:0005524; F:GO:0005546; F:GO:0005547; F:GO:0008307; F:GO:0010314; F:GO:0030506; F:GO:0031432; F:GO:0032266; F:GO:0043325; F:GO:0046872; F:GO:0050839; F:GO:0070273; F:GO:0106310; F:GO:0106311; C:GO:0005829; C:GO:0005887; C:GO:0005911; C:GO:0016604; C:GO:00…	P:protein phosphorylation; P:G protein-coupled receptor signaling pathway; P:multicellular organism development; P:protein localization to M-band; P:positive regulation of apoptotic process; P:sarcomere organization; P:regulation of small GTPase mediated signal transduction; P:cell-cell adhesion; F:guanyl-nucleotide exchange factor activity; F:calmodulin binding; F:ATP binding; F:phosphatidylinos…
ORTHOMCL11638	0.0	Structure of Human Casein kinase 1 gamma-1 in complex with 2-(2- Hydroxyethylamino)-6-(3-chloroanilino)-9-isopropylpurine	P:GO:0006897; P:GO:0018105; P:GO:0090263; F:GO:0005515; F:GO:0005524; F:GO:0106310; F:GO:0106311; C:GO:0005634; C:GO:0005829; C:GO:0005886	P:endocytosis; P:peptidyl-serine phosphorylation; P:positive regulation of canonical Wnt signaling pathway; F:protein binding; F:ATP binding; F:protein serine kinase activity; F:protein threonine kinase activity; C:nucleus; C:cytosol; C:plasma membrane
ORTHOMCL11643	6.87E-22	Crystal structure of Ran-GPPNHP-RanBP1-RanGAP complex	P:GO:0007165; P:GO:0016032; P:GO:0043547; P:GO:0046604; P:GO:0046907; F:GO:0005092; F:GO:0005096; F:GO:0005515; C:GO:0005643; C:GO:0005813; C:GO:0005829	P:signal transduction; P:viral process; P:positive regulation of GTPase activity; P:positive regulation of mitotic centrosome separation; P:intracellular transport; F:GDP-dissociation inhibitor activity; F:GTPase activator activity; F:protein binding; C:nuclear pore; C:centrosome; C:cytosol
ORTHOMCL11644	3.31E-18	CDe novo design and crystallographic validation of antibodies targeting a pre-selected epitope	P:GO:0031323; P:GO:0044267; C:GO:0005622	P:regulation of cellular metabolic process; P:cellular protein metabolic process; C:intracellular anatomical structure
ORTHOMCL11646	4.68E-19	Crystal structure of SET/TAF-1beta/INHAT	P:GO:0006333; P:GO:0031400; P:GO:0034728; P:GO:0043524; P:GO:0045892; F:GO:0005515; F:GO:0019888; C:GO:0005654; C:GO:0005783; C:GO:0005811; C:GO:0032991; C:GO:0048471	P:chromatin assembly or disassembly; P:negative regulation of protein modification process; P:nucleosome organization; P:negative regulation of neuron apoptotic process; P:negative regulation of transcription, DNA-templated; F:protein binding; F:protein phosphatase regulator activity; C:nucleoplasm; C:endoplasmic reticulum; C:lipid droplet; C:protein-containing complex; C:perinuclear region of cy…
ORTHOMCL11650	0.00000206	Solution structure of Magnesium-bound form of calmodulin C-domain E104D/E140D mutant	F:GO:0005102	F:signaling receptor binding
ORTHOMCL11662	8.69E-34	Structure of Scr/Exd complex bound to a consensus Hox-Exd site	P:GO:0007432; P:GO:0007494; P:GO:0009952; P:GO:0045498; P:GO:0045944; F:GO:0000977; F:GO:0001228; F:GO:0033613; F:GO:0042803; C:GO:0005634	P:salivary gland boundary specification; P:midgut development; P:anterior/posterior pattern specification; P:sex comb development; P:positive regulation of transcription by RNA polymerase II; F:RNA polymerase II transcription regulatory region sequence-specific DNA binding; F:DNA-binding transcription activator activity, RNA polymerase II-specific; F:activating transcription factor binding; F:pro…
ORTHOMCL11669	1.8E-50	Crystal Structure of the 3rd PDZ domain of the human Membrane-associated guanylate kinase, WW and PDZ domain-containing protein 3 (MAGI3)	P:GO:0006915; P:GO:0016032; P:GO:0046037; P:GO:0046328; P:GO:0046710; F:GO:0004385; F:GO:0005515; F:GO:0005524; F:GO:0060090; C:GO:0005634; C:GO:0005737; C:GO:0005886; C:GO:0005923	P:apoptotic process; P:viral process; P:GMP metabolic process; P:regulation of JNK cascade; P:GDP metabolic process; F:guanylate kinase activity; F:protein binding; F:ATP binding; F:molecular adaptor activity; C:nucleus; C:cytoplasm; C:plasma membrane; C:bicellular tight junction
ORTHOMCL1167	0.0	Crystal structure of human ZCCHC4 in complex with SAH	P:GO:0031167; P:GO:0045727; F:GO:0003676; F:GO:0008270; F:GO:0008988; F:GO:1904047; C:GO:0005730; C:GO:0005737	P:rRNA methylation; P:positive regulation of translation; F:nucleic acid binding; F:zinc ion binding; F:rRNA (adenine-N6-)-methyltransferase activity; F:S-adenosyl-L-methionine binding; C:nucleolus; C:cytoplasm
ORTHOMCL11670	1.42E-93	Crystal structure of the ETS domain of human ETS2 in complex with DNA	P:GO:0006357; F:GO:0000977; F:GO:0003700; F:GO:0019904; F:GO:0035259; C:GO:0005654; C:GO:0005829	P:regulation of transcription by RNA polymerase II; F:RNA polymerase II transcription regulatory region sequence-specific DNA binding; F:DNA-binding transcription factor activity; F:protein domain specific binding; F:glucocorticoid receptor binding; C:nucleoplasm; C:cytosol
ORTHOMCL11674	0.0000000012	Crystal structure of Rrp1 from Chaetomium thermophilum in space group C2	P:GO:0006364; C:GO:0005634; C:GO:0030688	P:rRNA processing; C:nucleus; C:preribosome, small subunit precursor
ORTHOMCL11681	0.00022	Crystal Structure of the BRMS1 N-terminal region	P:GO:0000122; P:GO:0016575; P:GO:0032088; P:GO:0090312; P:GO:2000210; F:GO:0004407; F:GO:0042826; F:GO:0051059; C:GO:0005737; C:GO:0070822	P:negative regulation of transcription by RNA polymerase II; P:histone deacetylation; P:negative regulation of NF-kappaB transcription factor activity; P:positive regulation of protein deacetylation; P:positive regulation of anoikis; F:histone deacetylase activity; F:histone deacetylase binding; F:NF-kappaB binding; C:cytoplasm; C:Sin3-type complex
ORTHOMCL11682	0.0	CryoEM structure of human CMG bound to ATPgammaS and DNA	P:GO:0000076; P:GO:0000083; P:GO:0000727; P:GO:0006270; P:GO:0031938; P:GO:1900087; P:GO:1902977; F:GO:0003682; F:GO:0003688; F:GO:0003697; F:GO:0005515; C:GO:0005656; C:GO:0005737; C:GO:0005813; C:GO:0031261; C:GO:0031298; C:GO:0036064	P:DNA replication checkpoint; P:regulation of transcription involved in G1/S transition of mitotic cell cycle; P:double-strand break repair via break-induced replication; P:DNA replication initiation; P:regulation of chromatin silencing at telomere; P:positive regulation of G1/S transition of mitotic cell cycle; P:mitotic DNA replication preinitiation complex assembly; F:chromatin binding; F:DNA …
ORTHOMCL11685	0.214	CryoEM structure of mouse PCDH15-1EC-LHFPL5 complex	P:GO:0006811; P:GO:0007605; P:GO:0050910; P:GO:0050974; P:GO:0060088; F:GO:0005515; C:GO:0005886; C:GO:0016020; C:GO:0016021; C:GO:0016324; C:GO:0032421; C:GO:0032426	P:ion transport; P:sensory perception of sound; P:detection of mechanical stimulus involved in sensory perception of sound; P:detection of mechanical stimulus involved in sensory perception; P:auditory receptor cell stereocilium organization; F:protein binding; C:plasma membrane; C:membrane; C:integral component of membrane; C:apical plasma membrane; C:stereocilium bundle; C:stereocilium tip
ORTHOMCL11691	5.2E-134	The crystal structure of human isopentenyl diphophate isomerase	P:GO:0009240; P:GO:0045540; P:GO:0050992; F:GO:0000287; F:GO:0004452; F:GO:0005515; F:GO:0016787; F:GO:0030145; C:GO:0005777; C:GO:0005829	P:isopentenyl diphosphate biosynthetic process; P:regulation of cholesterol biosynthetic process; P:dimethylallyl diphosphate biosynthetic process; F:magnesium ion binding; F:isopentenyl-diphosphate delta-isomerase activity; F:protein binding; F:hydrolase activity; F:manganese ion binding; C:peroxisome; C:cytosol
ORTHOMCL11693	0.0	Crystal structure of human calmodulin-dependent protein kinase I G	P:GO:0018105; F:GO:0004683; F:GO:0005516; F:GO:0005524; C:GO:0000139; C:GO:0005886; C:GO:0005954; C:GO:0043005	P:peptidyl-serine phosphorylation; F:calmodulin-dependent protein kinase activity; F:calmodulin binding; F:ATP binding; C:Golgi membrane; C:plasma membrane; C:calcium- and calmodulin-dependent protein kinase complex; C:neuron projection
ORTHOMCL11699	9.45E-174	Crystal structure of human selenophosphate synthetase 1 complex with AMPCP	P:GO:0006464; P:GO:0016260; P:GO:0016310; F:GO:0004756; F:GO:0005524; F:GO:0005525; F:GO:0042803; F:GO:0046872; F:GO:0046982; C:GO:0005737; C:GO:0005886; C:GO:0031965	P:cellular protein modification process; P:selenocysteine biosynthetic process; P:phosphorylation; F:selenide, water dikinase activity; F:ATP binding; F:GTP binding; F:protein homodimerization activity; F:metal ion binding; F:protein heterodimerization activity; C:cytoplasm; C:plasma membrane; C:nuclear membrane
ORTHOMCL11717	0.0	Crystal structure of human interferon-induced protein IFIT5	P:GO:0043123; P:GO:0045071; P:GO:0045087; P:GO:0051607; F:GO:0000049; F:GO:0000339; F:GO:0003690; F:GO:0005515; F:GO:0008266; C:GO:0005829; C:GO:0015629; C:GO:0032587; C:GO:0045177	P:positive regulation of I-kappaB kinase/NF-kappaB signaling; P:negative regulation of viral genome replication; P:innate immune response; P:defense response to virus; F:tRNA binding; F:RNA cap binding; F:double-stranded DNA binding; F:protein binding; F:poly(U) RNA binding; C:cytosol; C:actin cytoskeleton; C:ruffle membrane; C:apical part of cell
ORTHOMCL11721	1.79E-33	Structure of Rab14 in complex with Rab-Coupling Protein (RCP)	P:GO:0045055; P:GO:0070164; C:GO:0005829; C:GO:0030670; C:GO:0043231; C:GO:0055037	P:regulated exocytosis; P:negative regulation of adiponectin secretion; C:cytosol; C:phagocytic vesicle membrane; C:intracellular membrane-bounded organelle; C:recycling endosome
ORTHOMCL11723	0.00000107	Crystal structure of GP1 domain of Lujo virus in complex with the first CUB domain of neuropilin-2	P:GO:0007166; P:GO:0007411; P:GO:0016477; P:GO:0021675; P:GO:0061548; F:GO:0005515; F:GO:0038023; C:GO:0016020	P:cell surface receptor signaling pathway; P:axon guidance; P:cell migration; P:nerve development; P:ganglion development; F:protein binding; F:signaling receptor activity; C:membrane
ORTHOMCL11725	5.83E-128	Methyltransferase domain of human suppressor of variegation 3-9 homolog 2	P:GO:0000122; P:GO:0006333; P:GO:0006338; P:GO:0036123; P:GO:0036124; P:GO:0042754; P:GO:0071456; F:GO:0000976; F:GO:0005515; F:GO:0008270; F:GO:0046974; F:GO:1904047; C:GO:0000785; C:GO:0005654	P:negative regulation of transcription by RNA polymerase II; P:chromatin assembly or disassembly; P:chromatin remodeling; P:histone H3-K9 dimethylation; P:histone H3-K9 trimethylation; P:negative regulation of circadian rhythm; P:cellular response to hypoxia; F:transcription regulatory region sequence-specific DNA binding; F:protein binding; F:zinc ion binding; F:histone methyltransferase activit…
ORTHOMCL1173	0.0000245	Crystal structure of a flax cytokinin oxidase	P:GO:0009690; P:GO:0055114; F:GO:0003824; F:GO:0016491; F:GO:0019139; F:GO:0050660; F:GO:0071949	P:cytokinin metabolic process; P:obsolete oxidation-reduction process; F:catalytic activity; F:oxidoreductase activity; F:cytokinin dehydrogenase activity; F:flavin adenine dinucleotide binding; F:FAD binding
ORTHOMCL11739	8.31E-114	Crystal structure of the zymogen matriptase catalytic domain	P:GO:0001843; P:GO:0006508; P:GO:0060672; P:GO:0070268; F:GO:0004252; C:GO:0005615; C:GO:0005887; C:GO:0016323; C:GO:0019897	P:neural tube closure; P:proteolysis; P:epithelial cell morphogenesis involved in placental branching; P:cornification; F:serine-type endopeptidase activity; C:extracellular space; C:integral component of plasma membrane; C:basolateral plasma membrane; C:extrinsic component of plasma membrane
ORTHOMCL11745	0.0	Cryo-EM structure of an active human histone pre-mRNA 3'-end processing machinery at 3.2 Angstrom resolution	P:GO:0000398; P:GO:0006369; P:GO:0006378; P:GO:0006406; P:GO:0007155; P:GO:0032091; P:GO:0035307; F:GO:0005515; C:GO:0005654; C:GO:0005829; C:GO:0005847; C:GO:0005856; C:GO:0005886; C:GO:0005923; C:GO:0097165	P:mRNA splicing, via spliceosome; P:termination of RNA polymerase II transcription; P:mRNA polyadenylation; P:mRNA export from nucleus; P:cell adhesion; P:negative regulation of protein binding; P:positive regulation of protein dephosphorylation; F:protein binding; C:nucleoplasm; C:cytosol; C:mRNA cleavage and polyadenylation specificity factor complex; C:cytoskeleton; C:plasma membrane; C:bicell…
ORTHOMCL11748	2.24E-77	Structure of the carbohydrate recognition domain of Dectin-2 complexed with a mammalian-type high mannose Man9GlcNAc2 oligosaccharide	P:GO:0002223; P:GO:0002250; P:GO:0043123; P:GO:0050832; F:GO:0005509; F:GO:0005537; C:GO:0005886; C:GO:0016021	P:stimulatory C-type lectin receptor signaling pathway; P:adaptive immune response; P:positive regulation of I-kappaB kinase/NF-kappaB signaling; P:defense response to fungus; F:calcium ion binding; F:mannose binding; C:plasma membrane; C:integral component of membrane
ORTHOMCL11749	1.51E-58	Crystal Structure of FOXC2 DBD Bound to DBE2 DNA	P:GO:0000122; P:GO:0001503; P:GO:0001569; P:GO:0001656; P:GO:0001657; P:GO:0001756; P:GO:0001946; P:GO:0001974; P:GO:0007219; P:GO:0008286; P:GO:0014032; P:GO:0030199; P:GO:0033630; P:GO:0035050; P:GO:0035470; P:GO:0043010; P:GO:0045944; P:GO:0046620; P:GO:0048010; P:GO:0048343; P:GO:0048703; P:GO:0048844; P:GO:0055010; P:GO:0060038; P:GO:0072011; P:GO:0072112; P:GO:0072144; P:GO:0090050; P:GO:00…	P:negative regulation of transcription by RNA polymerase II; P:ossification; P:branching involved in blood vessel morphogenesis; P:metanephros development; P:ureteric bud development; P:somitogenesis; P:lymphangiogenesis; P:blood vessel remodeling; P:Notch signaling pathway; P:insulin receptor signaling pathway; P:neural crest cell development; P:collagen fibril organization; P:positive regulatio…
ORTHOMCL11751	3.98E-39	SH3 domain of Hypothetical protein BAA76854.1	P:GO:0007568; P:GO:0008360; P:GO:0035556; F:GO:0005085; F:GO:0005515; C:GO:0005795; C:GO:0005856; C:GO:0005911; C:GO:0098793	P:aging; P:regulation of cell shape; P:intracellular signal transduction; F:guanyl-nucleotide exchange factor activity; F:protein binding; C:Golgi stack; C:cytoskeleton; C:cell-cell junction; C:presynapse
ORTHOMCL11759	1.2E-48	Crystal structure of PD-1 in complex with tislelizumab Fab	P:GO:0006959; P:GO:0007275; P:GO:0031295; P:GO:0050777; P:GO:0070234; F:GO:0005515; C:GO:0009897	P:humoral immune response; P:multicellular organism development; P:T cell costimulation; P:negative regulation of immune response; P:positive regulation of T cell apoptotic process; F:protein binding; C:external side of plasma membrane
ORTHOMCL11776	7.24E-34	Solution Structure of the UBA Domain in the Human Trinucleotide Repeat Containing 6C Protein (hTNRC6C)	P:GO:0007223; P:GO:0010628; P:GO:0035278; P:GO:0045652; P:GO:0060213; P:GO:1900153; F:GO:0003723; F:GO:0005515; C:GO:0000932; C:GO:0005654; C:GO:0005829	P:Wnt signaling pathway, calcium modulating pathway; P:positive regulation of gene expression; P:miRNA mediated inhibition of translation; P:regulation of megakaryocyte differentiation; P:positive regulation of nuclear-transcribed mRNA poly(A) tail shortening; P:positive regulation of nuclear-transcribed mRNA catabolic process, deadenylation-dependent decay; F:RNA binding; F:protein binding; C:P-…
ORTHOMCL11778	2.13E-80	Crystal structure of beta-parvin CH2 domain	P:GO:0030032; P:GO:0031532; P:GO:0034446; P:GO:0071963; F:GO:0003779; C:GO:0005829; C:GO:0005886; C:GO:0005925; C:GO:0015629; C:GO:0030018; C:GO:0030027	P:lamellipodium assembly; P:actin cytoskeleton reorganization; P:substrate adhesion-dependent cell spreading; P:establishment or maintenance of cell polarity regulating cell shape; F:actin binding; C:cytosol; C:plasma membrane; C:focal adhesion; C:actin cytoskeleton; C:Z disc; C:lamellipodium
ORTHOMCL11785	2.07E-35	Crystal Structure of hCNK2-SAM/dHYP-SAM Complex	P:GO:0009966; P:GO:0035556; F:GO:0019901; C:GO:0005737; C:GO:0005886; C:GO:0014069	P:regulation of signal transduction; P:intracellular signal transduction; F:protein kinase binding; C:cytoplasm; C:plasma membrane; C:postsynaptic density
ORTHOMCL11789	3e-98	FMRP N-terminal domain	P:GO:0002092; P:GO:0008380; P:GO:0033129; P:GO:0034644; P:GO:0045727; P:GO:0045947; P:GO:0051028; P:GO:0051491; P:GO:0060964; P:GO:0072711; P:GO:0098586; P:GO:0098908; P:GO:1901254; P:GO:1901386; P:GO:1902373; P:GO:1902416; P:GO:2000301; P:GO:2001022; F:GO:0002151; F:GO:0003682; F:GO:0003730; F:GO:0008017; F:GO:0008266; F:GO:0030371; F:GO:0031369; F:GO:0033592; F:GO:0034046; F:GO:0035064; F:GO:00…	P:positive regulation of receptor internalization; P:RNA splicing; P:positive regulation of histone phosphorylation; P:cellular response to UV; P:positive regulation of translation; P:negative regulation of translational initiation; P:mRNA transport; P:positive regulation of filopodium assembly; P:regulation of gene silencing by miRNA; P:cellular response to hydroxyurea; P:cellular response to vi…
ORTHOMCL11790	3.64E-123	Crystal structure of mouse N-cadherin ectodomain	P:GO:0003323; P:GO:0007043; P:GO:0007156; P:GO:0007157; P:GO:0014032; P:GO:0016339; P:GO:0021987; P:GO:0043410; P:GO:0044331; P:GO:0048514; P:GO:0048854; P:GO:0048872; P:GO:0051146; P:GO:0060019; P:GO:0060563; P:GO:0070445; P:GO:0072659; P:GO:0090090; P:GO:0090497; P:GO:0097118; P:GO:0097150; P:GO:1902897; P:GO:2000809; F:GO:0005509; F:GO:0019901; F:GO:0019903; F:GO:0042802; C:GO:0005887; C:GO:00…	P:type B pancreatic cell development; P:cell-cell junction assembly; P:homophilic cell adhesion via plasma membrane adhesion molecules; P:heterophilic cell-cell adhesion via plasma membrane cell adhesion molecules; P:neural crest cell development; P:calcium-dependent cell-cell adhesion via plasma membrane cell adhesion molecules; P:cerebral cortex development; P:positive regulation of MAPK cascad…
ORTHOMCL11805	0.0	The structure of DrFam20C1	P:GO:0006468; P:GO:0070166; F:GO:0004674; C:GO:0005794; C:GO:0016020	P:protein phosphorylation; P:enamel mineralization; F:protein serine/threonine kinase activity; C:Golgi apparatus; C:membrane
ORTHOMCL11807	0.000867	Structure of human Mcl-1 in complex with PUMA BH3 peptide	P:GO:0006919; P:GO:0006974; P:GO:0008340; P:GO:0032464; P:GO:0032471; P:GO:0043525; P:GO:0045926; P:GO:0051209; P:GO:0070245; P:GO:0071456; P:GO:0090200; P:GO:0097194; P:GO:1900740; P:GO:1902237; P:GO:1903896; F:GO:0005515; C:GO:0005741; C:GO:0005783; C:GO:0005829	P:activation of cysteine-type endopeptidase activity involved in apoptotic process; P:cellular response to DNA damage stimulus; P:determination of adult lifespan; P:positive regulation of protein homooligomerization; P:negative regulation of endoplasmic reticulum calcium ion concentration; P:positive regulation of neuron apoptotic process; P:negative regulation of growth; P:release of sequestered…
ORTHOMCL11808	4.36E-30	Cocrystal Structure Of Rfx-Dbd In Complex With Its Cognate X-Box Binding Site	P:GO:0006357; P:GO:0006955; F:GO:0000978; F:GO:0000981; F:GO:0005515; C:GO:0005654	P:regulation of transcription by RNA polymerase II; P:immune response; F:RNA polymerase II cis-regulatory region sequence-specific DNA binding; F:DNA-binding transcription factor activity, RNA polymerase II-specific; F:protein binding; C:nucleoplasm
ORTHOMCL11810	2.48E-44	Structure of human sialyltransferase ST8SiaIII	P:GO:0006464; P:GO:0006688; P:GO:0009100; F:GO:0005488; F:GO:0008373; C:GO:0016020	P:cellular protein modification process; P:glycosphingolipid biosynthetic process; P:glycoprotein metabolic process; F:binding; F:sialyltransferase activity; C:membrane
ORTHOMCL11814	0.0000000000000232	Crystal structure of NKp65 bound to its ligand KACL	F:GO:0005515; C:GO:0005886; C:GO:0016021	F:protein binding; C:plasma membrane; C:integral component of membrane
ORTHOMCL11815	0.0	Motor domains from human cytoplasmic dynein-1 in the phi-particle conformation	P:GO:0000226; P:GO:0010564; P:GO:0046907; P:GO:0048518; P:GO:0051656; F:GO:0005515; C:GO:0005737; C:GO:0015630	P:microtubule cytoskeleton organization; P:regulation of cell cycle process; P:intracellular transport; P:positive regulation of biological process; P:establishment of organelle localization; F:protein binding; C:cytoplasm; C:microtubule cytoskeleton
ORTHOMCL11820	8.29E-50	Solution NMR structure of truncated, human Hv1/VSOP (Voltage-gated proton channel)	P:GO:0032930; P:GO:0034765; P:GO:0035036; P:GO:0043312; P:GO:0045454; P:GO:0051453; P:GO:0071294; P:GO:0071467; P:GO:1902600; F:GO:0030171; F:GO:0042802; C:GO:0005887; C:GO:0016324; C:GO:0030670; C:GO:0035579	P:positive regulation of superoxide anion generation; P:regulation of ion transmembrane transport; P:sperm-egg recognition; P:neutrophil degranulation; P:cell redox homeostasis; P:regulation of intracellular pH; P:cellular response to zinc ion; P:cellular response to pH; P:proton transmembrane transport; F:voltage-gated proton channel activity; F:identical protein binding; C:integral component of…
ORTHOMCL11827	0.000000000000596	Solution structure of the second LIM domain of human Thyroid receptor-interacting protein 6	P:GO:0048041; P:GO:1901224; F:GO:0019900; C:GO:0001725; C:GO:0005886; C:GO:0005925	P:focal adhesion assembly; P:positive regulation of NIK/NF-kappaB signaling; F:kinase binding; C:stress fiber; C:plasma membrane; C:focal adhesion
ORTHOMCL11835	0.242	Crystal structure of kelch domain of KLHL20	P:GO:0006895; P:GO:0007010; P:GO:0015031; P:GO:0016567; P:GO:0035455; P:GO:0043066; P:GO:0043161; P:GO:0043687; P:GO:1990390; F:GO:0003779; F:GO:0004842; F:GO:0005515; F:GO:0019964; C:GO:0005634; C:GO:0005737; C:GO:0005794; C:GO:0005802; C:GO:0005829; C:GO:0015629; C:GO:0016605; C:GO:0030424; C:GO:0030425; C:GO:0031463; C:GO:0042995; C:GO:0048471	P:Golgi to endosome transport; P:cytoskeleton organization; P:protein transport; P:protein ubiquitination; P:response to interferon-alpha; P:negative regulation of apoptotic process; P:proteasome-mediated ubiquitin-dependent protein catabolic process; P:post-translational protein modification; P:protein K33-linked ubiquitination; F:actin binding; F:ubiquitin-protein transferase activity; F:protei…
ORTHOMCL11838	3.7E-44	Crystal structure of the SYCP1 N-terminal head-to-head assembly in open conformation	P:GO:0000711; P:GO:0032880; P:GO:0035092; P:GO:0051026; P:GO:0051289; P:GO:0051301; P:GO:0051878; F:GO:0003690; C:GO:0000775; C:GO:0000801; C:GO:0000802; C:GO:0001673	P:meiotic DNA repair synthesis; P:regulation of protein localization; P:sperm chromatin condensation; P:chiasma assembly; P:protein homotetramerization; P:cell division; P:lateral element assembly; F:double-stranded DNA binding; C:chromosome, centromeric region; C:central element; C:transverse filament; C:male germ cell nucleus
ORTHOMCL1184	9.74E-108	Structure of the C-terminal doamin of Knl1	P:GO:0001675; P:GO:0008608; P:GO:0010923; P:GO:0034080; P:GO:0034501; P:GO:0051301; F:GO:0005515; C:GO:0000777; C:GO:0001669; C:GO:0005829; C:GO:0016604	P:acrosome assembly; P:attachment of spindle microtubules to kinetochore; P:negative regulation of phosphatase activity; P:CENP-A containing nucleosome assembly; P:protein localization to kinetochore; P:cell division; F:protein binding; C:condensed chromosome kinetochore; C:acrosomal vesicle; C:cytosol; C:nuclear body
ORTHOMCL11842	1.49E-62	Crystal structure of vascular endothelial growth factor D	P:GO:0001666; P:GO:0001934; P:GO:0001938; P:GO:0002040; P:GO:0002576; P:GO:0009617; P:GO:0038084; P:GO:0045766; P:GO:0048010; P:GO:0050930; P:GO:0051781; P:GO:0060754; P:GO:0071542; F:GO:0005161; F:GO:0008083; F:GO:0042056; F:GO:0042802; F:GO:0043185; C:GO:0005615; C:GO:0016020; C:GO:0031093	P:response to hypoxia; P:positive regulation of protein phosphorylation; P:positive regulation of endothelial cell proliferation; P:sprouting angiogenesis; P:platelet degranulation; P:response to bacterium; P:vascular endothelial growth factor signaling pathway; P:positive regulation of angiogenesis; P:vascular endothelial growth factor receptor signaling pathway; P:induction of positive chemotax…
ORTHOMCL11843	8.07E-74	Protocadherin gamma A9 extracellular cadherin domains 1-5	C:GO:0016020	C:membrane
ORTHOMCL1189	2.29E-42	UBX-L domain of VCIP135	P:GO:0000278; P:GO:0016320; P:GO:0016567; P:GO:0035871; P:GO:0071108; P:GO:0090168; P:GO:0106300; P:GO:1905634; F:GO:0004843; F:GO:0008234; C:GO:0005634; C:GO:0005783; C:GO:0005795; C:GO:0045202	P:mitotic cell cycle; P:endoplasmic reticulum membrane fusion; P:protein ubiquitination; P:protein K11-linked deubiquitination; P:protein K48-linked deubiquitination; P:Golgi reassembly; P:protein-DNA covalent cross-linking repair; P:regulation of protein localization to chromatin; F:thiol-dependent ubiquitin-specific protease activity; F:cysteine-type peptidase activity; C:nucleus; C:endoplasmic…
ORTHOMCL1192	0.0000000000000437	Crystal Structure of the Human Nac1 POZ Domain	P:GO:0008284; P:GO:0045892; F:GO:0005515; C:GO:0005654; C:GO:0030054	P:positive regulation of cell population proliferation; P:negative regulation of transcription, DNA-templated; F:protein binding; C:nucleoplasm; C:cell junction
ORTHOMCL1194	1.25E-85	Ring1b-Bmi1 E3 catalytic domain structure	P:GO:0000122; P:GO:0000278; P:GO:0001702; P:GO:0007281; P:GO:0009948; P:GO:0036353; P:GO:0043433; F:GO:0003682; F:GO:0008270; F:GO:0061630; F:GO:0071535; C:GO:0000791; C:GO:0001739; C:GO:0016604; C:GO:0035102; C:GO:0071339	P:negative regulation of transcription by RNA polymerase II; P:mitotic cell cycle; P:gastrulation with mouth forming second; P:germ cell development; P:anterior/posterior axis specification; P:histone H2A-K119 monoubiquitination; P:negative regulation of DNA-binding transcription factor activity; F:chromatin binding; F:zinc ion binding; F:ubiquitin protein ligase activity; F:RING-like zinc finger…
ORTHOMCL1195	8.44E-55	Solution structure of programmed cell death 5	P:GO:0008285; P:GO:0010628; P:GO:0043065; P:GO:0043280; P:GO:0071560; P:GO:0090200; P:GO:1903638; P:GO:1903645; F:GO:0003677; F:GO:0008201; F:GO:0010698; F:GO:0048487; C:GO:0005634; C:GO:0005829	P:negative regulation of cell population proliferation; P:positive regulation of gene expression; P:positive regulation of apoptotic process; P:positive regulation of cysteine-type endopeptidase activity involved in apoptotic process; P:cellular response to transforming growth factor beta stimulus; P:positive regulation of release of cytochrome c from mitochondria; P:positive regulation of protei…
ORTHOMCL1200	1.49E-41	Crystal structure of the human formyl peptide receptor 2 in complex with WKYMVm	F:GO:0005488	F:binding
ORTHOMCL1202	1.17E-60	Human cRBP IV	F:GO:0005501; F:GO:0005515; F:GO:0019842	F:retinoid binding; F:protein binding; F:vitamin binding
ORTHOMCL1205	0.00129	Structure of the SA2/SCC1/CTCF complex	P:GO:0006355; P:GO:0010629; P:GO:0048523; F:GO:0043565; C:GO:0005634; C:GO:0005694	P:regulation of transcription, DNA-templated; P:negative regulation of gene expression; P:negative regulation of cellular process; F:sequence-specific DNA binding; C:nucleus; C:chromosome
ORTHOMCL1225	0.0	Single particle analysis of PSD-95 in negative stain	P:GO:0002091; P:GO:0007204; P:GO:0016188; P:GO:0035176; P:GO:0035641; P:GO:0035865; P:GO:0045161; P:GO:0045184; P:GO:0048169; P:GO:0050806; P:GO:0050885; P:GO:0060997; P:GO:0061098; P:GO:0065003; P:GO:0071625; P:GO:0098609; P:GO:0098970; P:GO:0099562; P:GO:0150012; P:GO:1904719; P:GO:2000310; P:GO:2000463; P:GO:2000821; F:GO:0005109; F:GO:0008022; F:GO:0019865; F:GO:0019894; F:GO:0019901; F:GO:00…	P:negative regulation of receptor internalization; P:positive regulation of cytosolic calcium ion concentration; P:synaptic vesicle maturation; P:social behavior; P:locomotory exploration behavior; P:cellular response to potassium ion; P:neuronal ion channel clustering; P:establishment of protein localization; P:regulation of long-term neuronal synaptic plasticity; P:positive regulation of synapt…
ORTHOMCL1228	1.71E-57	NMR Structure of the Diacylglycerol kinase alpha, NESGC target HR532	P:GO:0006654; P:GO:0007205; P:GO:0030168; P:GO:0035556; P:GO:0046339; P:GO:0046834; F:GO:0003951; F:GO:0004143; F:GO:0005509; F:GO:0005524; F:GO:0005543; C:GO:0005829; C:GO:0005886	P:phosphatidic acid biosynthetic process; P:protein kinase C-activating G protein-coupled receptor signaling pathway; P:platelet activation; P:intracellular signal transduction; P:diacylglycerol metabolic process; P:lipid phosphorylation; F:NAD+ kinase activity; F:diacylglycerol kinase activity; F:calcium ion binding; F:ATP binding; F:phospholipid binding; C:cytosol; C:plasma membrane
ORTHOMCL124	0.00000105	Crystal Structure of PYL13-PP2CA complex	P:GO:0050794; P:GO:0050896; F:GO:0004721; F:GO:0005488	P:regulation of cellular process; P:response to stimulus; F:phosphoprotein phosphatase activity; F:binding
ORTHOMCL1240	1.67E-73	Crystal structure of the complex between Slitrk2 LRR1 and PTP delta Ig1-Fn1	P:GO:0007409; P:GO:0051965; P:GO:0099560; P:GO:1905606; F:GO:0005515; C:GO:0099055	P:axonogenesis; P:positive regulation of synapse assembly; P:synaptic membrane adhesion; P:regulation of presynapse assembly; F:protein binding; C:integral component of postsynaptic membrane
ORTHOMCL1245	6.07E-48	cryo-EM structure of alpha2BAR-GoA complex	P:GO:0001819; P:GO:0007265; P:GO:0030335; P:GO:0032148; P:GO:0032870; P:GO:0033604; P:GO:0035624; P:GO:0043406; P:GO:0044057; P:GO:0045666; P:GO:0045741; P:GO:0050995; P:GO:0051044; P:GO:0061179; P:GO:0071881; P:GO:0071882; P:GO:0090303; P:GO:1903305; F:GO:0004938; F:GO:0019901; F:GO:0031696; F:GO:0031996; F:GO:0032795; F:GO:0042803; F:GO:0046982; F:GO:0051379; F:GO:0051380; C:GO:0005737; C:GO:00…	P:positive regulation of cytokine production; P:Ras protein signal transduction; P:positive regulation of cell migration; P:activation of protein kinase B activity; P:cellular response to hormone stimulus; P:negative regulation of catecholamine secretion; P:receptor transactivation; P:positive regulation of MAP kinase activity; P:regulation of system process; P:positive regulation of neuron diffe…
ORTHOMCL1253	2e-44	structure of Rab8 in complex with MSS4	P:GO:0015031; P:GO:0016192; P:GO:0030030; P:GO:0032879; P:GO:0050794; P:GO:0051641; F:GO:0000166; F:GO:0003924; F:GO:0005515; C:GO:0005886; C:GO:0030140; C:GO:0030659; C:GO:0036064; C:GO:0036477; C:GO:0045202; C:GO:0055037; C:GO:0097546; C:GO:0097730	P:protein transport; P:vesicle-mediated transport; P:cell projection organization; P:regulation of localization; P:regulation of cellular process; P:cellular localization; F:nucleotide binding; F:GTPase activity; F:protein binding; C:plasma membrane; C:trans-Golgi network transport vesicle; C:cytoplasmic vesicle membrane; C:ciliary basal body; C:somatodendritic compartment; C:synapse; C:recycling…
ORTHOMCL1256	6.96E-30	The crystal structure of the chicken CREB3 bZIP	P:GO:0050794	P:regulation of cellular process
ORTHOMCL126	0.0000171	Crystal Structure of human ETB receptor in complex with Endothelin-3	P:GO:0001755; P:GO:0002690; P:GO:0003100; P:GO:0006874; P:GO:0007166; P:GO:0007186; P:GO:0008284; P:GO:0010460; P:GO:0010468; P:GO:0010961; P:GO:0014824; P:GO:0014826; P:GO:0019229; P:GO:0030072; P:GO:0030182; P:GO:0030318; P:GO:0030593; P:GO:0043406; P:GO:0045597; P:GO:0045840; P:GO:0046887; P:GO:0048016; P:GO:0048070; P:GO:0060585; P:GO:1901381; F:GO:0005179; F:GO:0031708; C:GO:0005615	P:neural crest cell migration; P:positive regulation of leukocyte chemotaxis; P:regulation of systemic arterial blood pressure by endothelin; P:cellular calcium ion homeostasis; P:cell surface receptor signaling pathway; P:G protein-coupled receptor signaling pathway; P:positive regulation of cell population proliferation; P:positive regulation of heart rate; P:regulation of gene expression; P:ce…
ORTHOMCL1264	0.0	Crystal Structure of Human CDK9/cyclinT1 with A86	P:GO:0006368; P:GO:0032786; P:GO:0042795; P:GO:0043923; P:GO:0045737; P:GO:0045944; P:GO:0050434; P:GO:0051301; P:GO:1900364; F:GO:0000976; F:GO:0003682; F:GO:0008134; F:GO:0019901; F:GO:0061575; F:GO:0070063; F:GO:0097322; C:GO:0005730; C:GO:0070691	P:transcription elongation from RNA polymerase II promoter; P:positive regulation of DNA-templated transcription, elongation; P:snRNA transcription by RNA polymerase II; P:positive regulation by host of viral transcription; P:positive regulation of cyclin-dependent protein serine/threonine kinase activity; P:positive regulation of transcription by RNA polymerase II; P:positive regulation of viral…
ORTHOMCL1266	0.0	Human Xylosyltransferase 1 in complex with UDP-xylose and peptide QEEEGAGGGQGG	P:GO:0015012; P:GO:0030206; P:GO:0043931; P:GO:0048706; F:GO:0030158; F:GO:0046872; C:GO:0000137; C:GO:0000139; C:GO:0005615; C:GO:0016021	P:heparan sulfate proteoglycan biosynthetic process; P:chondroitin sulfate biosynthetic process; P:ossification involved in bone maturation; P:embryonic skeletal system development; F:protein xylosyltransferase activity; F:metal ion binding; C:Golgi cis cisterna; C:Golgi membrane; C:extracellular space; C:integral component of membrane
ORTHOMCL1267	1.86E-119	Structure of human DHHC20 palmitoyltransferase, irreversibly inhibited by 2-bromopalmitate	P:GO:0018345; F:GO:0008270; F:GO:0019706; C:GO:0005783; C:GO:0005794; C:GO:0005886	P:protein palmitoylation; F:zinc ion binding; F:protein-cysteine S-palmitoyltransferase activity; C:endoplasmic reticulum; C:Golgi apparatus; C:plasma membrane
ORTHOMCL1269	1.35E-36	Structure of histone H3/H4 in complex with Spt2	P:GO:0006334; P:GO:0006355; P:GO:0010847; P:GO:0043486; F:GO:0001042; F:GO:0003677; F:GO:0042393; C:GO:0005654; C:GO:0005730	P:nucleosome assembly; P:regulation of transcription, DNA-templated; P:regulation of chromatin assembly; P:histone exchange; F:RNA polymerase I core binding; F:DNA binding; F:histone binding; C:nucleoplasm; C:nucleolus
ORTHOMCL127	0.000000000000000419	Solution Structure of the RNA recognition motif in RNA-binding region containing protein 1	P:GO:0006397; P:GO:0006977; P:GO:0006978; P:GO:0008285; P:GO:0010830; P:GO:0016032; P:GO:0043484; P:GO:0070935; F:GO:0003730; F:GO:0005515; C:GO:0005634; C:GO:0005829	P:mRNA processing; P:DNA damage response, signal transduction by p53 class mediator resulting in cell cycle arrest; P:DNA damage response, signal transduction by p53 class mediator resulting in transcription of p21 class mediator; P:negative regulation of cell population proliferation; P:regulation of myotube differentiation; P:viral process; P:regulation of RNA splicing; P:3'-UTR-mediated mRNA s…
ORTHOMCL1295	0.0000000000274	Structural diversity of the hagfish Variable Lymphocyte Receptors A29	C:GO:0016020; C:GO:0016021	C:membrane; C:integral component of membrane
ORTHOMCL1297	0.0	Crystal structure of USP30 in covalent complex with ubiquitin propargylamide (low resolution)	P:GO:0006511; P:GO:0008053; P:GO:0035871; P:GO:0044313; P:GO:1901525; F:GO:0004197; F:GO:0004843; F:GO:0005515; C:GO:0005634; C:GO:0005741; C:GO:0005829; C:GO:0016021	P:ubiquitin-dependent protein catabolic process; P:mitochondrial fusion; P:protein K11-linked deubiquitination; P:protein K6-linked deubiquitination; P:negative regulation of mitophagy; F:cysteine-type endopeptidase activity; F:thiol-dependent ubiquitin-specific protease activity; F:protein binding; C:nucleus; C:mitochondrial outer membrane; C:cytosol; C:integral component of membrane
ORTHOMCL1304	3.27E-165	Crystal Structure of the 25kDa Subunit of Human Cleavage factor Im in complex with RNA UUGUAU	P:GO:0000398; P:GO:0006369; P:GO:0031439; P:GO:0110104; P:GO:1900365; F:GO:0003682; F:GO:0003723; C:GO:0034451; C:GO:0042382	P:mRNA splicing, via spliceosome; P:termination of RNA polymerase II transcription; P:positive regulation of mRNA cleavage; P:mRNA alternative polyadenylation; P:positive regulation of mRNA polyadenylation; F:chromatin binding; F:RNA binding; C:centriolar satellite; C:paraspeckles
ORTHOMCL1308	0.0	Crystal structure of human PrimPol ternary complex	P:GO:0006264; P:GO:0006269; P:GO:0009411; P:GO:0031297; P:GO:0042276; P:GO:0043504; P:GO:0062176; F:GO:0003682; F:GO:0003887; F:GO:0003896; F:GO:0005515; F:GO:0008270; F:GO:0030145; C:GO:0005634; C:GO:0005657; C:GO:0005759	P:mitochondrial DNA replication; P:DNA replication, synthesis of RNA primer; P:response to UV; P:replication fork processing; P:error-prone translesion synthesis; P:mitochondrial DNA repair; P:R-loop disassembly; F:chromatin binding; F:DNA-directed DNA polymerase activity; F:DNA primase activity; F:protein binding; F:zinc ion binding; F:manganese ion binding; C:nucleus; C:replication fork; C:mito…
ORTHOMCL1327	5.76E-71	Kinase domain of human Greatwall	P:GO:0000086; P:GO:0016310; P:GO:0032515; P:GO:0051726; F:GO:0004674; F:GO:0005488; C:GO:0005654; C:GO:0005813; C:GO:0032154	P:G2/M transition of mitotic cell cycle; P:phosphorylation; P:negative regulation of phosphoprotein phosphatase activity; P:regulation of cell cycle; F:protein serine/threonine kinase activity; F:binding; C:nucleoplasm; C:centrosome; C:cleavage furrow
ORTHOMCL1333	6.23E-162	XStructural basis for angiopoietin-1 mediated signaling initiation	P:GO:0001701; P:GO:0001933; P:GO:0001936; P:GO:0002040; P:GO:0002092; P:GO:0002719; P:GO:0007162; P:GO:0007171; P:GO:0010628; P:GO:0014068; P:GO:0014842; P:GO:0030097; P:GO:0030154; P:GO:0030210; P:GO:0031398; P:GO:0031589; P:GO:0032680; P:GO:0033138; P:GO:0034394; P:GO:0042308; P:GO:0043116; P:GO:0043122; P:GO:0043393; P:GO:0043524; P:GO:0043536; P:GO:0045785; P:GO:0048014; P:GO:0050731; P:GO:00…	P:in utero embryonic development; P:negative regulation of protein phosphorylation; P:regulation of endothelial cell proliferation; P:sprouting angiogenesis; P:positive regulation of receptor internalization; P:negative regulation of cytokine production involved in immune response; P:negative regulation of cell adhesion; P:activation of transmembrane receptor protein tyrosine kinase activity; P:p…
ORTHOMCL1345	0.0	Crystal structure of JMJD2B complexed with pyridine-2,4-dicarboxylic acid and H3K9me3	P:GO:0006338; P:GO:0033169; P:GO:0070544; F:GO:0032454; F:GO:0046872; F:GO:0051864; C:GO:0035097	P:chromatin remodeling; P:histone H3-K9 demethylation; P:histone H3-K36 demethylation; F:histone demethylase activity (H3-K9 specific); F:metal ion binding; F:histone demethylase activity (H3-K36 specific); C:histone methyltransferase complex
ORTHOMCL1347	1.26E-165	Modulating the function of human serine racemase and human serine dehydratase by protein engineering	P:GO:0006094; P:GO:0006565; P:GO:0009097; P:GO:0019518; P:GO:0042866; F:GO:0003941; F:GO:0004794; F:GO:0030170; F:GO:0042803; C:GO:0005739; C:GO:0005829	P:gluconeogenesis; P:L-serine catabolic process; P:isoleucine biosynthetic process; P:L-threonine catabolic process to glycine; P:pyruvate biosynthetic process; F:L-serine ammonia-lyase activity; F:L-threonine ammonia-lyase activity; F:pyridoxal phosphate binding; F:protein homodimerization activity; C:mitochondrion; C:cytosol
ORTHOMCL1367	4.09E-21	Solution structure of MUL1-RING domain	P:GO:0000209; P:GO:0006919; P:GO:0007257; P:GO:0010637; P:GO:0030308; P:GO:0031648; P:GO:0033235; P:GO:0050689; P:GO:0050821; P:GO:0051646; P:GO:0051881; P:GO:0051898; P:GO:0060339; P:GO:0071360; P:GO:0071650; P:GO:0090141; P:GO:1901028; P:GO:1903861; P:GO:1904925; F:GO:0002039; F:GO:0019789; F:GO:0031625; F:GO:0042802; F:GO:0046872; F:GO:0061630; C:GO:0005777; C:GO:0030424; C:GO:0031307; C:GO:00…	P:protein polyubiquitination; P:activation of cysteine-type endopeptidase activity involved in apoptotic process; P:activation of JUN kinase activity; P:negative regulation of mitochondrial fusion; P:negative regulation of cell growth; P:protein destabilization; P:positive regulation of protein sumoylation; P:negative regulation of defense response to virus by host; P:protein stabilization; P:mit…
ORTHOMCL1369	0.0	Murine acid sphingomyelinase-like phosphodiesterase 3b (SMPDL3B)	P:GO:0006685; P:GO:0034122; P:GO:0045824; P:GO:0050728; F:GO:0004767; F:GO:0005515; F:GO:0008270; F:GO:0016798; C:GO:0005615; C:GO:0005886; C:GO:0031225	P:sphingomyelin catabolic process; P:negative regulation of toll-like receptor signaling pathway; P:negative regulation of innate immune response; P:negative regulation of inflammatory response; F:sphingomyelin phosphodiesterase activity; F:protein binding; F:zinc ion binding; F:hydrolase activity, acting on glycosyl bonds; C:extracellular space; C:plasma membrane; C:anchored component of membrane
ORTHOMCL1373	2.76E-35	Crystal structure of TEX12 F102A F109E V116A	P:GO:0000711; P:GO:0007130; F:GO:0005515; C:GO:0000801	P:meiotic DNA repair synthesis; P:synaptonemal complex assembly; F:protein binding; C:central element
ORTHOMCL1376	0.0	Crystal structure of a Human Cardiac Calsequestrin Filament	P:GO:0002027; P:GO:0005513; P:GO:0010649; P:GO:0010881; P:GO:0045214; P:GO:0051258; P:GO:0060306; P:GO:0060315; P:GO:0071313; P:GO:0086029; P:GO:1901017; P:GO:1903779; F:GO:0005509; F:GO:0042803; F:GO:0048306; C:GO:0014701; C:GO:0030018; C:GO:0030314; C:GO:0033018; C:GO:0034704	P:regulation of heart rate; P:detection of calcium ion; P:regulation of cell communication by electrical coupling; P:regulation of cardiac muscle contraction by regulation of the release of sequestered calcium ion; P:sarcomere organization; P:protein polymerization; P:regulation of membrane repolarization; P:negative regulation of ryanodine-sensitive calcium-release channel activity; P:cellular r…
ORTHOMCL1384	2.84E-136	Crystal structure of mouse cadherin-8 EC1-3	P:GO:0000902; P:GO:0007043; P:GO:0007156; P:GO:0007275; P:GO:0009409; P:GO:0016339; P:GO:0034332; P:GO:0035249; P:GO:0050807; F:GO:0005509; F:GO:0042802; F:GO:0045296; C:GO:0005912; C:GO:0016021; C:GO:0016342; C:GO:0043083; C:GO:0043679; C:GO:0097060; C:GO:0098978	P:cell morphogenesis; P:cell-cell junction assembly; P:homophilic cell adhesion via plasma membrane adhesion molecules; P:multicellular organism development; P:response to cold; P:calcium-dependent cell-cell adhesion via plasma membrane cell adhesion molecules; P:adherens junction organization; P:synaptic transmission, glutamatergic; P:regulation of synapse organization; F:calcium ion binding; F:…
ORTHOMCL1385	0.000000000000000218	Integrin AlphaVBeta3 ectodomain bound to antagonist TDI-4161	P:GO:0001934; P:GO:0031589; P:GO:0042060; P:GO:0044070; P:GO:0065008; F:GO:0005515; C:GO:0031253; C:GO:0031256; C:GO:0070161	P:positive regulation of protein phosphorylation; P:cell-substrate adhesion; P:wound healing; P:regulation of anion transport; P:regulation of biological quality; F:protein binding; C:cell projection membrane; C:leading edge membrane; C:anchoring junction
ORTHOMCL1393	2.43E-34	Solution structure of the alternative conformation of XCL1/Lymphotactin	P:GO:0001916; P:GO:0002548; P:GO:0002725; P:GO:0002826; P:GO:0007186; P:GO:0007267; P:GO:0009615; P:GO:0010820; P:GO:0031640; P:GO:0032689; P:GO:0032703; P:GO:0032733; P:GO:0035782; P:GO:0043433; P:GO:0043547; P:GO:0045892; P:GO:0050727; P:GO:0051281; P:GO:0061844; P:GO:0070098; P:GO:0070374; P:GO:0071346; P:GO:0071347; P:GO:0071353; P:GO:0071356; P:GO:0071560; P:GO:0071636; P:GO:0071663; P:GO:00…	P:positive regulation of T cell mediated cytotoxicity; P:monocyte chemotaxis; P:negative regulation of T cell cytokine production; P:negative regulation of T-helper 1 type immune response; P:G protein-coupled receptor signaling pathway; P:cell-cell signaling; P:response to virus; P:positive regulation of T cell chemotaxis; P:killing of cells of other organism; P:negative regulation of interferon-…
ORTHOMCL1395	7.5E-110	Structure of human CIB1 in complex with peptide inhibitor UNC10245109	P:GO:0001954; P:GO:0002931; P:GO:0006302; P:GO:0007026; P:GO:0007113; P:GO:0007286; P:GO:0008285; P:GO:0010977; P:GO:0030220; P:GO:0030307; P:GO:0031122; P:GO:0033630; P:GO:0038163; P:GO:0043066; P:GO:0045653; P:GO:0051092; P:GO:0051302; P:GO:0051898; P:GO:0070374; P:GO:0070886; P:GO:0071356; P:GO:0071901; P:GO:0071902; P:GO:0090050; P:GO:0090314; P:GO:0097191; P:GO:1900026; P:GO:1903078; P:GO:19…	P:positive regulation of cell-matrix adhesion; P:response to ischemia; P:double-strand break repair; P:negative regulation of microtubule depolymerization; P:endomitotic cell cycle; P:spermatid development; P:negative regulation of cell population proliferation; P:negative regulation of neuron projection development; P:platelet formation; P:positive regulation of cell growth; P:cytoplasmic microt…
ORTHOMCL140	1.52E-39	Aart, a six finger zinc finger designed to recognize ANN triplets	P:GO:0006357; P:GO:0032502; F:GO:0003677	P:regulation of transcription by RNA polymerase II; P:developmental process; F:DNA binding
ORTHOMCL1405	9.14E-55	Crystal structure of actin-binding domain of mouse plectin	F:GO:0005198; F:GO:0008092; C:GO:0005856; C:GO:0005886; C:GO:0005903; C:GO:0030054; C:GO:0043292	F:structural molecule activity; F:cytoskeletal protein binding; C:cytoskeleton; C:plasma membrane; C:brush border; C:cell junction; C:contractile fiber
ORTHOMCL1413	5.96E-74	Structural studies of protein tyrosine phosphatase beta catalytic domain in complex with inhibitors	P:GO:0006470; P:GO:0043312; F:GO:0005001; F:GO:0045296; C:GO:0005887; C:GO:0035579; C:GO:0043235; C:GO:0070821	P:protein dephosphorylation; P:neutrophil degranulation; F:transmembrane receptor protein tyrosine phosphatase activity; F:cadherin binding; C:integral component of plasma membrane; C:specific granule membrane; C:receptor complex; C:tertiary granule membrane
ORTHOMCL142	0.0	Structure of inhibitor-bound ABCG2	P:GO:0006879; P:GO:0015747; P:GO:0015878; P:GO:0032218; P:GO:0046415; P:GO:0070633; P:GO:0097744; P:GO:0140115; P:GO:1990748; P:GO:1990962; F:GO:0005524; F:GO:0008559; F:GO:0015143; F:GO:0015225; F:GO:0015562; F:GO:0032217; F:GO:0042803; C:GO:0005654; C:GO:0016021; C:GO:0031526; C:GO:0031966; C:GO:0045121; C:GO:0098591	P:cellular iron ion homeostasis; P:urate transport; P:biotin transport; P:riboflavin transport; P:urate metabolic process; P:transepithelial transport; P:urate salt excretion; P:export across plasma membrane; P:cellular detoxification; P:xenobiotic transport across blood-brain barrier; F:ATP binding; F:ABC-type xenobiotic transporter activity; F:urate transmembrane transporter activity; F:biotin …
ORTHOMCL1424	0.0	Crystal structure of human Importin4	P:GO:0006335; P:GO:0006336; P:GO:0006606; F:GO:0005515; F:GO:0008139; F:GO:0061608; C:GO:0005634; C:GO:0005737; C:GO:0032991	P:DNA replication-dependent nucleosome assembly; P:DNA replication-independent nucleosome assembly; P:protein import into nucleus; F:protein binding; F:nuclear localization sequence binding; F:nuclear import signal receptor activity; C:nucleus; C:cytoplasm; C:protein-containing complex
ORTHOMCL143	0.0	Crystal Structure of A20, 2.5 angstrom	P:GO:0001922; P:GO:0002634; P:GO:0002677; P:GO:0007010; P:GO:0010803; P:GO:0016477; P:GO:0030177; P:GO:0031397; P:GO:0032088; P:GO:0032480; P:GO:0032495; P:GO:0032691; P:GO:0032703; P:GO:0032715; P:GO:0032720; P:GO:0034136; P:GO:0034140; P:GO:0034144; P:GO:0034148; P:GO:0035523; P:GO:0035871; P:GO:0043124; P:GO:0045736; P:GO:0045779; P:GO:0045824; P:GO:0048662; P:GO:0050691; P:GO:0050869; P:GO:00…	P:B-1 B cell homeostasis; P:regulation of germinal center formation; P:negative regulation of chronic inflammatory response; P:cytoskeleton organization; P:regulation of tumor necrosis factor-mediated signaling pathway; P:cell migration; P:positive regulation of Wnt signaling pathway; P:negative regulation of protein ubiquitination; P:negative regulation of NF-kappaB transcription factor activity…
ORTHOMCL1436	0.0	Structure of the human HCN1 hyperpolarization-activated cyclic nucleotide-gated ion channel	P:GO:0034765; P:GO:0035725; P:GO:0042391; P:GO:0045176; P:GO:0046549; P:GO:0051289; P:GO:0071320; P:GO:0071805; F:GO:0005222; F:GO:0005248; F:GO:0005249; F:GO:0030552; F:GO:0042802; C:GO:0030424; C:GO:0030425; C:GO:0098855	P:regulation of ion transmembrane transport; P:sodium ion transmembrane transport; P:regulation of membrane potential; P:apical protein localization; P:retinal cone cell development; P:protein homotetramerization; P:cellular response to cAMP; P:potassium ion transmembrane transport; F:intracellular cAMP-activated cation channel activity; F:voltage-gated sodium channel activity; F:voltage-gated po…
ORTHOMCL1438	0.0000312	GEF domain of DENND 1B in complex with Rab GTPase Rab35	C:GO:0005622	C:intracellular anatomical structure
ORTHOMCL1439	0.0	The structure of human thyroglobulin	P:GO:0006590; P:GO:0007165; P:GO:0015705; P:GO:0030878; P:GO:0031641; P:GO:0042446; F:GO:0005179; F:GO:0042802; C:GO:0005615	P:thyroid hormone generation; P:signal transduction; P:iodide transport; P:thyroid gland development; P:regulation of myelination; P:hormone biosynthetic process; F:hormone activity; F:identical protein binding; C:extracellular space
ORTHOMCL1441	0.0	HUMAN BETA CARDIAC HEAVY MEROMYOSIN INTERACTING-HEADS MOTIF OBTAINED BY HOMOLOGY MODELING (USING SWISS-MODEL) OF HUMAN SEQUENCE FROM APHONOPELMA HOMOLOGY MODEL (PDB-3JBH), RIGIDLY FITTED TO HUMAN BETA-CARDIAC NEGATIVELY STAINED THICK FILAMENT 3D-RECONSTRUCTION (EMD-2240)	P:GO:0002026; P:GO:0002027; P:GO:0007512; P:GO:0014728; P:GO:0014883; P:GO:0014898; P:GO:0030049; P:GO:0031449; P:GO:0046034; P:GO:0055010; P:GO:0060048; F:GO:0000146; F:GO:0005516; F:GO:0005524; F:GO:0030898; F:GO:0051015; C:GO:0001725; C:GO:0005859; C:GO:0030018; C:GO:0032982	P:regulation of the force of heart contraction; P:regulation of heart rate; P:adult heart development; P:regulation of the force of skeletal muscle contraction; P:transition between fast and slow fiber; P:cardiac muscle hypertrophy in response to stress; P:muscle filament sliding; P:regulation of slow-twitch skeletal muscle fiber contraction; P:ATP metabolic process; P:ventricular cardiac muscle …
ORTHOMCL1443	0.0	The structure of a membrane adenylyl cyclase bound to an activated stimulatory G protein	P:GO:0006171; P:GO:0071880; F:GO:0004016; C:GO:0005887	P:cAMP biosynthetic process; P:adenylate cyclase-activating adrenergic receptor signaling pathway; F:adenylate cyclase activity; C:integral component of plasma membrane
ORTHOMCL1446	8e-140	Self-assembled alpha-Tocopherol Transfer Protein Nanoparticles Promote Vitamin E Delivery Across an Endothelial Barrier	P:GO:0001892; P:GO:0006629; P:GO:0007584; P:GO:0009268; P:GO:0009636; P:GO:0042360; P:GO:0051180; P:GO:0051452; P:GO:0060548; P:GO:0090212; P:GO:0120009; P:GO:1900223; F:GO:0005515; F:GO:0005546; F:GO:0008431; F:GO:0043325; F:GO:0120013; C:GO:0005770; C:GO:0005829	P:embryonic placenta development; P:lipid metabolic process; P:response to nutrient; P:response to pH; P:response to toxic substance; P:vitamin E metabolic process; P:vitamin transport; P:intracellular pH reduction; P:negative regulation of cell death; P:negative regulation of establishment of blood-brain barrier; P:intermembrane lipid transfer; P:positive regulation of amyloid-beta clearance; F:…
ORTHOMCL1458	3.74	STRUCTURE OF THE EGF-LIKE MODULE OF HUMAN C1R, NMR, 19 STRUCTURES	P:GO:0002376; P:GO:0006508; P:GO:0006955; P:GO:0006956; P:GO:0006958; P:GO:0030449; P:GO:0031638; P:GO:0045087; F:GO:0004252; F:GO:0005509; F:GO:0005515; F:GO:0008233; F:GO:0008236; F:GO:0016787; F:GO:0042802; C:GO:0005576; C:GO:0005615; C:GO:0070062; C:GO:0072562	P:immune system process; P:proteolysis; P:immune response; P:complement activation; P:complement activation, classical pathway; P:regulation of complement activation; P:zymogen activation; P:innate immune response; F:serine-type endopeptidase activity; F:calcium ion binding; F:protein binding; F:peptidase activity; F:serine-type peptidase activity; F:hydrolase activity; F:identical protein bindin…
ORTHOMCL1473	0.00000000000000163	Crystal structure of human LRRTM2 in complex with Neurexin 1beta	F:GO:0005515; C:GO:0016021; C:GO:0045211	F:protein binding; C:integral component of membrane; C:postsynaptic membrane
ORTHOMCL1475	0.00000000925	Solution structure of the human Sp100b SAND domain by heteronuclear NMR.	P:GO:0000122; P:GO:0000723; P:GO:0006978; P:GO:0010596; P:GO:0032526; P:GO:0032897; P:GO:0043392; P:GO:0043433; P:GO:0045765; P:GO:0045893; P:GO:0046826; P:GO:0048384; P:GO:0051091; P:GO:0060333; P:GO:0060337; P:GO:1902041; P:GO:1902044; F:GO:0000981; F:GO:0008134; F:GO:0019900; F:GO:0042803; F:GO:0070087; C:GO:0005730; C:GO:0005737; C:GO:0016605; C:GO:0030870; C:GO:0034399	P:negative regulation of transcription by RNA polymerase II; P:telomere maintenance; P:DNA damage response, signal transduction by p53 class mediator resulting in transcription of p21 class mediator; P:negative regulation of endothelial cell migration; P:response to retinoic acid; P:negative regulation of viral transcription; P:negative regulation of DNA binding; P:negative regulation of DNA-bind…
ORTHOMCL1476	9.15E-41	The structure of a hexahestidine-tagged form of augmenter of liver regeneration reveals a novel Cd(2)Cl(4)O(6) cluster that aids in crystal packing	P:GO:0007165; P:GO:0043066; P:GO:0045953; P:GO:0071222; P:GO:0071356; P:GO:0072717; P:GO:0097237; P:GO:0097421; P:GO:1903204; P:GO:2000573; F:GO:0008083; F:GO:0015035; F:GO:0016971; F:GO:0050660; C:GO:0005615; C:GO:0005758; C:GO:0005829	P:signal transduction; P:negative regulation of apoptotic process; P:negative regulation of natural killer cell mediated cytotoxicity; P:cellular response to lipopolysaccharide; P:cellular response to tumor necrosis factor; P:cellular response to actinomycin D; P:cellular response to toxic substance; P:liver regeneration; P:negative regulation of oxidative stress-induced neuron death; P:positive …
ORTHOMCL1483	0.00000000444	Crystal structure of Phytoene desaturase CRTI from Pantoea ananatis	P:GO:0016117; P:GO:0016120; P:GO:0055114; F:GO:0016491; F:GO:0016627; F:GO:0071949; C:GO:0005886; C:GO:0016020	P:carotenoid biosynthetic process; P:carotene biosynthetic process; P:obsolete oxidation-reduction process; F:oxidoreductase activity; F:oxidoreductase activity, acting on the CH-CH group of donors; F:FAD binding; C:plasma membrane; C:membrane
ORTHOMCL149	2.27E-65	Crystal Structure of the Bromodomain of human CECR2	P:GO:0006309; P:GO:0007010; P:GO:0007338; P:GO:0016192; P:GO:0043044; P:GO:0061640; F:GO:0005515; C:GO:0090537	P:apoptotic DNA fragmentation; P:cytoskeleton organization; P:single fertilization; P:vesicle-mediated transport; P:ATP-dependent chromatin remodeling; P:cytoskeleton-dependent cytokinesis; F:protein binding; C:CERF complex
ORTHOMCL1498	3.74	NMR Solution Structure of yeast TSR2(1-152)	P:GO:0000462; P:GO:0006364; F:GO:0003674; F:GO:0005515; C:GO:0005634; C:GO:0005737	P:maturation of SSU-rRNA from tricistronic rRNA transcript (SSU-rRNA, 5.8S rRNA, LSU-rRNA); P:rRNA processing; F:molecular_function; F:protein binding; C:nucleus; C:cytoplasm
ORTHOMCL1500	4.28E-23	Crystal Structure of the complex Rab27a-Slp2a	P:GO:0006886; P:GO:0006904; P:GO:0010923; P:GO:0070257; P:GO:0072659; F:GO:0001786; F:GO:0005546; F:GO:0019902; F:GO:0042043; C:GO:0019897; C:GO:0042470; C:GO:0070382	P:intracellular protein transport; P:vesicle docking involved in exocytosis; P:negative regulation of phosphatase activity; P:positive regulation of mucus secretion; P:protein localization to plasma membrane; F:phosphatidylserine binding; F:phosphatidylinositol-4,5-bisphosphate binding; F:phosphatase binding; F:neurexin family protein binding; C:extrinsic component of plasma membrane; C:melanosom…
ORTHOMCL1506	0.0	Crystal structure of mouse cadherin-8 EC1-3	P:GO:0000902; P:GO:0007043; P:GO:0007156; P:GO:0007275; P:GO:0009409; P:GO:0016339; P:GO:0034332; P:GO:0035249; P:GO:0050807; F:GO:0005509; F:GO:0042802; F:GO:0045296; C:GO:0005912; C:GO:0016021; C:GO:0016342; C:GO:0043083; C:GO:0043679; C:GO:0097060; C:GO:0098978	P:cell morphogenesis; P:cell-cell junction assembly; P:homophilic cell adhesion via plasma membrane adhesion molecules; P:multicellular organism development; P:response to cold; P:calcium-dependent cell-cell adhesion via plasma membrane cell adhesion molecules; P:adherens junction organization; P:synaptic transmission, glutamatergic; P:regulation of synapse organization; F:calcium ion binding; F:…
ORTHOMCL1511	0.00000575	CRYSTAL STRUCTURE OF DYNLT1/TCTEX-1 IN COMPLEX WITH ARHGEF2	P:GO:0007010; P:GO:0007049; P:GO:0010468; P:GO:0010604; P:GO:0010639; P:GO:0045595; P:GO:0048522; P:GO:0048699; P:GO:0051239; P:GO:0051301; P:GO:1902531; F:GO:0005515; C:GO:0005737; C:GO:0015630; C:GO:0030054; C:GO:0030426; C:GO:0036477; C:GO:0043227; C:GO:0044297	P:cytoskeleton organization; P:cell cycle; P:regulation of gene expression; P:positive regulation of macromolecule metabolic process; P:negative regulation of organelle organization; P:regulation of cell differentiation; P:positive regulation of cellular process; P:generation of neurons; P:regulation of multicellular organismal process; P:cell division; P:regulation of intracellular signal transd…
ORTHOMCL1523	7.86E-121	Crystal structure of the mouse RIP3 kinase domain	P:GO:0001914; P:GO:0007249; P:GO:0010922; P:GO:0032147; P:GO:0032649; P:GO:0033077; P:GO:0046006; P:GO:0046777; P:GO:0048535; P:GO:0048536; P:GO:0048538; P:GO:0051092; P:GO:0051351; P:GO:0051353; P:GO:0051607; P:GO:0060545; P:GO:0070235; P:GO:0070301; P:GO:0097527; P:GO:0097528; P:GO:1990000; P:GO:2000379; P:GO:2000452; P:GO:2001244; F:GO:0000166; F:GO:0004674; F:GO:0004704; F:GO:0042802; F:GO:00…	P:regulation of T cell mediated cytotoxicity; P:I-kappaB kinase/NF-kappaB signaling; P:positive regulation of phosphatase activity; P:activation of protein kinase activity; P:regulation of interferon-gamma production; P:T cell differentiation in thymus; P:regulation of activated T cell proliferation; P:protein autophosphorylation; P:lymph node development; P:spleen development; P:thymus developme…
ORTHOMCL1527	7.33E-49	Crystal structure of human ELOVL fatty acid elongase 7 (ELOVL7)	P:GO:0019368; F:GO:0016747; C:GO:0005783; C:GO:0016020	P:fatty acid elongation, unsaturated fatty acid; F:transferase activity, transferring acyl groups other than amino-acyl groups; C:endoplasmic reticulum; C:membrane
ORTHOMCL1531	7.52E-44	Structure of the DCC-Draxin complex	P:GO:0007411; P:GO:0048522; C:GO:0005886	P:axon guidance; P:positive regulation of cellular process; C:plasma membrane
ORTHOMCL1533	0.0	Structure Of Diferric Bovine Lactoferrin At 2.8 Angstroms Resolution	P:GO:0002227; P:GO:0006826; P:GO:0019731; P:GO:0019732; P:GO:0031640; P:GO:0031665; P:GO:0032680; P:GO:0032780; P:GO:0033690; P:GO:0034145; P:GO:0043066; P:GO:0043123; P:GO:0044793; P:GO:0045071; P:GO:0045669; P:GO:0050829; P:GO:0051092; P:GO:0051673; P:GO:0055072; P:GO:0060349; P:GO:0061844; P:GO:0071902; P:GO:1900159; P:GO:1900229; P:GO:1902732; P:GO:2000117; P:GO:2000308; P:GO:2001205; F:GO:00…	P:innate immune response in mucosa; P:iron ion transport; P:antibacterial humoral response; P:antifungal humoral response; P:killing of cells of other organism; P:negative regulation of lipopolysaccharide-mediated signaling pathway; P:regulation of tumor necrosis factor production; P:negative regulation of ATPase activity; P:positive regulation of osteoblast proliferation; P:positive regulation o…
ORTHOMCL1549	1.6E-151	Structural basis for specific inhibition of extracellular activation of pro/latent myostatin by SRK-015	P:GO:0007179; P:GO:0009408; P:GO:0009629; P:GO:0010592; P:GO:0010759; P:GO:0010862; P:GO:0014732; P:GO:0014741; P:GO:0014839; P:GO:0014850; P:GO:0022602; P:GO:0033574; P:GO:0033673; P:GO:0043627; P:GO:0045471; P:GO:0045662; P:GO:0045893; P:GO:0046627; P:GO:0046716; P:GO:0048632; P:GO:0051602; P:GO:0051898; P:GO:0060395; P:GO:0071549; P:GO:1902723; P:GO:1902725; P:GO:2000818; F:GO:0005125; F:GO:00…	P:transforming growth factor beta receptor signaling pathway; P:response to heat; P:response to gravity; P:positive regulation of lamellipodium assembly; P:positive regulation of macrophage chemotaxis; P:positive regulation of pathway-restricted SMAD protein phosphorylation; P:skeletal muscle atrophy; P:negative regulation of muscle hypertrophy; P:myoblast migration involved in skeletal muscle re…
ORTHOMCL1552	8.48E-124	Crystal structure of TIPE3	P:GO:0006644; P:GO:0015914; P:GO:0042981; P:GO:0043552; P:GO:0048017; P:GO:0051897; P:GO:0070374; P:GO:0120009; F:GO:0005515; F:GO:0008526; F:GO:0035091; C:GO:0005654; C:GO:0005829; C:GO:0005886	P:phospholipid metabolic process; P:phospholipid transport; P:regulation of apoptotic process; P:positive regulation of phosphatidylinositol 3-kinase activity; P:inositol lipid-mediated signaling; P:positive regulation of protein kinase B signaling; P:positive regulation of ERK1 and ERK2 cascade; P:intermembrane lipid transfer; F:protein binding; F:phosphatidylinositol transfer activity; F:phosph…
ORTHOMCL1561	4.21E-113	Antigen presenting molecule	P:GO:0001916; P:GO:0048006; P:GO:0048007; F:GO:0005515; F:GO:0030883; F:GO:0030884; F:GO:0071723; C:GO:0005615; C:GO:0005768; C:GO:0005887; C:GO:0009897	P:positive regulation of T cell mediated cytotoxicity; P:antigen processing and presentation, endogenous lipid antigen via MHC class Ib; P:antigen processing and presentation, exogenous lipid antigen via MHC class Ib; F:protein binding; F:endogenous lipid antigen binding; F:exogenous lipid antigen binding; F:lipopeptide binding; C:extracellular space; C:endosome; C:integral component of plasma me…
ORTHOMCL1568	2.09E-101	Crystal Structure of MDC1 Tandem BRCT Domains	P:GO:0006303; P:GO:0031573; F:GO:0008022; F:GO:0042802; F:GO:0070975; C:GO:0005694; C:GO:0005925; C:GO:0016604	P:double-strand break repair via nonhomologous end joining; P:intra-S DNA damage checkpoint; F:protein C-terminus binding; F:identical protein binding; F:FHA domain binding; C:chromosome; C:focal adhesion; C:nuclear body
ORTHOMCL1574	5.01E-91	Crystal Structure of a Collagen VIII NC1 Domain Trimer	P:GO:0001525; P:GO:0010811; P:GO:0030198; P:GO:0035987; P:GO:0048593; P:GO:0050673; F:GO:0030020; C:GO:0005581; C:GO:0005604; C:GO:0005615	P:angiogenesis; P:positive regulation of cell-substrate adhesion; P:extracellular matrix organization; P:endodermal cell differentiation; P:camera-type eye morphogenesis; P:epithelial cell proliferation; F:extracellular matrix structural constituent conferring tensile strength; C:collagen trimer; C:basement membrane; C:extracellular space
ORTHOMCL1576	1.59E-47	Structure of RING finger protein 165	P:GO:0000209; P:GO:0008045; P:GO:0010259; P:GO:0030163; P:GO:0030513; P:GO:0035136; P:GO:0060384; P:GO:0061061; F:GO:0005515; F:GO:0008270; F:GO:0061630; C:GO:0005634; C:GO:0032991	P:protein polyubiquitination; P:motor neuron axon guidance; P:multicellular organism aging; P:protein catabolic process; P:positive regulation of BMP signaling pathway; P:forelimb morphogenesis; P:innervation; P:muscle structure development; F:protein binding; F:zinc ion binding; F:ubiquitin protein ligase activity; C:nucleus; C:protein-containing complex
ORTHOMCL1577	0.0	Human kinesin-5 motor domain in the GSK-1 state bound to microtubules (Conformation 1)	P:GO:0006890; P:GO:0007018; P:GO:0019886; P:GO:0046602; P:GO:0051301; P:GO:0090307; F:GO:0005524; F:GO:0008017; F:GO:0008574; F:GO:0019901; C:GO:0000922; C:GO:0005634; C:GO:0005829; C:GO:0005871; C:GO:0005876; C:GO:0072686	P:retrograde vesicle-mediated transport, Golgi to endoplasmic reticulum; P:microtubule-based movement; P:antigen processing and presentation of exogenous peptide antigen via MHC class II; P:regulation of mitotic centrosome separation; P:cell division; P:mitotic spindle assembly; F:ATP binding; F:microtubule binding; F:ATP-dependent microtubule motor activity, plus-end-directed; F:protein kinase b…
ORTHOMCL1578	3.7E-169	Crystal structure of human CBR1 in complex with Hydroxy-PP	P:GO:0017144; P:GO:0019371; P:GO:0030855; P:GO:0042373; F:GO:0004090; F:GO:0016655; F:GO:0047020; F:GO:0047021; F:GO:0050221; C:GO:0005829	P:drug metabolic process; P:cyclooxygenase pathway; P:epithelial cell differentiation; P:vitamin K metabolic process; F:carbonyl reductase (NADPH) activity; F:oxidoreductase activity, acting on NAD(P)H, quinone or similar compound as acceptor; F:15-hydroxyprostaglandin-D dehydrogenase (NADP+) activity; F:15-hydroxyprostaglandin dehydrogenase (NADP+) activity; F:prostaglandin-E2 9-reductase activi…
ORTHOMCL158	1.64E-23	Solution structure of the 2nd zf-AN1 domain of mouse RIKEN cDNA 2310008M20 protein	P:GO:0035617; P:GO:0090316; P:GO:1903843; F:GO:0008270; F:GO:0070628; C:GO:0010494	P:stress granule disassembly; P:positive regulation of intracellular protein transport; P:cellular response to arsenite ion; F:zinc ion binding; F:proteasome binding; C:cytoplasmic stress granule
ORTHOMCL1581	8.17E-24	Crystal structure of the ib1 sh3 dimer at low resolution	P:GO:0006355; P:GO:0007258; P:GO:0016192; P:GO:0043508; P:GO:0046330; P:GO:2000564; P:GO:2001243; F:GO:0005078; F:GO:0008432; F:GO:0019894; F:GO:0031434; F:GO:0031435; F:GO:0042802; C:GO:0005634; C:GO:0005789; C:GO:0005829; C:GO:0005886; C:GO:0031966; C:GO:0044294; C:GO:0044295; C:GO:0044297; C:GO:0044302; C:GO:0045202; C:GO:0048471	P:regulation of transcription, DNA-templated; P:JUN phosphorylation; P:vesicle-mediated transport; P:negative regulation of JUN kinase activity; P:positive regulation of JNK cascade; P:regulation of CD8-positive, alpha-beta T cell proliferation; P:negative regulation of intrinsic apoptotic signaling pathway; F:MAP-kinase scaffold activity; F:JUN kinase binding; F:kinesin binding; F:mitogen-activa…
ORTHOMCL1591	5.71E-90	Crystal structure of PZP domain of human AF10 protein	P:GO:0045944; F:GO:0003677; F:GO:0031491; F:GO:0042393; F:GO:0046872; C:GO:0005654; C:GO:0005829; C:GO:0032991	P:positive regulation of transcription by RNA polymerase II; F:DNA binding; F:nucleosome binding; F:histone binding; F:metal ion binding; C:nucleoplasm; C:cytosol; C:protein-containing complex
ORTHOMCL1597	2.46E-68	PanDDA analysis group deposition -- Crystal Structure of BAZ2B in complex with N09440a	P:GO:0006338; P:GO:0006357; F:GO:0003677; F:GO:0005515; F:GO:0046872; C:GO:0005634	P:chromatin remodeling; P:regulation of transcription by RNA polymerase II; F:DNA binding; F:protein binding; F:metal ion binding; C:nucleus
ORTHOMCL1598	0.0	Dimerization of Elp1 is essential for Elongator complex assembly	P:GO:0002926; F:GO:0000049; F:GO:0005515; C:GO:0005634; C:GO:0005829; C:GO:0033588	P:tRNA wobble base 5-methoxycarbonylmethyl-2-thiouridinylation; F:tRNA binding; F:protein binding; C:nucleus; C:cytosol; C:elongator holoenzyme complex
ORTHOMCL1600	2.23E-96	Crystal structure of CDC42 binding protein kinase alpha (MRCK alpha)	P:GO:0006468; P:GO:0016477; P:GO:0031032; P:GO:0031532; P:GO:0051056; F:GO:0000287; F:GO:0004674; F:GO:0005524; F:GO:0042802; C:GO:0005911; C:GO:0031252; C:GO:0042641; C:GO:0042995	P:protein phosphorylation; P:cell migration; P:actomyosin structure organization; P:actin cytoskeleton reorganization; P:regulation of small GTPase mediated signal transduction; F:magnesium ion binding; F:protein serine/threonine kinase activity; F:ATP binding; F:identical protein binding; C:cell-cell junction; C:cell leading edge; C:actomyosin; C:cell projection
ORTHOMCL1634	3.83E-57	SANT domain of human DNA methyltransferase 1 associated protein 1	P:GO:0000122; P:GO:0006281; P:GO:0006306; P:GO:0040008; P:GO:0042307; P:GO:0043486; P:GO:0043967; P:GO:0043968; P:GO:0045471; F:GO:0001103; F:GO:0003714; C:GO:0000812; C:GO:0005657; C:GO:0005829; C:GO:0035267	P:negative regulation of transcription by RNA polymerase II; P:DNA repair; P:DNA methylation; P:regulation of growth; P:positive regulation of protein import into nucleus; P:histone exchange; P:histone H4 acetylation; P:histone H2A acetylation; P:response to ethanol; F:RNA polymerase II repressing transcription factor binding; F:transcription corepressor activity; C:Swr1 complex; C:replication fo…
ORTHOMCL1635	5.95E-56	Crystal Structure of the WH1 domain from human sprouty-related, EVH1 domain-containing protein. Northeast Structural Genomics Consortium Target HR5538B.	P:GO:0000188; P:GO:0008543; P:GO:0010719; P:GO:0010801; P:GO:0010923; P:GO:0016525; P:GO:0030512; P:GO:0043517; P:GO:0060979; P:GO:0070373; P:GO:0090051; P:GO:0090311; P:GO:1902747; F:GO:0005173; F:GO:0019901; F:GO:0019902; F:GO:0030291; C:GO:0005654; C:GO:0005829; C:GO:0005901; C:GO:0031410	P:inactivation of MAPK activity; P:fibroblast growth factor receptor signaling pathway; P:negative regulation of epithelial to mesenchymal transition; P:negative regulation of peptidyl-threonine phosphorylation; P:negative regulation of phosphatase activity; P:negative regulation of angiogenesis; P:negative regulation of transforming growth factor beta receptor signaling pathway; P:positive regul…
ORTHOMCL1663	8.13E-78	Structural Basis for the Indispensable Role of a Unique Zinc Finger Motif in LNX2 Ubiquitination	F:GO:0030165; F:GO:0042802; F:GO:0046872	F:PDZ domain binding; F:identical protein binding; F:metal ion binding
ORTHOMCL1664	0.0	Structure of porcine cyclic GMP-AMP synthase (cGAS)	P:GO:0002218; P:GO:0002230; P:GO:0002637; P:GO:0008340; P:GO:0010753; P:GO:0032481; P:GO:0038001; P:GO:0043950; P:GO:0050863; P:GO:0071360; P:GO:2000042; P:GO:2000774; F:GO:0003682; F:GO:0003690; F:GO:0005524; F:GO:0005525; F:GO:0005546; F:GO:0046872; F:GO:0061501; C:GO:0005634; C:GO:0005829; C:GO:0005886; C:GO:0035861	P:activation of innate immune response; P:positive regulation of defense response to virus by host; P:regulation of immunoglobulin production; P:determination of adult lifespan; P:positive regulation of cGMP-mediated signaling; P:positive regulation of type I interferon production; P:paracrine signaling; P:positive regulation of cAMP-mediated signaling; P:regulation of T cell activation; P:cellul…
ORTHOMCL1671	0.0	Crystal structure of human CDK12/CyclinK in complex with an inhibitor	P:GO:0006368; P:GO:0006974; P:GO:0032786; P:GO:0042795; P:GO:0044828; P:GO:0045737; P:GO:0045944; P:GO:0051301; P:GO:2001165; F:GO:0004693; F:GO:0008353; F:GO:0019901; F:GO:0061575; C:GO:0002944; C:GO:0002945; C:GO:0008024	P:transcription elongation from RNA polymerase II promoter; P:cellular response to DNA damage stimulus; P:positive regulation of DNA-templated transcription, elongation; P:snRNA transcription by RNA polymerase II; P:negative regulation by host of viral genome replication; P:positive regulation of cyclin-dependent protein serine/threonine kinase activity; P:positive regulation of transcription by …
ORTHOMCL1676	0.0	Human core TFIIH bound to DNA within the PIC	P:GO:0000462; P:GO:0000717; P:GO:0001666; P:GO:0001701; P:GO:0006283; P:GO:0006293; P:GO:0006294; P:GO:0006295; P:GO:0006296; P:GO:0006361; P:GO:0006362; P:GO:0006363; P:GO:0006367; P:GO:0006368; P:GO:0006370; P:GO:0006915; P:GO:0006979; P:GO:0007059; P:GO:0007568; P:GO:0008283; P:GO:0009650; P:GO:0009791; P:GO:0016032; P:GO:0021510; P:GO:0030198; P:GO:0030282; P:GO:0032289; P:GO:0035264; P:GO:00…	P:maturation of SSU-rRNA from tricistronic rRNA transcript (SSU-rRNA, 5.8S rRNA, LSU-rRNA); P:nucleotide-excision repair, DNA duplex unwinding; P:response to hypoxia; P:in utero embryonic development; P:transcription-coupled nucleotide-excision repair; P:nucleotide-excision repair, preincision complex stabilization; P:nucleotide-excision repair, preincision complex assembly; P:nucleotide-excision…
ORTHOMCL1677	4.44E-96	PP2Ca	P:GO:0010991; P:GO:0030512; P:GO:0035970; P:GO:0043124; P:GO:0045893; P:GO:0090263; P:GO:1901223; F:GO:0033192; F:GO:0043169; F:GO:0070412; C:GO:0005634; C:GO:0005829; C:GO:0005886	P:negative regulation of SMAD protein complex assembly; P:negative regulation of transforming growth factor beta receptor signaling pathway; P:peptidyl-threonine dephosphorylation; P:negative regulation of I-kappaB kinase/NF-kappaB signaling; P:positive regulation of transcription, DNA-templated; P:positive regulation of canonical Wnt signaling pathway; P:negative regulation of NIK/NF-kappaB sign…
ORTHOMCL1679	0.0	Crystal Structure of the Catalytic and CaM-Binding domains of Inositol 1,4,5-Trisphosphate 3-Kinase B	P:GO:0000165; P:GO:0001932; P:GO:0007166; P:GO:0032957; P:GO:0032958; P:GO:0033030; P:GO:0035726; P:GO:0045059; P:GO:0045638; P:GO:0046579; P:GO:0046638; P:GO:0046854; P:GO:0071277; F:GO:0000828; F:GO:0005524; F:GO:0008440; C:GO:0005634; C:GO:0005829; C:GO:0016020	P:MAPK cascade; P:regulation of protein phosphorylation; P:cell surface receptor signaling pathway; P:inositol trisphosphate metabolic process; P:inositol phosphate biosynthetic process; P:negative regulation of neutrophil apoptotic process; P:common myeloid progenitor cell proliferation; P:positive thymic T cell selection; P:negative regulation of myeloid cell differentiation; P:positive regulat…
ORTHOMCL1681	1.19E-67	Crystal structure of the complex between human hedgehog-interacting protein HIP and Sonic Hedgehog in the presence of calcium	P:GO:0009968; P:GO:0048731; F:GO:0005515; F:GO:0046872; C:GO:0005886	P:negative regulation of signal transduction; P:system development; F:protein binding; F:metal ion binding; C:plasma membrane
ORTHOMCL1682	7.9E-114	NCrystal Structure Of The Human Kinetochore Mis12-cenp-c Complex	P:GO:0000070; P:GO:0051301; F:GO:0005515; C:GO:0000444; C:GO:0005829; C:GO:0016607	P:mitotic sister chromatid segregation; P:cell division; F:protein binding; C:MIS12/MIND type complex; C:cytosol; C:nuclear speck
ORTHOMCL1683	0.00000000000119	Solution structure of the homeobox domain of Homeobox protein BarH-like 1	P:GO:0006357; P:GO:0009888; P:GO:0048513; F:GO:0000977; F:GO:0001228; C:GO:0005634	P:regulation of transcription by RNA polymerase II; P:tissue development; P:animal organ development; F:RNA polymerase II transcription regulatory region sequence-specific DNA binding; F:DNA-binding transcription activator activity, RNA polymerase II-specific; C:nucleus
ORTHOMCL1684	1.34E-118	NEDD4 HECT-Ub:Ub complex	P:GO:0006622; P:GO:0007528; P:GO:0010768; P:GO:0014068; P:GO:0016241; P:GO:0030948; P:GO:0031623; P:GO:0032801; P:GO:0042391; P:GO:0042921; P:GO:0043161; P:GO:0043162; P:GO:0044111; P:GO:0045732; P:GO:0046755; P:GO:0046824; P:GO:0048814; P:GO:0050807; P:GO:0050847; P:GO:0051592; P:GO:0070534; P:GO:1901016; P:GO:2000650; F:GO:0019871; F:GO:0019904; F:GO:0031698; F:GO:0043130; F:GO:0050815; F:GO:00…	P:protein targeting to lysosome; P:neuromuscular junction development; P:negative regulation of transcription from RNA polymerase II promoter in response to UV-induced DNA damage; P:positive regulation of phosphatidylinositol 3-kinase signaling; P:regulation of macroautophagy; P:negative regulation of vascular endothelial growth factor receptor signaling pathway; P:receptor internalization; P:rec…
ORTHOMCL1689	0.0	OPEN CONFORMATION OF THE MEMBRANE ATTACK COMPLEX	P:GO:0006957; P:GO:0006958; P:GO:0019835; P:GO:0030449; C:GO:0005576; C:GO:0005579	P:complement activation, alternative pathway; P:complement activation, classical pathway; P:cytolysis; P:regulation of complement activation; C:extracellular region; C:membrane attack complex
ORTHOMCL1695	0.0	Crystal structure of LIMK1 D460N mutant in complex with AMP-PNP	P:GO:0006468; P:GO:0007266; P:GO:0038096; P:GO:0045773; P:GO:0051444; P:GO:0051496; F:GO:0005524; F:GO:0031072; F:GO:0046872; F:GO:0106310; F:GO:0106311; C:GO:0005829; C:GO:0005856; C:GO:0005925; C:GO:0016020; C:GO:0016607; C:GO:0030027; C:GO:0043005	P:protein phosphorylation; P:Rho protein signal transduction; P:Fc-gamma receptor signaling pathway involved in phagocytosis; P:positive regulation of axon extension; P:negative regulation of ubiquitin-protein transferase activity; P:positive regulation of stress fiber assembly; F:ATP binding; F:heat shock protein binding; F:metal ion binding; F:protein serine kinase activity; F:protein threonine…
ORTHOMCL1696	14.9	Crystal structure of zebrafish Caprin-2 C1q domain	P:GO:0009953; P:GO:0017148; P:GO:0030154; P:GO:0030177; P:GO:0040008; P:GO:0050775; P:GO:0061003; P:GO:0090263; P:GO:2000055; F:GO:0003723; F:GO:0046872; C:GO:0005737; C:GO:0005886; C:GO:0016020	P:dorsal/ventral pattern formation; P:negative regulation of translation; P:cell differentiation; P:positive regulation of Wnt signaling pathway; P:regulation of growth; P:positive regulation of dendrite morphogenesis; P:positive regulation of dendritic spine morphogenesis; P:positive regulation of canonical Wnt signaling pathway; P:positive regulation of Wnt signaling pathway involved in dorsal/…
ORTHOMCL1701	3.21E-42	Cryo-EM structure of an active human histone pre-mRNA 3'-end processing machinery at 3.2 Angstrom resolution	P:GO:0006369; P:GO:0006398; P:GO:1900087; F:GO:0005515; F:GO:0071209; C:GO:0005683; C:GO:0005697; C:GO:0016604; C:GO:0071204	P:termination of RNA polymerase II transcription; P:mRNA 3'-end processing by stem-loop binding and cleavage; P:positive regulation of G1/S transition of mitotic cell cycle; F:protein binding; F:U7 snRNA binding; C:U7 snRNP; C:telomerase holoenzyme complex; C:nuclear body; C:histone pre-mRNA 3'end processing complex
ORTHOMCL1702	5.92E-23	Structure of the SA2/SCC1/CTCF complex	P:GO:0006355; P:GO:0048519; F:GO:0003677; C:GO:0005694	P:regulation of transcription, DNA-templated; P:negative regulation of biological process; F:DNA binding; C:chromosome
ORTHOMCL1704	0.000000000000000371	Transcription factor FosB/JunD bZIP domain	P:GO:0002076; P:GO:0007568; P:GO:0007623; P:GO:0009416; P:GO:0009612; P:GO:0014070; P:GO:0032496; P:GO:0042127; P:GO:0043434; P:GO:0045669; P:GO:0045944; P:GO:0051726; P:GO:0071277; F:GO:0000978; F:GO:0001228; F:GO:0016922; F:GO:0019899; C:GO:0000785; C:GO:0005654; C:GO:0032993; C:GO:0035976	P:osteoblast development; P:aging; P:circadian rhythm; P:response to light stimulus; P:response to mechanical stimulus; P:response to organic cyclic compound; P:response to lipopolysaccharide; P:regulation of cell population proliferation; P:response to peptide hormone; P:positive regulation of osteoblast differentiation; P:positive regulation of transcription by RNA polymerase II; P:regulation o…
ORTHOMCL1707	0.0	Crystal Structure of human NO66	P:GO:0034720; P:GO:0045668; P:GO:0045892; P:GO:0070544; F:GO:0005506; F:GO:0005515; F:GO:0032453; F:GO:0051864; C:GO:0005654; C:GO:0005730	P:histone H3-K4 demethylation; P:negative regulation of osteoblast differentiation; P:negative regulation of transcription, DNA-templated; P:histone H3-K36 demethylation; F:iron ion binding; F:protein binding; F:histone demethylase activity (H3-K4 specific); F:histone demethylase activity (H3-K36 specific); C:nucleoplasm; C:nucleolus
ORTHOMCL1711	0.00000041	Solution NMR structure of the chromo domain of the chromobox protein homolog 4	P:GO:0000122; P:GO:0006325; P:GO:0016925; P:GO:0043066; F:GO:0000976; F:GO:0003682; F:GO:0003714; F:GO:0003727; F:GO:0019899; F:GO:0032183; F:GO:0035064; F:GO:0051219; F:GO:0061665; C:GO:0016607; C:GO:0035102	P:negative regulation of transcription by RNA polymerase II; P:chromatin organization; P:protein sumoylation; P:negative regulation of apoptotic process; F:transcription regulatory region sequence-specific DNA binding; F:chromatin binding; F:transcription corepressor activity; F:single-stranded RNA binding; F:enzyme binding; F:SUMO binding; F:methylated histone binding; F:phosphoprotein binding; …
ORTHOMCL1713	2.09E-64	mouseZFP568-ZnF1-10 in complex with DNA	P:GO:0000122; P:GO:0010646; P:GO:0022007; P:GO:0060028; P:GO:0060669; F:GO:0000976; F:GO:0001222; C:GO:0005634	P:negative regulation of transcription by RNA polymerase II; P:regulation of cell communication; P:convergent extension involved in neural plate elongation; P:convergent extension involved in axis elongation; P:embryonic placenta morphogenesis; F:transcription regulatory region sequence-specific DNA binding; F:transcription corepressor binding; C:nucleus
ORTHOMCL174	7.4E-35	Solution structure of the N-terminal zinc finger domain of mouse cell growth regulating nucleolar protein LYAR	P:GO:0000122; P:GO:0006364; P:GO:0045087; P:GO:0048821; P:GO:0050766; F:GO:0003677; F:GO:0042802; F:GO:0046872; C:GO:0001750; C:GO:0005654; C:GO:0005730; C:GO:0005737	P:negative regulation of transcription by RNA polymerase II; P:rRNA processing; P:innate immune response; P:erythrocyte development; P:positive regulation of phagocytosis; F:DNA binding; F:identical protein binding; F:metal ion binding; C:photoreceptor outer segment; C:nucleoplasm; C:nucleolus; C:cytoplasm
ORTHOMCL1749	3.67E-39	Solution structure of the RNA recognition motif of human TAF15	P:GO:0006355; P:GO:0006367; P:GO:0008380; P:GO:0048255; P:GO:1901796; F:GO:0003677; F:GO:0003712; F:GO:0003730; F:GO:0005515; F:GO:0046872; C:GO:0005654; C:GO:0005737	P:regulation of transcription, DNA-templated; P:transcription initiation from RNA polymerase II promoter; P:RNA splicing; P:mRNA stabilization; P:regulation of signal transduction by p53 class mediator; F:DNA binding; F:transcription coregulator activity; F:mRNA 3'-UTR binding; F:protein binding; F:metal ion binding; C:nucleoplasm; C:cytoplasm
ORTHOMCL1752	4.99E-57	Chimera of Tropomodulin-1 and Leiomodin-1 Actin-Binding Site 2 (TL1 ABS2)	P:GO:0008344; P:GO:0030049; P:GO:0030239; P:GO:0045010; P:GO:0051694; P:GO:0070307; F:GO:0005523; F:GO:0051015; C:GO:0005829; C:GO:0005865; C:GO:0005884; C:GO:0008180; C:GO:0016020; C:GO:0030863	P:adult locomotory behavior; P:muscle filament sliding; P:myofibril assembly; P:actin nucleation; P:pointed-end actin filament capping; P:lens fiber cell development; F:tropomyosin binding; F:actin filament binding; C:cytosol; C:striated muscle thin filament; C:actin filament; C:COP9 signalosome; C:membrane; C:cortical cytoskeleton
ORTHOMCL1753	8.59E-37	Solution structure of the fifth crystall domain of the non-lens protein, Absent in melanoma 1	F:GO:0030246	F:carbohydrate binding
ORTHOMCL1755	0.0	Structure of RNA polymerase I at 2.8 A resolution	P:GO:0042790; F:GO:0001054; F:GO:0005515; F:GO:1990841; C:GO:0005736	P:nucleolar large rRNA transcription by RNA polymerase I; F:RNA polymerase I activity; F:protein binding; F:promoter-specific chromatin binding; C:RNA polymerase I complex
ORTHOMCL176	0.0	Mouse Semaphorin 3A, domains Sema-PSI-IG	P:GO:0002027; P:GO:0006915; P:GO:0007413; P:GO:0010633; P:GO:0021612; P:GO:0021637; P:GO:0021772; P:GO:0021785; P:GO:0021828; P:GO:0036486; P:GO:0048843; P:GO:0050919; P:GO:0060385; P:GO:0060666; P:GO:0061549; P:GO:0061551; P:GO:0097490; P:GO:0097491; P:GO:0150020; P:GO:1902287; P:GO:1903045; P:GO:1903375; P:GO:2000020; P:GO:2001224; F:GO:0030215; F:GO:0038191; F:GO:0045499; C:GO:0005615; C:GO:00…	P:regulation of heart rate; P:apoptotic process; P:axonal fasciculation; P:negative regulation of epithelial cell migration; P:facial nerve structural organization; P:trigeminal nerve structural organization; P:olfactory bulb development; P:branchiomotor neuron axon guidance; P:gonadotrophin-releasing hormone neuronal migration to the hypothalamus; P:ventral trunk neural crest cell migration; P:n…
ORTHOMCL1762	1.18E-44	ERBIN PDZ domain bound to a phage-derived peptide	P:GO:0006605; P:GO:0007155; P:GO:0007173; P:GO:0007229; P:GO:0032088; P:GO:0032495; P:GO:0032496; P:GO:0038128; P:GO:0045104; P:GO:0045175; P:GO:0045197; P:GO:0046579; P:GO:0070433; P:GO:0071356; P:GO:0071638; P:GO:0099072; F:GO:0005176; F:GO:0005200; C:GO:0005604; C:GO:0005737; C:GO:0009925; C:GO:0016607; C:GO:0030056; C:GO:0031965; C:GO:0098978	P:protein targeting; P:cell adhesion; P:epidermal growth factor receptor signaling pathway; P:integrin-mediated signaling pathway; P:negative regulation of NF-kappaB transcription factor activity; P:response to muramyl dipeptide; P:response to lipopolysaccharide; P:ERBB2 signaling pathway; P:intermediate filament cytoskeleton organization; P:basal protein localization; P:establishment or maintena…
ORTHOMCL1769	1.27E-75	Solution Structure of RCL	P:GO:0009116; P:GO:0009117; P:GO:0009159; P:GO:0030307; P:GO:0030855; F:GO:0042803; F:GO:0070694; C:GO:0005634; C:GO:0005737	P:nucleoside metabolic process; P:nucleotide metabolic process; P:deoxyribonucleoside monophosphate catabolic process; P:positive regulation of cell growth; P:epithelial cell differentiation; F:protein homodimerization activity; F:deoxyribonucleoside 5'-monophosphate N-glycosidase activity; C:nucleus; C:cytoplasm
ORTHOMCL1773	1.54E-32	The Structure of Physarum polycephalum cytochrome b5 reductase	P:GO:0055114; F:GO:0000166; F:GO:0004128; F:GO:0016491; C:GO:0016020; C:GO:0016021	P:obsolete oxidation-reduction process; F:nucleotide binding; F:cytochrome-b5 reductase activity, acting on NAD(P)H; F:oxidoreductase activity; C:membrane; C:integral component of membrane
ORTHOMCL1777	2.68E-121	Crystal structure of human Tim44 C-terminal domain	P:GO:0030150; F:GO:0005524; F:GO:0051087; C:GO:0005743; C:GO:0005759	P:protein import into mitochondrial matrix; F:ATP binding; F:chaperone binding; C:mitochondrial inner membrane; C:mitochondrial matrix
ORTHOMCL1778	3.38E-168	Crystal structure of KANK2 ankyrin repeats	P:GO:0000122; P:GO:0006915; P:GO:0008285; P:GO:0033147; P:GO:0035023; P:GO:0043069; P:GO:0070563; P:GO:0072073; P:GO:0090521; P:GO:2000134; F:GO:0005515; C:GO:0005739	P:negative regulation of transcription by RNA polymerase II; P:apoptotic process; P:negative regulation of cell population proliferation; P:negative regulation of intracellular estrogen receptor signaling pathway; P:regulation of Rho protein signal transduction; P:negative regulation of programmed cell death; P:negative regulation of vitamin D receptor signaling pathway; P:kidney epithelium devel…
ORTHOMCL1786	23.7	Solution structure of the Zinc finger, C3HC4 type (RING finger) domain of RING finger protein 126	P:GO:0006511; P:GO:0006513; P:GO:0016567; P:GO:0042059; P:GO:0042127; P:GO:0042147; P:GO:0043161; P:GO:0043162; P:GO:0070534; P:GO:0070936; P:GO:0071629; F:GO:0005154; F:GO:0005515; F:GO:0016740; F:GO:0046872; F:GO:0061630; C:GO:0005634; C:GO:0005654; C:GO:0005737; C:GO:0005829	P:ubiquitin-dependent protein catabolic process; P:protein monoubiquitination; P:protein ubiquitination; P:negative regulation of epidermal growth factor receptor signaling pathway; P:regulation of cell population proliferation; P:retrograde transport, endosome to Golgi; P:proteasome-mediated ubiquitin-dependent protein catabolic process; P:ubiquitin-dependent protein catabolic process via the mu…
ORTHOMCL1788	0.0	HRobo2 ectodomain	P:GO:0001656; P:GO:0001657; P:GO:0003148; P:GO:0003180; P:GO:0003184; P:GO:0003272; P:GO:0007156; P:GO:0016199; P:GO:0021891; P:GO:0031290; P:GO:0032870; P:GO:0035481; P:GO:0035904; P:GO:0050772; P:GO:0050925; P:GO:0051964; P:GO:0060412; P:GO:0061364; F:GO:0008046; F:GO:0042802; C:GO:0009986; C:GO:0030673	P:metanephros development; P:ureteric bud development; P:outflow tract septum morphogenesis; P:aortic valve morphogenesis; P:pulmonary valve morphogenesis; P:endocardial cushion formation; P:homophilic cell adhesion via plasma membrane adhesion molecules; P:axon midline choice point recognition; P:olfactory bulb interneuron development; P:retinal ganglion cell axon guidance; P:cellular response t…
ORTHOMCL1794	3.01E-96	Crystal Structure of Trimeric gC1q Domain of Human C1QTNF5 associated with Late-onset Retinal Macular Degeneration	P:GO:0009306; P:GO:0048839; F:GO:0042802; C:GO:0005581; C:GO:0005615; C:GO:0005923; C:GO:0016324; C:GO:0016328; C:GO:0030133; C:GO:0042995	P:protein secretion; P:inner ear development; F:identical protein binding; C:collagen trimer; C:extracellular space; C:bicellular tight junction; C:apical plasma membrane; C:lateral plasma membrane; C:transport vesicle; C:cell projection
ORTHOMCL1796	0.00000566	In cellulo Crystal Structure of PAK4 in complex with Inka	P:GO:0001558; P:GO:0007010; P:GO:0007049; P:GO:0016477; P:GO:0031098; P:GO:0032147; P:GO:0045766; P:GO:0060996; P:GO:0071407; P:GO:0071901; P:GO:0098609; P:GO:2000352; F:GO:0005524; F:GO:0019901; F:GO:0030291; F:GO:0106310; F:GO:0106311; C:GO:0005634; C:GO:0005794	P:regulation of cell growth; P:cytoskeleton organization; P:cell cycle; P:cell migration; P:stress-activated protein kinase signaling cascade; P:activation of protein kinase activity; P:positive regulation of angiogenesis; P:dendritic spine development; P:cellular response to organic cyclic compound; P:negative regulation of protein serine/threonine kinase activity; P:cell-cell adhesion; P:negati…
ORTHOMCL1798	0.0	Human HMT1 hnRNP methyltransferase-like protein 6 (S. cerevisiae)	P:GO:0000122; P:GO:0006284; P:GO:0010821; P:GO:0016032; P:GO:0019919; P:GO:0031064; P:GO:0034970; P:GO:0043985; P:GO:0045652; P:GO:0051572; P:GO:0090398; P:GO:1901796; F:GO:0003682; F:GO:0035241; F:GO:0035242; F:GO:0042393; F:GO:0044020; F:GO:0070611; F:GO:0070612; C:GO:0005654; C:GO:0005730	P:negative regulation of transcription by RNA polymerase II; P:base-excision repair; P:regulation of mitochondrion organization; P:viral process; P:peptidyl-arginine methylation, to asymmetrical-dimethyl arginine; P:negative regulation of histone deacetylation; P:histone H3-R2 methylation; P:histone H4-R3 methylation; P:regulation of megakaryocyte differentiation; P:negative regulation of histone…
ORTHOMCL180	4e-28	Solution structure of the human MAN1 C-terminal domain (residues 655- 775)	P:GO:0006998; P:GO:0030512; P:GO:0030514; P:GO:0032926; F:GO:0005515; F:GO:0031490; C:GO:0005639	P:nuclear envelope organization; P:negative regulation of transforming growth factor beta receptor signaling pathway; P:negative regulation of BMP signaling pathway; P:negative regulation of activin receptor signaling pathway; F:protein binding; F:chromatin DNA binding; C:integral component of nuclear inner membrane
ORTHOMCL1802	1.21E-70	Crystal structure of the TPR domain of Rrp5	P:GO:0000447; P:GO:0000472; P:GO:0000480; P:GO:0031167; P:GO:0034463; F:GO:0008266; F:GO:0034511; F:GO:0034512; F:GO:0042134; C:GO:0005730; C:GO:0032040	P:endonucleolytic cleavage in ITS1 to separate SSU-rRNA from 5.8S rRNA and LSU-rRNA from tricistronic rRNA transcript (SSU-rRNA, 5.8S rRNA, LSU-rRNA); P:endonucleolytic cleavage to generate mature 5'-end of SSU-rRNA from (SSU-rRNA, 5.8S rRNA, LSU-rRNA); P:endonucleolytic cleavage in 5'-ETS of tricistronic rRNA transcript (SSU-rRNA, 5.8S rRNA, LSU-rRNA); P:rRNA methylation; P:90S preribosome assem…
ORTHOMCL1812	2.11E-25	Aart, a six finger zinc finger designed to recognize ANN triplets	P:GO:0006357; F:GO:0003677	P:regulation of transcription by RNA polymerase II; F:DNA binding
ORTHOMCL1819	5.67E-66	Crystal structure of an anaplastic lymphoma kinase-derived neuroblastoma tumor antigen bound to the Human Major Histocompatibility Complex Class I molecule HLA-A*0101	P:GO:0001916; P:GO:0002419; P:GO:0002485; P:GO:0002486; P:GO:0002726; P:GO:0016045; P:GO:0019221; P:GO:0019731; P:GO:0032729; P:GO:0042270; P:GO:0042590; P:GO:0050830; P:GO:0050852; P:GO:2000566; P:GO:2000568; F:GO:0030881; F:GO:0042605; F:GO:0042608; F:GO:0042610; F:GO:0046977; F:GO:0062061; C:GO:0005797; C:GO:0009986; C:GO:0010008; C:GO:0030659; C:GO:0042612; C:GO:0042824; C:GO:0070971	P:positive regulation of T cell mediated cytotoxicity; P:T cell mediated cytotoxicity directed against tumor cell target; P:antigen processing and presentation of endogenous peptide antigen via MHC class I via ER pathway, TAP-dependent; P:antigen processing and presentation of endogenous peptide antigen via MHC class I via ER pathway, TAP-independent; P:positive regulation of T cell cytokine prod…
ORTHOMCL1825	6.63E-78	Crystal structure of A2AAR-BRIL in complex with the antagonist ZM241385 produced from Pichia pastoris	P:GO:0001963; P:GO:0001973; P:GO:0001975; P:GO:0006355; P:GO:0006469; P:GO:0006909; P:GO:0006968; P:GO:0007189; P:GO:0007205; P:GO:0007596; P:GO:0007600; P:GO:0007626; P:GO:0008285; P:GO:0014049; P:GO:0014057; P:GO:0014061; P:GO:0031000; P:GO:0032230; P:GO:0035810; P:GO:0035815; P:GO:0040013; P:GO:0042311; P:GO:0042493; P:GO:0042755; P:GO:0043116; P:GO:0043154; P:GO:0043524; P:GO:0045938; P:GO:00…	P:synaptic transmission, dopaminergic; P:G protein-coupled adenosine receptor signaling pathway; P:response to amphetamine; P:regulation of transcription, DNA-templated; P:negative regulation of protein kinase activity; P:phagocytosis; P:cellular defense response; P:adenylate cyclase-activating G protein-coupled receptor signaling pathway; P:protein kinase C-activating G protein-coupled receptor …
ORTHOMCL1826	2.64E-104	GDP-Bound Rab23 GTPase crystallized in C222(1) space group	P:GO:0000045; P:GO:0001843; P:GO:0006968; P:GO:0008589; P:GO:0021513; P:GO:0021904; P:GO:0042308; P:GO:0042733; P:GO:0045861; P:GO:0046039; P:GO:0060271; P:GO:0097094; F:GO:0003924; F:GO:0005525; C:GO:0005776; C:GO:0005813; C:GO:0005829; C:GO:0005886; C:GO:0010008; C:GO:0030054; C:GO:0030670	P:autophagosome assembly; P:neural tube closure; P:cellular defense response; P:regulation of smoothened signaling pathway; P:spinal cord dorsal/ventral patterning; P:dorsal/ventral neural tube patterning; P:negative regulation of protein import into nucleus; P:embryonic digit morphogenesis; P:negative regulation of proteolysis; P:GTP metabolic process; P:cilium assembly; P:craniofacial suture mo…
ORTHOMCL1831	3.67E-33	Structure of KIBRA and LATS1 Complex	P:GO:0000122; P:GO:0016477; P:GO:0035331; P:GO:0043410; P:GO:0046621; F:GO:0003713; F:GO:0019900; F:GO:0030674; C:GO:0005634; C:GO:0005829; C:GO:0032587; C:GO:0032991; C:GO:0048471	P:negative regulation of transcription by RNA polymerase II; P:cell migration; P:negative regulation of hippo signaling; P:positive regulation of MAPK cascade; P:negative regulation of organ growth; F:transcription coactivator activity; F:kinase binding; F:protein-macromolecule adaptor activity; C:nucleus; C:cytosol; C:ruffle membrane; C:protein-containing complex; C:perinuclear region of cytopla…
ORTHOMCL1833	0.0	Motor domains from human cytoplasmic dynein-1 in the phi-particle conformation	P:GO:0000226; P:GO:0010564; P:GO:0046907; P:GO:0048518; P:GO:0051656; F:GO:0005515; C:GO:0005737; C:GO:0015630	P:microtubule cytoskeleton organization; P:regulation of cell cycle process; P:intracellular transport; P:positive regulation of biological process; P:establishment of organelle localization; F:protein binding; C:cytoplasm; C:microtubule cytoskeleton
ORTHOMCL1839	6.87E-93	Structure of the DNA-bound T-box domain of human TBX1, a transcription factor associated with the DiGeorge syndrome	P:GO:0000122; P:GO:0001525; P:GO:0001708; P:GO:0001755; P:GO:0001934; P:GO:0001945; P:GO:0002053; P:GO:0003148; P:GO:0007368; P:GO:0007498; P:GO:0007605; P:GO:0009952; P:GO:0021644; P:GO:0030855; P:GO:0030878; P:GO:0035176; P:GO:0035909; P:GO:0042473; P:GO:0042474; P:GO:0042693; P:GO:0043410; P:GO:0043587; P:GO:0044344; P:GO:0045596; P:GO:0045944; P:GO:0048384; P:GO:0048538; P:GO:0048703; P:GO:00…	P:negative regulation of transcription by RNA polymerase II; P:angiogenesis; P:cell fate specification; P:neural crest cell migration; P:positive regulation of protein phosphorylation; P:lymph vessel development; P:positive regulation of mesenchymal cell proliferation; P:outflow tract septum morphogenesis; P:determination of left/right symmetry; P:mesoderm development; P:sensory perception of sou…
ORTHOMCL1847	0.0000000000266	Crystal Structure of Atlastin from Drosophila melanogaster	P:GO:0006996; P:GO:0010256; P:GO:0048731; P:GO:0051128; F:GO:0000166; C:GO:0005783; C:GO:0031090; C:GO:0031984	P:organelle organization; P:endomembrane system organization; P:system development; P:regulation of cellular component organization; F:nucleotide binding; C:endoplasmic reticulum; C:organelle membrane; C:organelle subcompartment
ORTHOMCL185	8.92E-25	Solution NMR structure of histone H2A-H2B mono-ubiquitylated at H2A Lys15 in complex with RNF169 (653-708)	P:GO:0016567; P:GO:2000780; F:GO:0016740; F:GO:0031491; F:GO:0046872; F:GO:0070530; C:GO:0005730; C:GO:0005829; C:GO:0016604; C:GO:0035861	P:protein ubiquitination; P:negative regulation of double-strand break repair; F:transferase activity; F:nucleosome binding; F:metal ion binding; F:K63-linked polyubiquitin modification-dependent protein binding; C:nucleolus; C:cytosol; C:nuclear body; C:site of double-strand break
ORTHOMCL1852	3.59E-107	Crystal structure of human envoplakin plakin repeat domain	P:GO:0018149; P:GO:0042060; P:GO:0045104; P:GO:0070268; F:GO:0005198; F:GO:0019215; C:GO:0001533; C:GO:0005829; C:GO:0005882; C:GO:0030057	P:peptide cross-linking; P:wound healing; P:intermediate filament cytoskeleton organization; P:cornification; F:structural molecule activity; F:intermediate filament binding; C:cornified envelope; C:cytosol; C:intermediate filament; C:desmosome
ORTHOMCL1860	0.0000000000000895	Structure of APUM23-deletion-of-insert-region-GGAAUUGACGG	P:GO:0000056; P:GO:0000447; P:GO:0000472; P:GO:0000480; P:GO:0006417; P:GO:0009744; P:GO:0009749; P:GO:0010252; F:GO:0003723; C:GO:0005634; C:GO:0005730; C:GO:0030686; C:GO:0030688	P:ribosomal small subunit export from nucleus; P:endonucleolytic cleavage in ITS1 to separate SSU-rRNA from 5.8S rRNA and LSU-rRNA from tricistronic rRNA transcript (SSU-rRNA, 5.8S rRNA, LSU-rRNA); P:endonucleolytic cleavage to generate mature 5'-end of SSU-rRNA from (SSU-rRNA, 5.8S rRNA, LSU-rRNA); P:endonucleolytic cleavage in 5'-ETS of tricistronic rRNA transcript (SSU-rRNA, 5.8S rRNA, LSU-rRN…
ORTHOMCL1873	8.2E-22	Solution structure of the LIM domain of human Cysteine-rich protein 2	F:GO:0005515; F:GO:0008270	F:protein binding; F:zinc ion binding
ORTHOMCL1874	0.205	Model of human carcinoembryonic antigen by homology modelling and curve-fitting to experimental solution scattering data	P:GO:0006915; P:GO:0007155; P:GO:0007156; P:GO:0007157; P:GO:0010832; P:GO:0034109; P:GO:0043066; P:GO:0050900; P:GO:2000811; F:GO:0005515; F:GO:0034235; F:GO:0042802; F:GO:0042803; C:GO:0005576; C:GO:0005886; C:GO:0005887; C:GO:0009986; C:GO:0016020; C:GO:0016323; C:GO:0016324; C:GO:0031225; C:GO:0070062; C:GO:0071575	P:apoptotic process; P:cell adhesion; P:homophilic cell adhesion via plasma membrane adhesion molecules; P:heterophilic cell-cell adhesion via plasma membrane cell adhesion molecules; P:negative regulation of myotube differentiation; P:homotypic cell-cell adhesion; P:negative regulation of apoptotic process; P:leukocyte migration; P:negative regulation of anoikis; F:protein binding; F:GPI anchor …
ORTHOMCL1880	0.0000000000000266	Human PRDM9 allele-A ZnF Domain with Associated Recombination Hotspot DNA Sequence II	P:GO:0006311; P:GO:0010845; P:GO:0016584; P:GO:0080182; P:GO:0097676; P:GO:0097692; P:GO:2001255; F:GO:0000976; F:GO:0010844; F:GO:0042800; F:GO:0046975; C:GO:0005634	P:meiotic gene conversion; P:positive regulation of reciprocal meiotic recombination; P:nucleosome positioning; P:histone H3-K4 trimethylation; P:histone H3-K36 dimethylation; P:histone H3-K4 monomethylation; P:positive regulation of histone H3-K36 trimethylation; F:transcription regulatory region sequence-specific DNA binding; F:recombination hotspot binding; F:histone methyltransferase activity…
ORTHOMCL1882	0.0000000000000148	Solution structure of the zf-B_box domain from human Tripartite motif protein 41	P:GO:0016567; P:GO:0051091; P:GO:0071222; P:GO:0071225; F:GO:0008270; F:GO:0042802; F:GO:0061630; C:GO:0005730; C:GO:0005737; C:GO:0016604	P:protein ubiquitination; P:positive regulation of DNA-binding transcription factor activity; P:cellular response to lipopolysaccharide; P:cellular response to muramyl dipeptide; F:zinc ion binding; F:identical protein binding; F:ubiquitin protein ligase activity; C:nucleolus; C:cytoplasm; C:nuclear body
ORTHOMCL1885	3.8E-39	The Structure of the Cyclin T-binding domain of Hexim1 reveals the molecular basis for regulation of transcription elongation	P:GO:0000122; P:GO:0002218; P:GO:0007507; P:GO:0032897; P:GO:0034244; P:GO:0045736; P:GO:1901798; F:GO:0004861; F:GO:0042802; F:GO:0097322; F:GO:0106140; C:GO:0005654; C:GO:0005737; C:GO:0120259	P:negative regulation of transcription by RNA polymerase II; P:activation of innate immune response; P:heart development; P:negative regulation of viral transcription; P:negative regulation of transcription elongation from RNA polymerase II promoter; P:negative regulation of cyclin-dependent protein serine/threonine kinase activity; P:positive regulation of signal transduction by p53 class mediat…
ORTHOMCL1886	7.33E-27	Alternative model of the MAGE-G1 NSE-1 complex	P:GO:0006281; P:GO:0031398; P:GO:0034644; P:GO:0072711; F:GO:0046983; C:GO:0005654; C:GO:0030915	P:DNA repair; P:positive regulation of protein ubiquitination; P:cellular response to UV; P:cellular response to hydroxyurea; F:protein dimerization activity; C:nucleoplasm; C:Smc5-Smc6 complex
ORTHOMCL1892	0.000000000299	Solution structure of the homeobox domain of Homeobox protein BarH-like 1	P:GO:0006357; P:GO:0048731; F:GO:0000977; F:GO:0001228; C:GO:0005634	P:regulation of transcription by RNA polymerase II; P:system development; F:RNA polymerase II transcription regulatory region sequence-specific DNA binding; F:DNA-binding transcription activator activity, RNA polymerase II-specific; C:nucleus
ORTHOMCL1900	6.54E-73	Structure of the DNA-bound T-box domain of human TBX1, a transcription factor associated with the DiGeorge syndrome	P:GO:0000122; P:GO:0001525; P:GO:0001708; P:GO:0001755; P:GO:0001934; P:GO:0001945; P:GO:0002053; P:GO:0003148; P:GO:0007368; P:GO:0007498; P:GO:0007605; P:GO:0009952; P:GO:0021644; P:GO:0030855; P:GO:0030878; P:GO:0035176; P:GO:0035909; P:GO:0042473; P:GO:0042474; P:GO:0042693; P:GO:0043410; P:GO:0043587; P:GO:0044344; P:GO:0045596; P:GO:0045944; P:GO:0048384; P:GO:0048538; P:GO:0048703; P:GO:00…	P:negative regulation of transcription by RNA polymerase II; P:angiogenesis; P:cell fate specification; P:neural crest cell migration; P:positive regulation of protein phosphorylation; P:lymph vessel development; P:positive regulation of mesenchymal cell proliferation; P:outflow tract septum morphogenesis; P:determination of left/right symmetry; P:mesoderm development; P:sensory perception of sou…
ORTHOMCL1901	0.00000995	Crystal structure of TSP1 domain from CCN3	P:GO:0001525; P:GO:0002062; P:GO:0010468; P:GO:0010761; P:GO:0010832; P:GO:0014909; P:GO:0030308; P:GO:0033627; P:GO:0035767; P:GO:0044342; P:GO:0045747; P:GO:0046676; P:GO:0048659; P:GO:0050728; P:GO:0060392; P:GO:0060548; P:GO:0061484; P:GO:0071603; P:GO:0090027; P:GO:1901223; P:GO:1902731; P:GO:1904057; P:GO:1990523; F:GO:0005112; F:GO:0005178; F:GO:0008083; F:GO:0008201; C:GO:0005576; C:GO:00…	P:angiogenesis; P:chondrocyte differentiation; P:regulation of gene expression; P:fibroblast migration; P:negative regulation of myotube differentiation; P:smooth muscle cell migration; P:negative regulation of cell growth; P:cell adhesion mediated by integrin; P:endothelial cell chemotaxis; P:type B pancreatic cell proliferation; P:positive regulation of Notch signaling pathway; P:negative regul…
ORTHOMCL1904	0.00000000000000188	Biophysical and structural characterization of the thermostable WD40 domain of a prokaryotic protein, Thermomonospora curvata PkwA	F:GO:0016740	F:transferase activity
ORTHOMCL1912	9.11E-63	CHuman-D02 Nucleosome Core Particle with biotin-streptavidin label	P:GO:0006325; F:GO:0003677; F:GO:0019899; C:GO:0000786; C:GO:0005634	P:chromatin organization; F:DNA binding; F:enzyme binding; C:nucleosome; C:nucleus
ORTHOMCL1925	2.24E-153	Structure of MLK1 kinase domain with leucine zipper 1	P:GO:0007256; P:GO:0007257; P:GO:0043065; P:GO:0046777; F:GO:0004706; F:GO:0004708; F:GO:0005524; F:GO:0042803	P:activation of JNKK activity; P:activation of JUN kinase activity; P:positive regulation of apoptotic process; P:protein autophosphorylation; F:JUN kinase kinase kinase activity; F:MAP kinase kinase activity; F:ATP binding; F:protein homodimerization activity
ORTHOMCL1937	6.04E-26	Solution structure of three tandem repeats of zf-C2H2 domains from human Kruppel-like factor 5	P:GO:0099156; P:GO:1902895; F:GO:0000978; F:GO:0001228; F:GO:0005515; C:GO:0005654; C:GO:0005794	P:cell-cell signaling via exosome; P:positive regulation of pri-miRNA transcription by RNA polymerase II; F:RNA polymerase II cis-regulatory region sequence-specific DNA binding; F:DNA-binding transcription activator activity, RNA polymerase II-specific; F:protein binding; C:nucleoplasm; C:Golgi apparatus
ORTHOMCL1941	2.7E-102	Myotubularin-related protein 2	P:GO:0048523; P:GO:0060304; F:GO:0004438; F:GO:0005515; F:GO:0052629; C:GO:0005634; C:GO:0005829; C:GO:0012505; C:GO:0016020; C:GO:0031410; C:GO:0042995; C:GO:0045202	P:negative regulation of cellular process; P:regulation of phosphatidylinositol dephosphorylation; F:phosphatidylinositol-3-phosphatase activity; F:protein binding; F:phosphatidylinositol-3,5-bisphosphate 3-phosphatase activity; C:nucleus; C:cytosol; C:endomembrane system; C:membrane; C:cytoplasmic vesicle; C:cell projection; C:synapse
ORTHOMCL1944	0.0	Human butyrylcholinesterase in complex with N-((1-(2,3-dihydro-1H-inden-2-yl)piperidin-3-yl)methyl)-N-(2-methoxyethyl)-2-naphthamide	P:GO:0007612; P:GO:0008285; P:GO:0014016; P:GO:0019695; P:GO:0042493; P:GO:0043279; P:GO:0050783; P:GO:0050805; P:GO:0051384; P:GO:0051593; F:GO:0001540; F:GO:0003990; F:GO:0019899; F:GO:0033265; F:GO:0042802; C:GO:0005615; C:GO:0005641; C:GO:0005788; C:GO:0016020	P:learning; P:negative regulation of cell population proliferation; P:neuroblast differentiation; P:choline metabolic process; P:response to drug; P:response to alkaloid; P:cocaine metabolic process; P:negative regulation of synaptic transmission; P:response to glucocorticoid; P:response to folic acid; F:amyloid-beta binding; F:acetylcholinesterase activity; F:enzyme binding; F:choline binding; F…
ORTHOMCL1952	0.0	Structure and Allostery of the PKA RIIb Tetrameric Holoenzyme	P:GO:0006631; P:GO:0007612; P:GO:0010738; P:GO:0043949; P:GO:0050804; P:GO:0097332; P:GO:0097338; P:GO:2000480; F:GO:0004862; F:GO:0019904; F:GO:0030552; F:GO:0031625; F:GO:0034236; C:GO:0005813; C:GO:0005886; C:GO:0005952; C:GO:0043025; C:GO:0043197; C:GO:0043198; C:GO:0045121; C:GO:0048471; C:GO:0097546; C:GO:0098978	P:fatty acid metabolic process; P:learning; P:regulation of protein kinase A signaling; P:regulation of cAMP-mediated signaling; P:modulation of chemical synaptic transmission; P:response to antipsychotic drug; P:response to clozapine; P:negative regulation of cAMP-dependent protein kinase activity; F:cAMP-dependent protein kinase inhibitor activity; F:protein domain specific binding; F:cAMP bind…
ORTHOMCL1964	3.08E-35	DETERMINATION OF THE THREE-DIMENSIONAL STRUCTURE OF THE ANTENNAPEDIA HOMEODOMAIN FROM DROSOPHILA IN SOLUTION BY 1H NUCLEAR MAGNETIC RESONANCE SPECTROSCOPY	P:GO:0000122; P:GO:0007383; P:GO:0007384; P:GO:0007494; P:GO:0007507; P:GO:0009948; P:GO:0014019; P:GO:0042694; P:GO:0045944; P:GO:0048542; P:GO:0050767; F:GO:0000978; F:GO:0000981; F:GO:0005515; C:GO:0005634; C:GO:0005737	P:negative regulation of transcription by RNA polymerase II; P:specification of segmental identity, antennal segment; P:specification of segmental identity, thorax; P:midgut development; P:heart development; P:anterior/posterior axis specification; P:neuroblast development; P:muscle cell fate specification; P:positive regulation of transcription by RNA polymerase II; P:lymph gland development; P:…
ORTHOMCL197	2.53E-72	Structure of the human ER membrane protein complex in a lipid nanodisc	P:GO:0001938; P:GO:0010595; P:GO:0045766; P:GO:1900745; C:GO:0005576; C:GO:0072546	P:positive regulation of endothelial cell proliferation; P:positive regulation of endothelial cell migration; P:positive regulation of angiogenesis; P:positive regulation of p38MAPK cascade; C:extracellular region; C:EMC complex
ORTHOMCL1973	8.05E-150	Solution Structure of the 30 SCR domains of human Complement Receptor 1	P:GO:0002698; P:GO:0030449; P:GO:0050777; P:GO:0050794; P:GO:0051239; P:GO:0060255; C:GO:0016020	P:negative regulation of immune effector process; P:regulation of complement activation; P:negative regulation of immune response; P:regulation of cellular process; P:regulation of multicellular organismal process; P:regulation of macromolecule metabolic process; C:membrane
ORTHOMCL198	0.0	Human Mitochondrial Nad(P)-Dependent Malic Enzyme	P:GO:0006090; P:GO:0006099; P:GO:0006108; P:GO:0022900; P:GO:1902031; F:GO:0004471; F:GO:0004473; F:GO:0008948; F:GO:0009055; F:GO:0046872; F:GO:0051287; C:GO:0005759	P:pyruvate metabolic process; P:tricarboxylic acid cycle; P:malate metabolic process; P:electron transport chain; P:regulation of NADP metabolic process; F:malate dehydrogenase (decarboxylating) (NAD+) activity; F:malate dehydrogenase (decarboxylating) (NADP+) activity; F:oxaloacetate decarboxylase activity; F:electron transfer activity; F:metal ion binding; F:NAD binding; C:mitochondrial matrix
ORTHOMCL1983	1.01E-28	Solution structure of the homeobox domain of Homeobox protein BarH-like 1	P:GO:0009952; P:GO:0030178; P:GO:0030855; P:GO:0045944; P:GO:0048536; P:GO:0055123; F:GO:0000977; F:GO:0001228; C:GO:0005634	P:anterior/posterior pattern specification; P:negative regulation of Wnt signaling pathway; P:epithelial cell differentiation; P:positive regulation of transcription by RNA polymerase II; P:spleen development; P:digestive system development; F:RNA polymerase II transcription regulatory region sequence-specific DNA binding; F:DNA-binding transcription activator activity, RNA polymerase II-specific…
ORTHOMCL199	3.09E-36	Crystal structure of the KH1 domain of human RNA-binding E3 ubiquitin-protein ligase MEX-3C complex with RNA	P:GO:0016567; P:GO:0045598; P:GO:0097009; F:GO:0003723; F:GO:0005515; F:GO:0061630; C:GO:0005634	P:protein ubiquitination; P:regulation of fat cell differentiation; P:energy homeostasis; F:RNA binding; F:protein binding; F:ubiquitin protein ligase activity; C:nucleus
ORTHOMCL1992	1.07E-23	3B4 in complex with CXCL13 - 3B4-CXCL13	P:GO:0002467; P:GO:0002518; P:GO:0002544; P:GO:0002920; P:GO:0007186; P:GO:0007204; P:GO:0007267; P:GO:0010820; P:GO:0030593; P:GO:0031640; P:GO:0033625; P:GO:0033634; P:GO:0035754; P:GO:0042742; P:GO:0045765; P:GO:0061844; P:GO:0070098; P:GO:0071222; P:GO:0090630; P:GO:2000545; F:GO:0008009; F:GO:0008201; F:GO:0017134; F:GO:0031724; F:GO:0031735; F:GO:0048248; C:GO:0005615	P:germinal center formation; P:lymphocyte chemotaxis across high endothelial venule; P:chronic inflammatory response; P:regulation of humoral immune response; P:G protein-coupled receptor signaling pathway; P:positive regulation of cytosolic calcium ion concentration; P:cell-cell signaling; P:positive regulation of T cell chemotaxis; P:neutrophil chemotaxis; P:killing of cells of other organism; …
ORTHOMCL1999	1.07E-29	Structure of the DCC-Draxin complex	P:GO:0007411; P:GO:0048522; C:GO:0005886	P:axon guidance; P:positive regulation of cellular process; C:plasma membrane
ORTHOMCL2018	4.6E-144	Cryo-EM structure of microtubule-bound Kif7 in the ADP state	P:GO:0007018; P:GO:0045879; P:GO:0045880; F:GO:0000166; F:GO:0003777; F:GO:0008017; F:GO:0016887; C:GO:0005871; C:GO:0005874; C:GO:0036064; C:GO:0097542	P:microtubule-based movement; P:negative regulation of smoothened signaling pathway; P:positive regulation of smoothened signaling pathway; F:nucleotide binding; F:microtubule motor activity; F:microtubule binding; F:ATPase activity; C:kinesin complex; C:microtubule; C:ciliary basal body; C:ciliary tip
ORTHOMCL2019	4.73E-165	Crystal structure of the catalytic domain of human inositol 1,4,5-trisphosphate 3-kinase C	P:GO:0032958; P:GO:0046854; F:GO:0000828; F:GO:0005516; F:GO:0005524; F:GO:0008440; C:GO:0005829; C:GO:0016607	P:inositol phosphate biosynthetic process; P:phosphatidylinositol phosphorylation; F:inositol hexakisphosphate kinase activity; F:calmodulin binding; F:ATP binding; F:inositol-1,4,5-trisphosphate 3-kinase activity; C:cytosol; C:nuclear speck
ORTHOMCL2038	0.000000000025	Crystal structure of the heterodimeric GEF Mon1-Ccz1 in complex with Ypt7	C:GO:0005737; C:GO:0016020; C:GO:0043227	C:cytoplasm; C:membrane; C:membrane-bounded organelle
ORTHOMCL2043	0.165	Crystal Structure of alpha1,3-Fucosyltransferase	P:GO:0006486; P:GO:0009103; P:GO:0036065; F:GO:0008417; F:GO:0016740; F:GO:0016757; F:GO:0017083; F:GO:0042802; F:GO:0042806; C:GO:0005737; C:GO:0016020	P:protein glycosylation; P:lipopolysaccharide biosynthetic process; P:fucosylation; F:fucosyltransferase activity; F:transferase activity; F:transferase activity, transferring glycosyl groups; F:4-galactosyl-N-acetylglucosaminide 3-alpha-L-fucosyltransferase activity; F:identical protein binding; F:fucose binding; C:cytoplasm; C:membrane
ORTHOMCL2045	2.65E-101	CmouseZFP568-ZnF1-11 in complex with DNA	P:GO:0000122; P:GO:0010646; P:GO:0022007; P:GO:0060028; P:GO:0060669; F:GO:0000976; F:GO:0001222; C:GO:0005634	P:negative regulation of transcription by RNA polymerase II; P:regulation of cell communication; P:convergent extension involved in neural plate elongation; P:convergent extension involved in axis elongation; P:embryonic placenta morphogenesis; F:transcription regulatory region sequence-specific DNA binding; F:transcription corepressor binding; C:nucleus
ORTHOMCL2046	0.0	Crystal structure of FKRP in complex with Ba ion	P:GO:0016485; P:GO:0035269; F:GO:0002162; F:GO:0016740; C:GO:0000139; C:GO:0005615; C:GO:0005654; C:GO:0005791; C:GO:0005829; C:GO:0016021; C:GO:0042383	P:protein processing; P:protein O-linked mannosylation; F:dystroglycan binding; F:transferase activity; C:Golgi membrane; C:extracellular space; C:nucleoplasm; C:rough endoplasmic reticulum; C:cytosol; C:integral component of membrane; C:sarcolemma
ORTHOMCL2065	2.36E-39	Crystal structure of the Zinc finger antiviral protein	P:GO:0002831; P:GO:0009615; P:GO:0010468; P:GO:0010604; P:GO:0032101; P:GO:0048522; F:GO:0005515; F:GO:0097159; F:GO:1901363; C:GO:0005737; C:GO:0043231	P:regulation of response to biotic stimulus; P:response to virus; P:regulation of gene expression; P:positive regulation of macromolecule metabolic process; P:regulation of response to external stimulus; P:positive regulation of cellular process; F:protein binding; F:organic cyclic compound binding; F:heterocyclic compound binding; C:cytoplasm; C:intracellular membrane-bounded organelle
ORTHOMCL2066	2.07E-65	Structure of Cdc42 in a complex with the GTPase-binding domain of the cell polarity protein, Par6	P:GO:0007043; P:GO:0007098; P:GO:0007163; P:GO:0051301; P:GO:0060341; P:GO:0065003; F:GO:0005080; C:GO:0005634; C:GO:0005829; C:GO:0005923; C:GO:0005938; C:GO:0016324; C:GO:0032991	P:cell-cell junction assembly; P:centrosome cycle; P:establishment or maintenance of cell polarity; P:cell division; P:regulation of cellular localization; P:protein-containing complex assembly; F:protein kinase C binding; C:nucleus; C:cytosol; C:bicellular tight junction; C:cell cortex; C:apical plasma membrane; C:protein-containing complex
ORTHOMCL2071	6.19E-38	Solution Structure of Mouse Hypothetical Gene (2610100B20Rik) Product Homologous to Myb DNA-binding Domain	P:GO:0030183; P:GO:0045892; F:GO:0003714; F:GO:0005515; C:GO:0016604	P:B cell differentiation; P:negative regulation of transcription, DNA-templated; F:transcription corepressor activity; F:protein binding; C:nuclear body
ORTHOMCL2075	0.0	Crystal structure of IRE1a in complex with compound 18	P:GO:0001935; P:GO:0006402; P:GO:0007050; P:GO:0007257; P:GO:0016241; P:GO:0033120; P:GO:0035924; P:GO:0036498; P:GO:0070054; P:GO:0070059; P:GO:0071333; P:GO:0090502; P:GO:0098787; P:GO:1900103; P:GO:1901142; P:GO:1904707; P:GO:1990579; F:GO:0000287; F:GO:0004521; F:GO:0005161; F:GO:0005524; F:GO:0019899; F:GO:0030544; F:GO:0042803; F:GO:0043531; F:GO:0051082; F:GO:0051879; F:GO:0106310; F:GO:01…	P:endothelial cell proliferation; P:mRNA catabolic process; P:cell cycle arrest; P:activation of JUN kinase activity; P:regulation of macroautophagy; P:positive regulation of RNA splicing; P:cellular response to vascular endothelial growth factor stimulus; P:IRE1-mediated unfolded protein response; P:mRNA splicing, via endonucleolytic cleavage and ligation; P:intrinsic apoptotic signaling pathway…
ORTHOMCL2076	1.74E-50	Crystal structure of a HMG domain of transcription factor SOX-9 bound to DNA (SOX-9/DNA) from Homo sapiens at 2.77 A resolution	P:GO:0001502; P:GO:0001934; P:GO:0001942; P:GO:0002053; P:GO:0002683; P:GO:0003180; P:GO:0003188; P:GO:0003203; P:GO:0003430; P:GO:0006334; P:GO:0006338; P:GO:0006367; P:GO:0007010; P:GO:0007173; P:GO:0007219; P:GO:0007283; P:GO:0010564; P:GO:0010634; P:GO:0014032; P:GO:0014036; P:GO:0014068; P:GO:0019100; P:GO:0019933; P:GO:0030155; P:GO:0030279; P:GO:0030857; P:GO:0030858; P:GO:0030879; P:GO:00…	P:cartilage condensation; P:positive regulation of protein phosphorylation; P:hair follicle development; P:positive regulation of mesenchymal cell proliferation; P:negative regulation of immune system process; P:aortic valve morphogenesis; P:heart valve formation; P:endocardial cushion morphogenesis; P:growth plate cartilage chondrocyte growth; P:nucleosome assembly; P:chromatin remodeling; P:tra…
ORTHOMCL2079	0.00000000707	Solution structure of the Chromo domain of chromobox homolog 2 from human	P:GO:0000122; P:GO:0006325; P:GO:0030154; P:GO:0045137; F:GO:0003677; F:GO:0003682; F:GO:0035064; C:GO:0000791; C:GO:0000792; C:GO:0005654; C:GO:0035102	P:negative regulation of transcription by RNA polymerase II; P:chromatin organization; P:cell differentiation; P:development of primary sexual characteristics; F:DNA binding; F:chromatin binding; F:methylated histone binding; C:euchromatin; C:heterochromatin; C:nucleoplasm; C:PRC1 complex
ORTHOMCL2081	2.81E-158	Crystal Structure Of Hck In Complex With A Src Family-selective Tyrosine Kinase Inhibitor	P:GO:0002522; P:GO:0002758; P:GO:0007155; P:GO:0007229; P:GO:0007498; P:GO:0008284; P:GO:0008360; P:GO:0018108; P:GO:0030838; P:GO:0031663; P:GO:0038096; P:GO:0043066; P:GO:0043299; P:GO:0045728; P:GO:0046777; P:GO:0050690; P:GO:0050727; P:GO:0050764; P:GO:0051090; P:GO:0060333; P:GO:0071801; P:GO:2000251; F:GO:0001784; F:GO:0004713; C:GO:0005654; C:GO:0005764; C:GO:0005829; C:GO:0005884; C:GO:00…	P:leukocyte migration involved in immune response; P:innate immune response-activating signal transduction; P:cell adhesion; P:integrin-mediated signaling pathway; P:mesoderm development; P:positive regulation of cell population proliferation; P:regulation of cell shape; P:peptidyl-tyrosine phosphorylation; P:positive regulation of actin filament polymerization; P:lipopolysaccharide-mediated sign…
ORTHOMCL2083	1.84E-54	Solution structure of RSGI RUH-030, an Ig like domain from human cDNA	P:GO:0000226; P:GO:0007030; P:GO:0007088; P:GO:0007156; P:GO:0007416; P:GO:0010842; P:GO:0034067; P:GO:0043687; P:GO:0050775; P:GO:0055003; F:GO:0005515; F:GO:0008093; C:GO:0005794; C:GO:0005813; C:GO:0005829; C:GO:0014704; C:GO:0030018; C:GO:0031430; C:GO:0045202; C:GO:0048471; C:GO:1990393	P:microtubule cytoskeleton organization; P:Golgi organization; P:regulation of mitotic nuclear division; P:homophilic cell adhesion via plasma membrane adhesion molecules; P:synapse assembly; P:retina layer formation; P:protein localization to Golgi apparatus; P:post-translational protein modification; P:positive regulation of dendrite morphogenesis; P:cardiac myofibril assembly; F:protein bindin…
ORTHOMCL2089	0.0	Crystal structure of human wild type TRIP13	P:GO:0001556; P:GO:0006302; P:GO:0006366; P:GO:0007094; P:GO:0007130; P:GO:0007131; P:GO:0007141; P:GO:0007144; P:GO:0007286; P:GO:0051598; P:GO:1903506; F:GO:0003712; F:GO:0005524; F:GO:0016887; F:GO:0042802; C:GO:0001673; C:GO:0005694	P:oocyte maturation; P:double-strand break repair; P:transcription by RNA polymerase II; P:mitotic spindle assembly checkpoint; P:synaptonemal complex assembly; P:reciprocal meiotic recombination; P:male meiosis I; P:female meiosis I; P:spermatid development; P:meiotic recombination checkpoint; P:regulation of nucleic acid-templated transcription; F:transcription coregulator activity; F:ATP bindi…
ORTHOMCL209	0.0	Crystal structure of the inactive retinoblastoma protein phosphorylated at T373	P:GO:0000122; P:GO:0001894; P:GO:0003180; P:GO:0006338; P:GO:0007050; P:GO:0007093; P:GO:0007265; P:GO:0016032; P:GO:0030308; P:GO:0031134; P:GO:0031175; P:GO:0034088; P:GO:0034349; P:GO:0035914; P:GO:0042551; P:GO:0043353; P:GO:0043433; P:GO:0043550; P:GO:0045445; P:GO:0045651; P:GO:0045842; P:GO:0045879; P:GO:0045944; P:GO:0048565; P:GO:0048667; P:GO:0050680; P:GO:0050728; P:GO:0051146; P:GO:00…	P:negative regulation of transcription by RNA polymerase II; P:tissue homeostasis; P:aortic valve morphogenesis; P:chromatin remodeling; P:cell cycle arrest; P:mitotic cell cycle checkpoint; P:Ras protein signal transduction; P:viral process; P:negative regulation of cell growth; P:sister chromatid biorientation; P:neuron projection development; P:maintenance of mitotic sister chromatid cohesion;…
ORTHOMCL2097	1.44E-123	Crystal structure of human DUSP5	P:GO:0000187; P:GO:0000188; P:GO:0001706; P:GO:0035335; P:GO:0035970; F:GO:0004725; F:GO:0008330; F:GO:0017017; F:GO:0051019; F:GO:0106306; F:GO:0106307; C:GO:0005654; C:GO:0005737	P:activation of MAPK activity; P:inactivation of MAPK activity; P:endoderm formation; P:peptidyl-tyrosine dephosphorylation; P:peptidyl-threonine dephosphorylation; F:protein tyrosine phosphatase activity; F:protein tyrosine/threonine phosphatase activity; F:MAP kinase tyrosine/serine/threonine phosphatase activity; F:mitogen-activated protein kinase binding; F:protein serine phosphatase activity…
ORTHOMCL2098	4.12E-18	Crystal structure of Aristaless and Clawless homeodomains bound to DNA	P:GO:0007480; P:GO:0022416; P:GO:0035015; P:GO:0045892; P:GO:0045944; F:GO:0000978; F:GO:0001228; C:GO:0005634; C:GO:0032991	P:imaginal disc-derived leg morphogenesis; P:chaeta development; P:elongation of arista core; P:negative regulation of transcription, DNA-templated; P:positive regulation of transcription by RNA polymerase II; F:RNA polymerase II cis-regulatory region sequence-specific DNA binding; F:DNA-binding transcription activator activity, RNA polymerase II-specific; C:nucleus; C:protein-containing complex
ORTHOMCL2101	1.9E-38	Pbx1, Homeobox Protein Hox-B1DNA TERNARY COMPLEX	P:GO:0009952; P:GO:0021570; P:GO:0021571; P:GO:0021612; P:GO:0021754; P:GO:0045944; P:GO:0048646; P:GO:0048704; F:GO:0000978; F:GO:0001228; F:GO:0019904; C:GO:0005634	P:anterior/posterior pattern specification; P:rhombomere 4 development; P:rhombomere 5 development; P:facial nerve structural organization; P:facial nucleus development; P:positive regulation of transcription by RNA polymerase II; P:anatomical structure formation involved in morphogenesis; P:embryonic skeletal system morphogenesis; F:RNA polymerase II cis-regulatory region sequence-specific DNA b…
ORTHOMCL2102	4.54E-21	DETERMINATION OF THE NMR SOLUTION STRUCTURE OF AN ANTENNAPEDIA HOMEODOMAIN-DNA COMPLEX	P:GO:0000122; P:GO:0007383; P:GO:0007384; P:GO:0007494; P:GO:0007507; P:GO:0009948; P:GO:0014019; P:GO:0042694; P:GO:0045944; P:GO:0048542; P:GO:0050767; F:GO:0000978; F:GO:0000981; F:GO:0005515; C:GO:0005634; C:GO:0005737	P:negative regulation of transcription by RNA polymerase II; P:specification of segmental identity, antennal segment; P:specification of segmental identity, thorax; P:midgut development; P:heart development; P:anterior/posterior axis specification; P:neuroblast development; P:muscle cell fate specification; P:positive regulation of transcription by RNA polymerase II; P:lymph gland development; P:…
ORTHOMCL2105	1.15E-70	Solution structure of the CH domain from human Smoothelin splice isoform L2	P:GO:0006939; P:GO:0007517; P:GO:0030036; F:GO:0003779; F:GO:0008307; C:GO:0005737; C:GO:0005815; C:GO:0031941	P:smooth muscle contraction; P:muscle organ development; P:actin cytoskeleton organization; F:actin binding; F:structural constituent of muscle; C:cytoplasm; C:microtubule organizing center; C:filamentous actin
ORTHOMCL211	8.72E-53	Solution structure of the IRF domain of human interferon regulator factors 4	P:GO:0032733; P:GO:0032736; P:GO:0032743; P:GO:0032753; P:GO:0034122; P:GO:0042832; P:GO:0043011; P:GO:0043388; P:GO:0043966; P:GO:0043967; P:GO:0045622; P:GO:0045944; P:GO:0060333; P:GO:0060337; P:GO:0072540; P:GO:0120162; F:GO:0000978; F:GO:0001228; F:GO:0008134; C:GO:0005654; C:GO:0005829	P:positive regulation of interleukin-10 production; P:positive regulation of interleukin-13 production; P:positive regulation of interleukin-2 production; P:positive regulation of interleukin-4 production; P:negative regulation of toll-like receptor signaling pathway; P:defense response to protozoan; P:myeloid dendritic cell differentiation; P:positive regulation of DNA binding; P:histone H3 acet…
ORTHOMCL2110	2.55E-116	Crystal structure of the PCTAIRE1 kinase in complex with Indirubin E804	P:GO:0000083; P:GO:0006468; P:GO:0006887; P:GO:0007283; P:GO:0030252; P:GO:0031175; P:GO:0061178; F:GO:0000166; F:GO:0004674; F:GO:0005515; C:GO:0005634; C:GO:0005829; C:GO:0008021; C:GO:0015630; C:GO:0031234	P:regulation of transcription involved in G1/S transition of mitotic cell cycle; P:protein phosphorylation; P:exocytosis; P:spermatogenesis; P:growth hormone secretion; P:neuron projection development; P:regulation of insulin secretion involved in cellular response to glucose stimulus; F:nucleotide binding; F:protein serine/threonine kinase activity; F:protein binding; C:nucleus; C:cytosol; C:syn…
ORTHOMCL2115	2.1E-118	Solution structure of the YTH domain in YTH domain-containing protein 1 (Putative splicing factor YT521)	P:GO:0006376; P:GO:0009048; P:GO:0010608; P:GO:0048024; F:GO:0003723; C:GO:0016607	P:mRNA splice site selection; P:dosage compensation by inactivation of X chromosome; P:posttranscriptional regulation of gene expression; P:regulation of mRNA splicing, via spliceosome; F:RNA binding; C:nuclear speck
ORTHOMCL2118	8.89	Calmodulin Mutant With A Two Residue Deletion In The Central Helix	P:GO:0000226; P:GO:0019722; P:GO:0050790; F:GO:0005509; F:GO:0008022; F:GO:0017022; F:GO:0030234; F:GO:0046872; F:GO:0051401; F:GO:0097718; C:GO:0032991	P:microtubule cytoskeleton organization; P:calcium-mediated signaling; P:regulation of catalytic activity; F:calcium ion binding; F:protein C-terminus binding; F:myosin binding; F:enzyme regulator activity; F:metal ion binding; F:CH domain binding; F:disordered domain specific binding; C:protein-containing complex
ORTHOMCL2124	4.17E-117	AKAP13 (AKAP-Lbc) RhoGEF domain in complex with RhoA	P:GO:0035025; P:GO:0043065; P:GO:0043123; P:GO:0055007; P:GO:0060297; P:GO:0060348; P:GO:0086023; F:GO:0005078; F:GO:0005085; F:GO:0051018; C:GO:0005829; C:GO:0016020; C:GO:0030864	P:positive regulation of Rho protein signal transduction; P:positive regulation of apoptotic process; P:positive regulation of I-kappaB kinase/NF-kappaB signaling; P:cardiac muscle cell differentiation; P:regulation of sarcomere organization; P:bone development; P:adenylate cyclase-activating adrenergic receptor signaling pathway involved in heart process; F:MAP-kinase scaffold activity; F:guanyl…
ORTHOMCL2125	7.95E-132	Complex of human VARP-ANKRD1 with Rab32-GppCp	P:GO:0006886; P:GO:0007005; P:GO:0016192; P:GO:0019882; P:GO:0035646; P:GO:0072657; P:GO:0090382; P:GO:1903232; F:GO:0003924; F:GO:0005525; F:GO:0030742; F:GO:0035612; F:GO:0035650; F:GO:0035651; F:GO:0036461; C:GO:0005741; C:GO:0005783; C:GO:0005802; C:GO:0005829; C:GO:0030670; C:GO:0031905; C:GO:0033162; C:GO:0044233	P:intracellular protein transport; P:mitochondrion organization; P:vesicle-mediated transport; P:antigen processing and presentation; P:endosome to melanosome transport; P:protein localization to membrane; P:phagosome maturation; P:melanosome assembly; F:GTPase activity; F:GTP binding; F:GTP-dependent protein binding; F:AP-2 adaptor complex binding; F:AP-1 adaptor complex binding; F:AP-3 adaptor …
ORTHOMCL2126	3.71E-89	Structure of connexin-46 intercellular gap junction channel at 3.4 angstrom resolution by cryoEM	P:GO:1990349; F:GO:0005515; F:GO:0055077; C:GO:0005887; C:GO:0005922	P:gap junction-mediated intercellular transport; F:protein binding; F:gap junction hemi-channel activity; C:integral component of plasma membrane; C:connexin complex
ORTHOMCL213	9.58E-41	Crystal structure of Down Syndrome Cell Adhesion Molecule (DSCAM) isoform 1.30.30, N-terminal eight Ig domains	P:GO:0009605; P:GO:0048666; C:GO:0110165	P:response to external stimulus; P:neuron development; C:cellular anatomical entity
ORTHOMCL2135	9.4E-74	Structure of a novel telomere repeat binding protein bound to DNA	P:GO:0000122; P:GO:0032212; P:GO:0035563; P:GO:0045893; P:GO:0051973; F:GO:0003691; F:GO:0042802; C:GO:0005694; C:GO:0005737; C:GO:0005813; C:GO:0015030; C:GO:0016605	P:negative regulation of transcription by RNA polymerase II; P:positive regulation of telomere maintenance via telomerase; P:positive regulation of chromatin binding; P:positive regulation of transcription, DNA-templated; P:positive regulation of telomerase activity; F:double-stranded telomeric DNA binding; F:identical protein binding; C:chromosome; C:cytoplasm; C:centrosome; C:Cajal body; C:PML …
ORTHOMCL2140	3.19E-29	Crystal structure of human BJ-TSA-9	P:GO:0007173; P:GO:0008283; F:GO:0019901; F:GO:0036312; F:GO:0042802	P:epidermal growth factor receptor signaling pathway; P:cell population proliferation; F:protein kinase binding; F:phosphatidylinositol 3-kinase regulatory subunit binding; F:identical protein binding
ORTHOMCL2143	54.9	The IDOL-UBE2D complex mediates sterol-dependent degradation of the LDL receptor	P:GO:0000209; P:GO:0006511; P:GO:0007399; P:GO:0010977; P:GO:0010989; P:GO:0016567; P:GO:0031648; P:GO:0032802; P:GO:0032803; P:GO:0042632; P:GO:0045732; F:GO:0004842; F:GO:0005515; F:GO:0008092; F:GO:0016740; F:GO:0046872; F:GO:0061630; C:GO:0005737; C:GO:0005829; C:GO:0005856; C:GO:0005886; C:GO:0016020	P:protein polyubiquitination; P:ubiquitin-dependent protein catabolic process; P:nervous system development; P:negative regulation of neuron projection development; P:negative regulation of low-density lipoprotein particle clearance; P:protein ubiquitination; P:protein destabilization; P:low-density lipoprotein particle receptor catabolic process; P:regulation of low-density lipoprotein particle …
ORTHOMCL2150	3.29E-167	Synchrotron structure of the human delta opioid receptor in complex with a bifunctional peptide (PSI community target)	P:GO:0006955; P:GO:0007193; P:GO:0007200; P:GO:0007218; P:GO:0008344; P:GO:0010629; P:GO:0019221; P:GO:0031333; P:GO:0032793; P:GO:0033138; P:GO:0038003; P:GO:0042755; P:GO:0051881; P:GO:0051924; P:GO:0051930; P:GO:0071363; P:GO:0071456; P:GO:0097237; F:GO:0033612; F:GO:0038046; F:GO:0042923; C:GO:0030285; C:GO:0032590; C:GO:0043679; C:GO:0045121; C:GO:0099061	P:immune response; P:adenylate cyclase-inhibiting G protein-coupled receptor signaling pathway; P:phospholipase C-activating G protein-coupled receptor signaling pathway; P:neuropeptide signaling pathway; P:adult locomotory behavior; P:negative regulation of gene expression; P:cytokine-mediated signaling pathway; P:negative regulation of protein-containing complex assembly; P:positive regulation …
ORTHOMCL2151	0.0	Structure of pancreatic ATP-sensitive potassium channel bound with glibenclamide and ATPgammaS (focused refinement on TM at 4.11A)	P:GO:0002931; P:GO:0006006; P:GO:0032355; P:GO:0033198; P:GO:0033574; P:GO:0042391; P:GO:0042493; P:GO:0046676; P:GO:0050877; P:GO:0071316; P:GO:0071333; P:GO:0071356; P:GO:1903078; P:GO:1990573; P:GO:2001259; F:GO:0005524; F:GO:0008022; F:GO:0015272; F:GO:0019829; F:GO:0030506; F:GO:0030955; F:GO:0031072; F:GO:0044325; C:GO:0001669; C:GO:0005635; C:GO:0005739; C:GO:0005768; C:GO:0005783; C:GO:00…	P:response to ischemia; P:glucose metabolic process; P:response to estradiol; P:response to ATP; P:response to testosterone; P:regulation of membrane potential; P:response to drug; P:negative regulation of insulin secretion; P:nervous system process; P:cellular response to nicotine; P:cellular response to glucose stimulus; P:cellular response to tumor necrosis factor; P:positive regulation of pro…
ORTHOMCL2167	1.12E-125	X-Ray structure of Activin in complex with FSTL3	P:GO:0001503; P:GO:0001822; P:GO:0002244; P:GO:0007283; P:GO:0008584; P:GO:0022409; P:GO:0030324; P:GO:0030325; P:GO:0030514; P:GO:0032926; P:GO:0043687; P:GO:0045671; P:GO:0045944; P:GO:0071248; F:GO:0001968; F:GO:0048185; C:GO:0005615; C:GO:0005654; C:GO:0005788; C:GO:0005794; C:GO:0030141; C:GO:0044306	P:ossification; P:kidney development; P:hematopoietic progenitor cell differentiation; P:spermatogenesis; P:male gonad development; P:positive regulation of cell-cell adhesion; P:lung development; P:adrenal gland development; P:negative regulation of BMP signaling pathway; P:negative regulation of activin receptor signaling pathway; P:post-translational protein modification; P:negative regulation…
ORTHOMCL2168	0.0	Crystal Structure of the human IL-17RC ECD in complex with human IL-17F	P:GO:0032755; P:GO:0050832; P:GO:0071621; P:GO:0097400; P:GO:1900017; F:GO:0005102; F:GO:0030368; C:GO:0005886; C:GO:0009986; C:GO:0016021	P:positive regulation of interleukin-6 production; P:defense response to fungus; P:granulocyte chemotaxis; P:interleukin-17-mediated signaling pathway; P:positive regulation of cytokine production involved in inflammatory response; F:signaling receptor binding; F:interleukin-17 receptor activity; C:plasma membrane; C:cell surface; C:integral component of membrane
ORTHOMCL2170	0.0000000000000261	Crystal structure of MBNL1 tandem zinc finger 1 and 2 domain	P:GO:0006397; P:GO:0007399; P:GO:0043484; P:GO:0045445; F:GO:0003725; F:GO:0005515; C:GO:0005654; C:GO:0005829; C:GO:0010494	P:mRNA processing; P:nervous system development; P:regulation of RNA splicing; P:myoblast differentiation; F:double-stranded RNA binding; F:protein binding; C:nucleoplasm; C:cytosol; C:cytoplasmic stress granule
ORTHOMCL2177	0.000000000000405	Crystal structure of the BTB domain of human myoneurin	F:GO:0005515; C:GO:0005654	F:protein binding; C:nucleoplasm
ORTHOMCL2179	1.03E-51	Structure of SAGA bound to TBP, including Spt8 and DUB	P:GO:0006508; P:GO:0006511; P:GO:0016578; P:GO:0016579; F:GO:0004843; F:GO:0008233; F:GO:0008234; F:GO:0008270; F:GO:0016787; F:GO:0046872; C:GO:0000124	P:proteolysis; P:ubiquitin-dependent protein catabolic process; P:histone deubiquitination; P:protein deubiquitination; F:thiol-dependent ubiquitin-specific protease activity; F:peptidase activity; F:cysteine-type peptidase activity; F:zinc ion binding; F:hydrolase activity; F:metal ion binding; C:SAGA complex
ORTHOMCL2181	0.0	Crystal structure of the kinase domain of human Traf2- and Nck- interacting Kinase with Wee1Chk1 inhibitor	P:GO:0007256; P:GO:0016055; P:GO:0030033; P:GO:0031532; P:GO:0046777; P:GO:0048814; P:GO:0072659; F:GO:0005515; F:GO:0005524; F:GO:0106310; F:GO:0106311; C:GO:0005654; C:GO:0005829; C:GO:0005856; C:GO:0016324; C:GO:0055037	P:activation of JNKK activity; P:Wnt signaling pathway; P:microvillus assembly; P:actin cytoskeleton reorganization; P:protein autophosphorylation; P:regulation of dendrite morphogenesis; P:protein localization to plasma membrane; F:protein binding; F:ATP binding; F:protein serine kinase activity; F:protein threonine kinase activity; C:nucleoplasm; C:cytosol; C:cytoskeleton; C:apical plasma membr…
ORTHOMCL2189	8.87E-110	The crystal structure of human Ras-related protein, RRAS, in the GDP-bound state	P:GO:0002521; P:GO:0007265; P:GO:0010595; P:GO:0030336; P:GO:0045766; P:GO:0051896; P:GO:0060325; P:GO:0070372; P:GO:1904906; P:GO:2001214; F:GO:0003924; F:GO:0005515; F:GO:0005525; F:GO:0019003; F:GO:0044877; C:GO:0005886	P:leukocyte differentiation; P:Ras protein signal transduction; P:positive regulation of endothelial cell migration; P:negative regulation of cell migration; P:positive regulation of angiogenesis; P:regulation of protein kinase B signaling; P:face morphogenesis; P:regulation of ERK1 and ERK2 cascade; P:positive regulation of endothelial cell-matrix adhesion via fibronectin; P:positive regulation …
ORTHOMCL2191	9.33E-20	Crystal structure of the zebrafish cavin4a HR1 domain	P:GO:0007275; P:GO:0010468; C:GO:0005737; C:GO:0005901	P:multicellular organism development; P:regulation of gene expression; C:cytoplasm; C:caveola
ORTHOMCL2212	6.13E-51	Structural basis of Wnt signaling inhibition by Dickkopf binding to LRP5/6.	P:GO:0000122; P:GO:0000904; P:GO:0001942; P:GO:0002090; P:GO:0010628; P:GO:0010977; P:GO:0030279; P:GO:0030326; P:GO:0030514; P:GO:0030900; P:GO:0032091; P:GO:0032526; P:GO:0033137; P:GO:0042662; P:GO:0042663; P:GO:0043066; P:GO:0043507; P:GO:0045813; P:GO:0051966; P:GO:0060325; P:GO:0060394; P:GO:0061743; P:GO:0090082; P:GO:0090244; P:GO:0090647; P:GO:0098883; P:GO:1901216; P:GO:1901296; P:GO:19…	P:negative regulation of transcription by RNA polymerase II; P:cell morphogenesis involved in differentiation; P:hair follicle development; P:regulation of receptor internalization; P:positive regulation of gene expression; P:negative regulation of neuron projection development; P:negative regulation of ossification; P:embryonic limb morphogenesis; P:negative regulation of BMP signaling pathway; …
ORTHOMCL2218	2.2E-34	Drosophila Peptidoglycan Recognition Protein (PGRP)-SA	P:GO:0006965; P:GO:0032494; P:GO:0045752; F:GO:0005515; F:GO:0016019; F:GO:0016787; F:GO:0032500; F:GO:0042834; C:GO:0005576	P:positive regulation of biosynthetic process of antibacterial peptides active against Gram-positive bacteria; P:response to peptidoglycan; P:positive regulation of Toll signaling pathway; F:protein binding; F:peptidoglycan immune receptor activity; F:hydrolase activity; F:muramyl dipeptide binding; F:peptidoglycan binding; C:extracellular region
ORTHOMCL2225	2.01E-57	Inhibited Fragment Of Ets-1 And Paired Domain Of Pax5 Bound To Dna	P:GO:0000122; P:GO:0006959; P:GO:0007283; P:GO:0007568; P:GO:0021670; P:GO:0021987; P:GO:0030534; P:GO:0035914; P:GO:0045944; P:GO:0048701; P:GO:0050855; P:GO:0051573; F:GO:0000978; F:GO:0001228; F:GO:0005515; C:GO:0001650; C:GO:0005654; C:GO:0005829	P:negative regulation of transcription by RNA polymerase II; P:humoral immune response; P:spermatogenesis; P:aging; P:lateral ventricle development; P:cerebral cortex development; P:adult behavior; P:skeletal muscle cell differentiation; P:positive regulation of transcription by RNA polymerase II; P:embryonic cranial skeleton morphogenesis; P:regulation of B cell receptor signaling pathway; P:neg…
ORTHOMCL2233	1.38E-138	Cytokine/receptor binary complex	P:GO:0001817; P:GO:0002682; P:GO:0006955; P:GO:0038172; P:GO:0048518; P:GO:0048519; P:GO:0048583; F:GO:0002113; F:GO:0002114; F:GO:0016799; C:GO:0005829; C:GO:0005886; C:GO:0005925	P:regulation of cytokine production; P:regulation of immune system process; P:immune response; P:interleukin-33-mediated signaling pathway; P:positive regulation of biological process; P:negative regulation of biological process; P:regulation of response to stimulus; F:interleukin-33 binding; F:interleukin-33 receptor activity; F:hydrolase activity, hydrolyzing N-glycosyl compounds; C:cytosol; C:…
ORTHOMCL2241	6.83E-146	Structure of the methyltransferase-like domain of nucleomethylin	P:GO:0000183; P:GO:0006364; P:GO:0032259; P:GO:0042149; P:GO:0046015; P:GO:0071158; P:GO:0072332; F:GO:0008757; F:GO:0035064; C:GO:0005654; C:GO:0005677; C:GO:0005730; C:GO:0005829; C:GO:0005886; C:GO:0033553	P:rDNA heterochromatin assembly; P:rRNA processing; P:methylation; P:cellular response to glucose starvation; P:regulation of transcription by glucose; P:positive regulation of cell cycle arrest; P:intrinsic apoptotic signaling pathway by p53 class mediator; F:S-adenosylmethionine-dependent methyltransferase activity; F:methylated histone binding; C:nucleoplasm; C:chromatin silencing complex; C:n…
ORTHOMCL2254	7.93E-68	Pseudokinase and C-terminal extension of Human Tribbles Homolog 1	P:GO:0006469; P:GO:0007254; P:GO:0014912; P:GO:0031665; P:GO:0043405; P:GO:0043433; P:GO:0048522; P:GO:0048662; F:GO:0004860; F:GO:0008134; F:GO:0031434; C:GO:0005634; C:GO:0005737	P:negative regulation of protein kinase activity; P:JNK cascade; P:negative regulation of smooth muscle cell migration; P:negative regulation of lipopolysaccharide-mediated signaling pathway; P:regulation of MAP kinase activity; P:negative regulation of DNA-binding transcription factor activity; P:positive regulation of cellular process; P:negative regulation of smooth muscle cell proliferation; …
ORTHOMCL2274	1.86E-140	Structure of the human RAB38 in complex with GTP	P:GO:0006886; P:GO:0007005; P:GO:0007264; P:GO:0016192; P:GO:0035646; P:GO:0043687; P:GO:0060155; P:GO:0072657; P:GO:0090383; P:GO:1903232; P:GO:2001247; F:GO:0003924; F:GO:0005525; F:GO:0030742; F:GO:0035612; F:GO:0035650; F:GO:0035651; F:GO:0036461; C:GO:0005739; C:GO:0005764; C:GO:0005783; C:GO:0005802; C:GO:0005829; C:GO:0005886; C:GO:0030670; C:GO:0031905; C:GO:0033162; C:GO:0044233	P:intracellular protein transport; P:mitochondrion organization; P:small GTPase mediated signal transduction; P:vesicle-mediated transport; P:endosome to melanosome transport; P:post-translational protein modification; P:platelet dense granule organization; P:protein localization to membrane; P:phagosome acidification; P:melanosome assembly; P:positive regulation of phosphatidylcholine biosynthet…
ORTHOMCL228	5.49E-51	Solution structure of the zinc finger domains (1-87) from human F-box only protein	P:GO:0000209; P:GO:0043687; F:GO:0008270; F:GO:0061630; C:GO:0005829	P:protein polyubiquitination; P:post-translational protein modification; F:zinc ion binding; F:ubiquitin protein ligase activity; C:cytosol
ORTHOMCL2280	1.22E-54	Solution structure of the CH domain from Human Neuron navigator 2	P:GO:0022008; P:GO:0032508; F:GO:0003678; F:GO:0005515; F:GO:0005524; C:GO:0005654	P:neurogenesis; P:DNA duplex unwinding; F:DNA helicase activity; F:protein binding; F:ATP binding; C:nucleoplasm
ORTHOMCL2281	0.0	Mouse Semaphorin 3A, domains Sema-PSI-IG	P:GO:0002027; P:GO:0006915; P:GO:0007413; P:GO:0010633; P:GO:0021612; P:GO:0021637; P:GO:0021772; P:GO:0021785; P:GO:0021828; P:GO:0036486; P:GO:0048843; P:GO:0050919; P:GO:0060385; P:GO:0060666; P:GO:0061549; P:GO:0061551; P:GO:0097490; P:GO:0097491; P:GO:0150020; P:GO:1902287; P:GO:1903045; P:GO:1903375; P:GO:2000020; P:GO:2001224; F:GO:0030215; F:GO:0038191; F:GO:0045499; C:GO:0005615; C:GO:00…	P:regulation of heart rate; P:apoptotic process; P:axonal fasciculation; P:negative regulation of epithelial cell migration; P:facial nerve structural organization; P:trigeminal nerve structural organization; P:olfactory bulb development; P:branchiomotor neuron axon guidance; P:gonadotrophin-releasing hormone neuronal migration to the hypothalamus; P:ventral trunk neural crest cell migration; P:n…
ORTHOMCL2285	1.97E-29	Solution structure of tandem repeat of the zf-C2H2 domains of human zinc finger protein 297B	P:GO:0006357; F:GO:0000977; F:GO:0000981; F:GO:0005515; F:GO:0046872; C:GO:0005634	P:regulation of transcription by RNA polymerase II; F:RNA polymerase II transcription regulatory region sequence-specific DNA binding; F:DNA-binding transcription factor activity, RNA polymerase II-specific; F:protein binding; F:metal ion binding; C:nucleus
ORTHOMCL2291	6.36E-115	Composite structure of the inner ring of the human nuclear pore complex (32 copies of Nup205)	P:GO:0006110; P:GO:0006406; P:GO:0006409; P:GO:0007080; P:GO:0007100; P:GO:0007283; P:GO:0007569; P:GO:0008285; P:GO:0016925; P:GO:0019083; P:GO:0042059; P:GO:0042306; P:GO:0043066; P:GO:0043123; P:GO:0043407; P:GO:0045742; P:GO:0045840; P:GO:0045893; P:GO:0046580; P:GO:0046601; P:GO:0060236; P:GO:0060964; P:GO:0075733; P:GO:1900034; P:GO:1903438; P:GO:1904781; F:GO:0003682; F:GO:0005543; F:GO:00…	P:regulation of glycolytic process; P:mRNA export from nucleus; P:tRNA export from nucleus; P:mitotic metaphase plate congression; P:mitotic centrosome separation; P:spermatogenesis; P:cell aging; P:negative regulation of cell population proliferation; P:protein sumoylation; P:viral transcription; P:negative regulation of epidermal growth factor receptor signaling pathway; P:regulation of protein…
ORTHOMCL2297	2.16E-21	Crystal structure of the Sec7 domain from human cytohesin1	P:GO:0030155; F:GO:0005515; C:GO:0005737; C:GO:0005886; C:GO:0030054	P:regulation of cell adhesion; F:protein binding; C:cytoplasm; C:plasma membrane; C:cell junction
ORTHOMCL2306	0.0000000000000176	Aart, a six finger zinc finger designed to recognize ANN triplets	F:GO:0005488	F:binding
ORTHOMCL2307	0.000000000000141	Structural and biochemical insights into 7beta-hydroxysteroid dehydrogenase stereoselectivity	P:GO:0006629; P:GO:0008202; P:GO:0016042; P:GO:0030573; P:GO:0055114; F:GO:0000166; F:GO:0016491; F:GO:0047022	P:lipid metabolic process; P:steroid metabolic process; P:lipid catabolic process; P:bile acid catabolic process; P:obsolete oxidation-reduction process; F:nucleotide binding; F:oxidoreductase activity; F:7-beta-hydroxysteroid dehydrogenase (NADP+) activity
ORTHOMCL2311	6.89E-106	Crystal Structure Of Rap.Gmppnp In Complex With The Ras- Binding-Domain Of C-Raf1 Kinase (Rafrbd).	P:GO:0009743; P:GO:0010976; P:GO:0030033; P:GO:0032486; P:GO:0032966; P:GO:0035690; P:GO:0038180; P:GO:0043312; P:GO:0043547; P:GO:0045860; P:GO:0046326; P:GO:0050796; P:GO:0061028; P:GO:0070374; P:GO:0071320; P:GO:0072659; P:GO:0097327; P:GO:0097421; P:GO:0098696; P:GO:1901888; P:GO:1905451; P:GO:2000301; P:GO:2001214; F:GO:0003924; F:GO:0005515; F:GO:0005525; F:GO:0019003; F:GO:0044877; C:GO:00…	P:response to carbohydrate; P:positive regulation of neuron projection development; P:microvillus assembly; P:Rap protein signal transduction; P:negative regulation of collagen biosynthetic process; P:cellular response to drug; P:nerve growth factor signaling pathway; P:neutrophil degranulation; P:positive regulation of GTPase activity; P:positive regulation of protein kinase activity; P:positive…
ORTHOMCL2313	0.0	CRYSTAL STRUCTURE OF MICROTUBULE AFFINITY-REGULATING KINASE 4 CATALYTIC DOMAIN IN COMPLEX WITH A PYRAZOLOPYRIMIDINE INHIBITOR	P:GO:0001578; P:GO:0006468; P:GO:0007399; P:GO:0035556; P:GO:0043068; P:GO:0045724; P:GO:0046605; P:GO:0051301; P:GO:0097711; P:GO:1904781; F:GO:0005524; F:GO:0008017; F:GO:0043015; F:GO:0043130; F:GO:0048156; F:GO:0050321; F:GO:0106310; F:GO:0106311; C:GO:0000930; C:GO:0005813; C:GO:0005829; C:GO:0030425; C:GO:0030496; C:GO:0036064	P:microtubule bundle formation; P:protein phosphorylation; P:nervous system development; P:intracellular signal transduction; P:positive regulation of programmed cell death; P:positive regulation of cilium assembly; P:regulation of centrosome cycle; P:cell division; P:ciliary basal body-plasma membrane docking; P:positive regulation of protein localization to centrosome; F:ATP binding; F:microtub…
ORTHOMCL2316	8.65E-99	Crystal Structure Analysis of the FGF10-FGFR2b Complex	P:GO:0000132; P:GO:0000187; P:GO:0001525; P:GO:0001759; P:GO:0001823; P:GO:0001974; P:GO:0003338; P:GO:0007368; P:GO:0008285; P:GO:0008589; P:GO:0009880; P:GO:0010838; P:GO:0021983; P:GO:0030538; P:GO:0030878; P:GO:0030916; P:GO:0030949; P:GO:0031016; P:GO:0031069; P:GO:0031076; P:GO:0031532; P:GO:0032355; P:GO:0032496; P:GO:0032781; P:GO:0032808; P:GO:0032925; P:GO:0034394; P:GO:0035019; P:GO:00…	P:establishment of mitotic spindle orientation; P:activation of MAPK activity; P:angiogenesis; P:organ induction; P:mesonephros development; P:blood vessel remodeling; P:metanephros morphogenesis; P:determination of left/right symmetry; P:negative regulation of cell population proliferation; P:regulation of smoothened signaling pathway; P:embryonic pattern specification; P:positive regulation of …
ORTHOMCL2318	0.0	Crystal Structure of a 1:1:1 FGF23-FGFR1c-aKlotho Ternary Complex	P:GO:0007169; P:GO:0048518; P:GO:0071310; P:GO:0071495; F:GO:0004553; F:GO:0005515; C:GO:0005576; C:GO:0005886	P:transmembrane receptor protein tyrosine kinase signaling pathway; P:positive regulation of biological process; P:cellular response to organic substance; P:cellular response to endogenous stimulus; F:hydrolase activity, hydrolyzing O-glycosyl compounds; F:protein binding; C:extracellular region; C:plasma membrane
ORTHOMCL2329	3.32E-151	The Crystal Structure Of IUS-SPRY Domain From RanBP10	P:GO:0000226; P:GO:0007166; F:GO:0048487; C:GO:0000151; C:GO:0005634; C:GO:0005881	P:microtubule cytoskeleton organization; P:cell surface receptor signaling pathway; F:beta-tubulin binding; C:ubiquitin ligase complex; C:nucleus; C:cytoplasmic microtubule
ORTHOMCL2332	9.85E-21	Crystal structure of the Pdx1 homeodomain in complex with DNA	P:GO:0006357; F:GO:0000981; F:GO:0003677; C:GO:0005634; C:GO:0005829	P:regulation of transcription by RNA polymerase II; F:DNA-binding transcription factor activity, RNA polymerase II-specific; F:DNA binding; C:nucleus; C:cytosol
ORTHOMCL2342	2.52E-123	Crystal structure of human NR2E1/TLX	P:GO:0034219; F:GO:0015144; C:GO:0042597	P:carbohydrate transmembrane transport; F:carbohydrate transmembrane transporter activity; C:periplasmic space
ORTHOMCL2344	2.22E-18	Solution NMR Structure of Homeobox Domain of Human ALX4, Northeast Structural Genomics Consortium (NESG) Target HR4490C	P:GO:0001942; P:GO:0006357; P:GO:0007517; P:GO:0009791; P:GO:0009952; P:GO:0035115; P:GO:0035116; P:GO:0042733; P:GO:0042981; P:GO:0048704; P:GO:0060021; F:GO:0000977; F:GO:0001228; F:GO:0071837; C:GO:0005654; C:GO:0005667	P:hair follicle development; P:regulation of transcription by RNA polymerase II; P:muscle organ development; P:post-embryonic development; P:anterior/posterior pattern specification; P:embryonic forelimb morphogenesis; P:embryonic hindlimb morphogenesis; P:embryonic digit morphogenesis; P:regulation of apoptotic process; P:embryonic skeletal system morphogenesis; P:roof of mouth development; F:RN…
ORTHOMCL2349	1.05E-120	SPRY domain-containing SOCS box protein 2 complexed with WDINNN(BAL) Cyclic peptide inhibitor	P:GO:0035556; P:GO:0042752; P:GO:0043161; P:GO:0043687; P:GO:1902916; F:GO:0005515; F:GO:1990756; C:GO:0005829; C:GO:0019005	P:intracellular signal transduction; P:regulation of circadian rhythm; P:proteasome-mediated ubiquitin-dependent protein catabolic process; P:post-translational protein modification; P:positive regulation of protein polyubiquitination; F:protein binding; F:ubiquitin ligase-substrate adaptor activity; C:cytosol; C:SCF ubiquitin ligase complex
ORTHOMCL2350	0.0	Cryo-EM structure of TMEM16F in digitonin with calcium bound	P:GO:0002407; P:GO:0002543; P:GO:0030501; P:GO:0032060; P:GO:0035590; P:GO:0035630; P:GO:0035725; P:GO:0045794; P:GO:0046931; P:GO:0060100; P:GO:0061589; P:GO:0061590; P:GO:0061591; P:GO:0070588; P:GO:0090026; P:GO:0097045; P:GO:1902476; P:GO:1903766; P:GO:2000353; F:GO:0005227; F:GO:0005229; F:GO:0005247; F:GO:0017128; F:GO:0042803; C:GO:0005829; C:GO:0005887; C:GO:0034707	P:dendritic cell chemotaxis; P:activation of blood coagulation via clotting cascade; P:positive regulation of bone mineralization; P:bleb assembly; P:purinergic nucleotide receptor signaling pathway; P:bone mineralization involved in bone maturation; P:sodium ion transmembrane transport; P:negative regulation of cell volume; P:pore complex assembly; P:positive regulation of phagocytosis, engulfme…
ORTHOMCL2360	7.18E-136	Complex structure of INADL PDZ89 and PLCb4 C-terminal CC-PBM	P:GO:0016042; P:GO:0043267; P:GO:0048015; P:GO:0050804; F:GO:0004435; F:GO:0005509; F:GO:0051019; C:GO:0005634; C:GO:0005790; C:GO:0014069; C:GO:0030425; C:GO:0098688; C:GO:0098978	P:lipid catabolic process; P:negative regulation of potassium ion transport; P:phosphatidylinositol-mediated signaling; P:modulation of chemical synaptic transmission; F:phosphatidylinositol phospholipase C activity; F:calcium ion binding; F:mitogen-activated protein kinase binding; C:nucleus; C:smooth endoplasmic reticulum; C:postsynaptic density; C:dendrite; C:parallel fiber to Purkinje cell sy…
ORTHOMCL2361	7.49E-111	Crystal structure of the nogo-receptor-2 (27-330)	P:GO:0007166; P:GO:0010977; P:GO:0022038; F:GO:0005515; F:GO:0038023; C:GO:0005615; C:GO:0009897; C:GO:0030424; C:GO:0031012; C:GO:0043204; C:GO:0045121; C:GO:0046658	P:cell surface receptor signaling pathway; P:negative regulation of neuron projection development; P:corpus callosum development; F:protein binding; F:signaling receptor activity; C:extracellular space; C:external side of plasma membrane; C:axon; C:extracellular matrix; C:perikaryon; C:membrane raft; C:anchored component of plasma membrane
ORTHOMCL2375	9.69E-92	Crystal Structure of Human GRP CRD	F:GO:0005515; F:GO:0030246	F:protein binding; F:carbohydrate binding
ORTHOMCL2378	1.68E-40	Structure of vWC domain from CCN3	P:GO:0001525; P:GO:0002062; P:GO:0010468; P:GO:0010761; P:GO:0010832; P:GO:0014909; P:GO:0030308; P:GO:0033627; P:GO:0035767; P:GO:0044342; P:GO:0045747; P:GO:0046676; P:GO:0048659; P:GO:0050728; P:GO:0060392; P:GO:0060548; P:GO:0061484; P:GO:0071603; P:GO:0090027; P:GO:1901223; P:GO:1902731; P:GO:1904057; P:GO:1990523; F:GO:0005112; F:GO:0005178; F:GO:0005520; F:GO:0008083; F:GO:0008201; C:GO:00…	P:angiogenesis; P:chondrocyte differentiation; P:regulation of gene expression; P:fibroblast migration; P:negative regulation of myotube differentiation; P:smooth muscle cell migration; P:negative regulation of cell growth; P:cell adhesion mediated by integrin; P:endothelial cell chemotaxis; P:type B pancreatic cell proliferation; P:positive regulation of Notch signaling pathway; P:negative regul…
ORTHOMCL2379	5.02E-80	Crystal structure of lamin A/C fragment and assembly mechanisms of intermediate filaments	P:GO:0007084; P:GO:0008285; P:GO:0030951; P:GO:0033043; P:GO:0090343; C:GO:0005635; C:GO:0005829; C:GO:0016604	P:mitotic nuclear envelope reassembly; P:negative regulation of cell population proliferation; P:establishment or maintenance of microtubule cytoskeleton polarity; P:regulation of organelle organization; P:positive regulation of cell aging; C:nuclear envelope; C:cytosol; C:nuclear body
ORTHOMCL2381	0.000000000000141	Crystal structure of cAMP-dependent Protein Kinase A Regulatory Subunit I alpha in complex with dual-specific A-Kinase Anchoring Protein 2	P:GO:0007165; P:GO:0007596; P:GO:0008104; F:GO:0051018; C:GO:0005739; C:GO:0005829; C:GO:0005886; C:GO:0032991	P:signal transduction; P:blood coagulation; P:protein localization; F:protein kinase A binding; C:mitochondrion; C:cytosol; C:plasma membrane; C:protein-containing complex
ORTHOMCL2386	7.99E-111	Crystal structure of truncated human beta-B1-crystallin	P:GO:0002088; P:GO:0007601; F:GO:0005212; F:GO:0005515	P:lens development in camera-type eye; P:visual perception; F:structural constituent of eye lens; F:protein binding
ORTHOMCL2389	1.21E-167	Crystal structure of human ERRg LBD in complex with HPTE	P:GO:0006367; P:GO:0043401; P:GO:0045944; P:GO:0048384; P:GO:0120162; F:GO:0000978; F:GO:0001228; F:GO:0003707; F:GO:0004879; F:GO:0005496; F:GO:0008270; F:GO:0042802; F:GO:0050682; C:GO:0005654	P:transcription initiation from RNA polymerase II promoter; P:steroid hormone mediated signaling pathway; P:positive regulation of transcription by RNA polymerase II; P:retinoic acid receptor signaling pathway; P:positive regulation of cold-induced thermogenesis; F:RNA polymerase II cis-regulatory region sequence-specific DNA binding; F:DNA-binding transcription activator activity, RNA polymerase…
ORTHOMCL2391	0.00000000011	Crystal structure of the human beta2 adrenoceptor	P:GO:0007186; P:GO:0009966; P:GO:0031401; P:GO:0044093; P:GO:0050790; P:GO:0051239; P:GO:0065008; F:GO:0005515; C:GO:0005737; C:GO:0012505; C:GO:0016020; C:GO:0043227	P:G protein-coupled receptor signaling pathway; P:regulation of signal transduction; P:positive regulation of protein modification process; P:positive regulation of molecular function; P:regulation of catalytic activity; P:regulation of multicellular organismal process; P:regulation of biological quality; F:protein binding; C:cytoplasm; C:endomembrane system; C:membrane; C:membrane-bounded organe…
ORTHOMCL2393	0.0000000000000000235	Crystal structure of the metalloproteinase enhancer PCPE-1 bound to the procollagen C propeptide trimer (short)	P:GO:0006508; P:GO:0007275; P:GO:0010952; P:GO:1990830; F:GO:0005201; F:GO:0005515; F:GO:0005518; F:GO:0008201; F:GO:0016504; C:GO:0005576; C:GO:0005615; C:GO:0062023; C:GO:0070062	P:proteolysis; P:multicellular organism development; P:positive regulation of peptidase activity; P:cellular response to leukemia inhibitory factor; F:extracellular matrix structural constituent; F:protein binding; F:collagen binding; F:heparin binding; F:peptidase activator activity; C:extracellular region; C:extracellular space; C:collagen-containing extracellular matrix; C:extracellular exosome
ORTHOMCL2399	0.0	X-Ray Structure of Adenosine 5'-Monophosphate Deaminase from Arabidopsis Thaliana in Complex with Coformycin 5'-Phosphate	P:GO:0006188; P:GO:0009737; P:GO:0009793; F:GO:0019239; F:GO:0043424; C:GO:0005634; C:GO:0005829; C:GO:0031307	P:IMP biosynthetic process; P:response to abscisic acid; P:embryo development ending in seed dormancy; F:deaminase activity; F:protein histidine kinase binding; C:nucleus; C:cytosol; C:integral component of mitochondrial outer membrane
ORTHOMCL2401	0.0	Recombinant Human Coagulation Factor Xiii	P:GO:0018149; P:GO:0072378; F:GO:0003810; F:GO:0005515; C:GO:0005576; C:GO:0005737	P:peptide cross-linking; P:blood coagulation, fibrin clot formation; F:protein-glutamine gamma-glutamyltransferase activity; F:protein binding; C:extracellular region; C:cytoplasm
ORTHOMCL241	10.9	Crystal structure of ANKRA2-CCDC8 complex	P:GO:0000226; P:GO:0007088; P:GO:0010923; P:GO:0043687; F:GO:0005515; C:GO:0005654; C:GO:0005737; C:GO:0005813; C:GO:0005815; C:GO:0005829; C:GO:0005856; C:GO:0005886; C:GO:1990393	P:microtubule cytoskeleton organization; P:regulation of mitotic nuclear division; P:negative regulation of phosphatase activity; P:post-translational protein modification; F:protein binding; C:nucleoplasm; C:cytoplasm; C:centrosome; C:microtubule organizing center; C:cytosol; C:cytoskeleton; C:plasma membrane; C:3M complex
ORTHOMCL2412	8.66E-81	Crystal structure of the mouse SNX19 PX domain	P:GO:0002062; P:GO:0006887; P:GO:0030073; P:GO:1990502; F:GO:0032266; C:GO:0030659; C:GO:0031901	P:chondrocyte differentiation; P:exocytosis; P:insulin secretion; P:dense core granule maturation; F:phosphatidylinositol-3-phosphate binding; C:cytoplasmic vesicle membrane; C:early endosome membrane
ORTHOMCL2424	0.0000196	Crystal structure of the KRIT1/CCM1 FERM domain in complex with the heart of glass (HEG1) cytoplasmic tail	P:GO:0001570; P:GO:0001701; P:GO:0001886; P:GO:0001945; P:GO:0003017; P:GO:0003209; P:GO:0003222; P:GO:0003281; P:GO:0007043; P:GO:0009791; P:GO:0030324; P:GO:0035024; P:GO:0035264; P:GO:0048845; P:GO:0050878; P:GO:0055017; P:GO:0060039; P:GO:0090271; P:GO:1902414; P:GO:1905709; P:GO:2000299; F:GO:0005509; F:GO:0005515; C:GO:0005576; C:GO:0005911; C:GO:0009897; C:GO:0016021	P:vasculogenesis; P:in utero embryonic development; P:endothelial cell morphogenesis; P:lymph vessel development; P:lymph circulation; P:cardiac atrium morphogenesis; P:ventricular trabecula myocardium morphogenesis; P:ventricular septum development; P:cell-cell junction assembly; P:post-embryonic development; P:lung development; P:negative regulation of Rho protein signal transduction; P:multice…
ORTHOMCL2426	0.000000000619	Crystal Structure of the C2-GAP Fragment of synGAP	P:GO:0032501; P:GO:0048167; P:GO:0048523; P:GO:1902531; F:GO:0005515; C:GO:0014069	P:multicellular organismal process; P:regulation of synaptic plasticity; P:negative regulation of cellular process; P:regulation of intracellular signal transduction; F:protein binding; C:postsynaptic density
ORTHOMCL243	1.25E-42	Crystal structure of CD96 (D1) bound to CD155/necl-5 (D1-3)	P:GO:0001818; P:GO:0006954; P:GO:0007160; P:GO:0050776; C:GO:0005737; C:GO:0005887	P:negative regulation of cytokine production; P:inflammatory response; P:cell-matrix adhesion; P:regulation of immune response; C:cytoplasm; C:integral component of plasma membrane
ORTHOMCL2433	1.36E-175	Structure of a Protein Phosphatase 2A Holoenzyme with B55 subunit	P:GO:0000086; P:GO:0000184; P:GO:0007084; P:GO:0043278; P:GO:0043666; P:GO:0070262; F:GO:0019888; F:GO:0044877; F:GO:0048156; F:GO:0051721; C:GO:0000159; C:GO:0005654; C:GO:0005829; C:GO:0098978	P:G2/M transition of mitotic cell cycle; P:nuclear-transcribed mRNA catabolic process, nonsense-mediated decay; P:mitotic nuclear envelope reassembly; P:response to morphine; P:regulation of phosphoprotein phosphatase activity; P:peptidyl-serine dephosphorylation; F:protein phosphatase regulator activity; F:protein-containing complex binding; F:tau protein binding; F:protein phosphatase 2A bindin…
ORTHOMCL2434	9.02E-58	Solution structure of the RNA recognition motif of CNOT4	P:GO:0006511; P:GO:0045652; P:GO:0051865; F:GO:0003723; F:GO:0004842; F:GO:0046872; C:GO:0005634; C:GO:0005737; C:GO:0030014	P:ubiquitin-dependent protein catabolic process; P:regulation of megakaryocyte differentiation; P:protein autoubiquitination; F:RNA binding; F:ubiquitin-protein transferase activity; F:metal ion binding; C:nucleus; C:cytoplasm; C:CCR4-NOT complex
ORTHOMCL2435	1.19E-81	Structure of the variant histone H3.3-H4 heterodimer in complex with its chaperone DAXX	P:GO:0000183; P:GO:0001649; P:GO:0006334; P:GO:0006997; P:GO:0007283; P:GO:0007596; P:GO:0008283; P:GO:0009725; P:GO:0031508; P:GO:0032200; P:GO:0035264; P:GO:0042692; P:GO:0044267; P:GO:0045652; P:GO:0045814; P:GO:0048477; P:GO:0090230; F:GO:0000979; F:GO:0031492; C:GO:0000228; C:GO:0000786; C:GO:0005576; C:GO:0005654	P:rDNA heterochromatin assembly; P:osteoblast differentiation; P:nucleosome assembly; P:nucleus organization; P:spermatogenesis; P:blood coagulation; P:cell population proliferation; P:response to hormone; P:pericentric heterochromatin assembly; P:telomere organization; P:multicellular organism growth; P:muscle cell differentiation; P:cellular protein metabolic process; P:regulation of megakaryoc…
ORTHOMCL2441	1.48E-19	Crystal structure of a metagenomic short-chain oxidoreductase (SDR) in complex with NADP	P:GO:0055114; F:GO:0000166; F:GO:0016491	P:obsolete oxidation-reduction process; F:nucleotide binding; F:oxidoreductase activity
ORTHOMCL2443	0.000000000000177	Full length GluA1/2-gamma8 complex	P:GO:0048522; P:GO:2000311; F:GO:0005515; C:GO:0005887; C:GO:0034703; C:GO:0098797; C:GO:0098839	P:positive regulation of cellular process; P:regulation of AMPA receptor activity; F:protein binding; C:integral component of plasma membrane; C:cation channel complex; C:plasma membrane protein complex; C:postsynaptic density membrane
ORTHOMCL2445	2.83E-35	Calcium binding domain C2B	P:GO:0005513; P:GO:0007420; P:GO:0031340; P:GO:0033603; P:GO:0045956; P:GO:0048278; P:GO:0048791; P:GO:0050806; P:GO:0051291; P:GO:0071277; P:GO:2000300; F:GO:0001786; F:GO:0005509; F:GO:0005516; F:GO:0005544; F:GO:0005546; F:GO:0008022; F:GO:0017075; F:GO:0030276; F:GO:0030348; F:GO:0042802; F:GO:0046982; F:GO:0048306; C:GO:0005886; C:GO:0030285; C:GO:0030424; C:GO:0031045; C:GO:0043229; C:GO:00…	P:detection of calcium ion; P:brain development; P:positive regulation of vesicle fusion; P:positive regulation of dopamine secretion; P:positive regulation of calcium ion-dependent exocytosis; P:vesicle docking; P:calcium ion-regulated exocytosis of neurotransmitter; P:positive regulation of synaptic transmission; P:protein heterooligomerization; P:cellular response to calcium ion; P:regulation …
ORTHOMCL2447	1.58E-65	Crystal structure of human Tob in complex with inhibitor fragment 6	P:GO:0008285; P:GO:0017148; P:GO:0030514; P:GO:0045668; P:GO:0060212; P:GO:0060213; P:GO:0060390; P:GO:1900153; P:GO:1903507; F:GO:0003714; F:GO:0030971; F:GO:0046332; C:GO:0005634; C:GO:0005737; C:GO:0030014	P:negative regulation of cell population proliferation; P:negative regulation of translation; P:negative regulation of BMP signaling pathway; P:negative regulation of osteoblast differentiation; P:negative regulation of nuclear-transcribed mRNA poly(A) tail shortening; P:positive regulation of nuclear-transcribed mRNA poly(A) tail shortening; P:regulation of SMAD protein signal transduction; P:po…
ORTHOMCL2453	0.0	Structure of Beta-Klotho in Complex with FGF19 C-terminal peptide	P:GO:0005975; P:GO:0008284; P:GO:0051897; P:GO:0090080; F:GO:0004553; F:GO:0005104; F:GO:0017134; C:GO:0005783; C:GO:0005886; C:GO:0016021	P:carbohydrate metabolic process; P:positive regulation of cell population proliferation; P:positive regulation of protein kinase B signaling; P:positive regulation of MAPKKK cascade by fibroblast growth factor receptor signaling pathway; F:hydrolase activity, hydrolyzing O-glycosyl compounds; F:fibroblast growth factor receptor binding; F:fibroblast growth factor binding; C:endoplasmic reticulum…
ORTHOMCL2460	0.0	DP bound TTBK2 kinase domain	P:GO:0007026; P:GO:0007224; P:GO:0018105; P:GO:0021681; P:GO:0021935; P:GO:0030334; P:GO:0097711; P:GO:1902817; P:GO:1904527; F:GO:0005524; F:GO:0019894; F:GO:0048156; F:GO:0050321; F:GO:0051010; F:GO:0106310; F:GO:0106311; C:GO:0005634; C:GO:0005814; C:GO:0005829; C:GO:0035869; C:GO:0036064	P:negative regulation of microtubule depolymerization; P:smoothened signaling pathway; P:peptidyl-serine phosphorylation; P:cerebellar granular layer development; P:cerebellar granule cell precursor tangential migration; P:regulation of cell migration; P:ciliary basal body-plasma membrane docking; P:negative regulation of protein localization to microtubule; P:negative regulation of microtubule b…
ORTHOMCL2463	2.66E-147	CRYSTAL STRUCTURE OF THE PH-PTB TARGETING REGION OF IRS-1	P:GO:0000165; P:GO:0008284; P:GO:0014065; P:GO:0032000; P:GO:0038111; P:GO:0042593; P:GO:0043552; P:GO:0045725; P:GO:0046326; P:GO:0046627; P:GO:0046628; P:GO:0046676; P:GO:0048009; P:GO:0051897; P:GO:0071398; F:GO:0001784; F:GO:0005068; F:GO:0005080; F:GO:0005158; F:GO:0005159; F:GO:0042169; F:GO:0043548; C:GO:0005654; C:GO:0005829; C:GO:0005899; C:GO:0005901	P:MAPK cascade; P:positive regulation of cell population proliferation; P:phosphatidylinositol 3-kinase signaling; P:positive regulation of fatty acid beta-oxidation; P:interleukin-7-mediated signaling pathway; P:glucose homeostasis; P:positive regulation of phosphatidylinositol 3-kinase activity; P:positive regulation of glycogen biosynthetic process; P:positive regulation of glucose import; P:n…
ORTHOMCL2475	2.45E-19	Crystal structure of the human neuronal pentraxin 1 (NP1) pentraxin (PTX) domain.	C:GO:0110165	C:cellular anatomical entity
ORTHOMCL2476	0.000000000922	Human doublecortin N-DC repeat plus linker, and tubulin (2XRP) docked into an 8A cryo-EM map of doublecortin-stabilised microtubules reconstructed in absence of kinesin	P:GO:0007399; P:GO:0009987; C:GO:0005856	P:nervous system development; P:cellular process; C:cytoskeleton
ORTHOMCL2492	1.56E-44	Crystal structure of XWnt8 in complex with the cysteine-rich domain of Frizzled 8	P:GO:0006355; P:GO:0009790; P:GO:0009798; P:GO:0014033; P:GO:0048646; P:GO:0060070; F:GO:0005102; C:GO:0005576	P:regulation of transcription, DNA-templated; P:embryo development; P:axis specification; P:neural crest cell differentiation; P:anatomical structure formation involved in morphogenesis; P:canonical Wnt signaling pathway; F:signaling receptor binding; C:extracellular region
ORTHOMCL2493	0.0	Crystal Structure of RGS7-Gbeta5 dimer	P:GO:0007186; P:GO:0009968; P:GO:0035556; P:GO:0043547; F:GO:0005096; F:GO:0031681; C:GO:0005829; C:GO:0005886	P:G protein-coupled receptor signaling pathway; P:negative regulation of signal transduction; P:intracellular signal transduction; P:positive regulation of GTPase activity; F:GTPase activator activity; F:G-protein beta-subunit binding; C:cytosol; C:plasma membrane
ORTHOMCL250	0.0	Cryo-EM structure of the Anaphase-promoting complex/Cyclosome, in complex with the Nek2A substrate at 3.9 angstrom resolution	P:GO:0000070; P:GO:0001824; P:GO:0007088; P:GO:0010389; P:GO:0032212; P:GO:0043392; P:GO:0046602; P:GO:0046777; P:GO:0051301; P:GO:0051321; P:GO:0051973; P:GO:0051988; P:GO:0090307; P:GO:0097711; P:GO:1903126; P:GO:1904355; F:GO:0005524; F:GO:0019903; F:GO:0046872; F:GO:0106310; F:GO:0106311; C:GO:0000777; C:GO:0000794; C:GO:0000922; C:GO:0005654; C:GO:0005730; C:GO:0005813; C:GO:0005829; C:GO:00…	P:mitotic sister chromatid segregation; P:blastocyst development; P:regulation of mitotic nuclear division; P:regulation of G2/M transition of mitotic cell cycle; P:positive regulation of telomere maintenance via telomerase; P:negative regulation of DNA binding; P:regulation of mitotic centrosome separation; P:protein autophosphorylation; P:cell division; P:meiotic cell cycle; P:positive regulati…
ORTHOMCL2503	1.85E-71	Crystal Structure of ZBTB38 C-terminal Zinc Fingers 6-9 in complex with methylated DNA	P:GO:0006275; P:GO:0006974; P:GO:0045892; P:GO:0045944; F:GO:0000978; F:GO:0000981; F:GO:0008327; F:GO:0042803; F:GO:0046872; C:GO:0005654; C:GO:0005694	P:regulation of DNA replication; P:cellular response to DNA damage stimulus; P:negative regulation of transcription, DNA-templated; P:positive regulation of transcription by RNA polymerase II; F:RNA polymerase II cis-regulatory region sequence-specific DNA binding; F:DNA-binding transcription factor activity, RNA polymerase II-specific; F:methyl-CpG binding; F:protein homodimerization activity; F…
ORTHOMCL251	0.0	Crystal Structure of RNase L in complex with 2-5A	P:GO:0006397; P:GO:0006468; P:GO:0090501; F:GO:0004540; F:GO:0004672; F:GO:0005524; F:GO:0046872	P:mRNA processing; P:protein phosphorylation; P:RNA phosphodiester bond hydrolysis; F:ribonuclease activity; F:protein kinase activity; F:ATP binding; F:metal ion binding
ORTHOMCL2512	5.37E-34	CmouseZFP568-ZnF1-11 in complex with DNA	P:GO:0006355; P:GO:0009653; P:GO:0043009; F:GO:0003677	P:regulation of transcription, DNA-templated; P:anatomical structure morphogenesis; P:chordate embryonic development; F:DNA binding
ORTHOMCL2522	3.88E-30	Structure of the Phactr1 RPEL domain bound to G-actin	P:GO:0021987; P:GO:0031532; P:GO:0032515; P:GO:0042325; P:GO:0043149; P:GO:0140059; P:GO:2001222; F:GO:0003779; F:GO:0004864; F:GO:0008157; C:GO:0005634; C:GO:0005829; C:GO:0045202	P:cerebral cortex development; P:actin cytoskeleton reorganization; P:negative regulation of phosphoprotein phosphatase activity; P:regulation of phosphorylation; P:stress fiber assembly; P:dendrite arborization; P:regulation of neuron migration; F:actin binding; F:protein phosphatase inhibitor activity; F:protein phosphatase 1 binding; C:nucleus; C:cytosol; C:synapse
ORTHOMCL2525	1.34E-22	Cryo-EM structure of the rabbit voltage-gated calcium channel Cav1.1 complex at 4.2 angstrom	P:GO:1902514; F:GO:0005245; F:GO:0005246; F:GO:0005515; C:GO:0005887; C:GO:1990454	P:regulation of calcium ion transmembrane transport via high voltage-gated calcium channel; F:voltage-gated calcium channel activity; F:calcium channel regulator activity; F:protein binding; C:integral component of plasma membrane; C:L-type voltage-gated calcium channel complex
ORTHOMCL2528	2.14E-61	MutS in complex with the N-terminal domain of MutL - crystal form 1	P:GO:0006974; F:GO:0000166; F:GO:0003677	P:cellular response to DNA damage stimulus; F:nucleotide binding; F:DNA binding
ORTHOMCL2540	8.31E-121	Structure of the human RAB39B in complex with GMPPNP	P:GO:0010506; P:GO:0015031; P:GO:0016192; P:GO:0032482; P:GO:0050808; F:GO:0003924; F:GO:0005525; F:GO:0031489; C:GO:0000139; C:GO:0005886; C:GO:0030659; C:GO:0043005	P:regulation of autophagy; P:protein transport; P:vesicle-mediated transport; P:Rab protein signal transduction; P:synapse organization; F:GTPase activity; F:GTP binding; F:myosin V binding; C:Golgi membrane; C:plasma membrane; C:cytoplasmic vesicle membrane; C:neuron projection
ORTHOMCL2545	7.91E-38	ACTIVATED TURKEY BETA1 ADRENOCEPTOR WITH BOUND AGONIST ISOPRENALINE AND NANOBODY Nb80	P:GO:0007165; F:GO:0004935; C:GO:0005886; C:GO:0016021	P:signal transduction; F:adrenergic receptor activity; C:plasma membrane; C:integral component of membrane
ORTHOMCL2547	7.45E-143	X-ray structure of Drosophila dopamine transporter in complex with cocaine	P:GO:0006836; P:GO:0008344; P:GO:0015872; P:GO:0030431; P:GO:0042745; P:GO:0099509; P:GO:1990834; F:GO:0005330; F:GO:0019811; C:GO:0005887	P:neurotransmitter transport; P:adult locomotory behavior; P:dopamine transport; P:sleep; P:circadian sleep/wake cycle; P:regulation of presynaptic cytosolic calcium ion concentration; P:response to odorant; F:dopamine:sodium symporter activity; F:cocaine binding; C:integral component of plasma membrane
ORTHOMCL2549	6.22E-28	Structure of human ADP-ribosylation factor-like 10B	P:GO:0007049; P:GO:0007059; P:GO:0008089; P:GO:0015031; P:GO:0043312; P:GO:0051301; F:GO:0003924; F:GO:0005525; F:GO:0048487; C:GO:0005819; C:GO:0005886; C:GO:0031902; C:GO:0035577; C:GO:0045202; C:GO:1904115	P:cell cycle; P:chromosome segregation; P:anterograde axonal transport; P:protein transport; P:neutrophil degranulation; P:cell division; F:GTPase activity; F:GTP binding; F:beta-tubulin binding; C:spindle; C:plasma membrane; C:late endosome membrane; C:azurophil granule membrane; C:synapse; C:axon cytoplasm
ORTHOMCL2555	1.8E-44	Pim-1 kinase in complex with a 7-azaindole	P:GO:0019221; P:GO:0022898; P:GO:0030212; P:GO:0043066; P:GO:0043433; P:GO:0045737; P:GO:0045893; P:GO:0046777; P:GO:0050821; P:GO:0060045; P:GO:0070561; P:GO:0090336; P:GO:1902033; P:GO:1905062; P:GO:1990748; F:GO:0005524; F:GO:0008134; F:GO:0030145; F:GO:0043024; F:GO:0043539; F:GO:0106310; F:GO:0106311; C:GO:0005654; C:GO:0005730; C:GO:0005829; C:GO:0005886	P:cytokine-mediated signaling pathway; P:regulation of transmembrane transporter activity; P:hyaluronan metabolic process; P:negative regulation of apoptotic process; P:negative regulation of DNA-binding transcription factor activity; P:positive regulation of cyclin-dependent protein serine/threonine kinase activity; P:positive regulation of transcription, DNA-templated; P:protein autophosphoryla…
ORTHOMCL2556	0.0000000000234	Histone fold heterodimer of the Chromatin Accessibility Complex	P:GO:0042766; F:GO:0046982; C:GO:0008623	P:nucleosome mobilization; F:protein heterodimerization activity; C:CHRAC
ORTHOMCL2562	2.5E-149	Crystal structure of SETDB1 with a modified H3 peptide	P:GO:0007265; P:GO:0045869; P:GO:0051567; P:GO:0090309; F:GO:0003677; F:GO:0005515; F:GO:0008270; F:GO:0046974; F:GO:1990841; C:GO:0005654; C:GO:0005694; C:GO:0005737	P:Ras protein signal transduction; P:negative regulation of single stranded viral RNA replication via double stranded DNA intermediate; P:histone H3-K9 methylation; P:positive regulation of DNA methylation-dependent heterochromatin assembly; F:DNA binding; F:protein binding; F:zinc ion binding; F:histone methyltransferase activity (H3-K9 specific); F:promoter-specific chromatin binding; C:nucleop…
ORTHOMCL2565	6.23E-52	MOligomeric assembly of actin bound to MRTF-A	P:GO:0001764; P:GO:0010735; P:GO:0030036; P:GO:0030900; P:GO:0031175; P:GO:0043154; P:GO:0044319; P:GO:0051145; P:GO:2001234; F:GO:0000976; F:GO:0003700; F:GO:0003713; F:GO:0003785; F:GO:0043522; C:GO:0005654; C:GO:0005829	P:neuron migration; P:positive regulation of transcription via serum response element binding; P:actin cytoskeleton organization; P:forebrain development; P:neuron projection development; P:negative regulation of cysteine-type endopeptidase activity involved in apoptotic process; P:wound healing, spreading of cells; P:smooth muscle cell differentiation; P:negative regulation of apoptotic signalin…
ORTHOMCL2574	2.88E-32	Crystal structure of the KH1 domain of human RNA-binding E3 ubiquitin-protein ligase MEX-3C complex with RNA	P:GO:0016567; P:GO:0045598; P:GO:0097009; F:GO:0003723; F:GO:0005515; F:GO:0061630; C:GO:0005634	P:protein ubiquitination; P:regulation of fat cell differentiation; P:energy homeostasis; F:RNA binding; F:protein binding; F:ubiquitin protein ligase activity; C:nucleus
ORTHOMCL2579	0.0	Cryo-EM structure of the human ether-a-go-go related K+ channel	P:GO:0003064; P:GO:0035690; P:GO:0055075; P:GO:0060307; P:GO:0086010; P:GO:0086091; P:GO:0098915; P:GO:1901381; P:GO:1903765; P:GO:1990573; F:GO:0005242; F:GO:0005251; F:GO:0031625; F:GO:0042803; F:GO:0055131; F:GO:0097110; F:GO:1902282; C:GO:0009986; C:GO:0048471; C:GO:1902937	P:regulation of heart rate by hormone; P:cellular response to drug; P:potassium ion homeostasis; P:regulation of ventricular cardiac muscle cell membrane repolarization; P:membrane depolarization during action potential; P:regulation of heart rate by cardiac conduction; P:membrane repolarization during ventricular cardiac muscle cell action potential; P:positive regulation of potassium ion transm…
ORTHOMCL2584	0.0	Crystal structure of human cytochrome P450 46A1 in complex with cholesterol-3-sulphate	P:GO:0006699; P:GO:0006707; P:GO:0006805; P:GO:0007399; P:GO:0042448; P:GO:1900271; P:GO:1903044; F:GO:0005506; F:GO:0008395; F:GO:0020037; F:GO:0033781; C:GO:0005789; C:GO:0016021; C:GO:0030425; C:GO:0098793; C:GO:0098794	P:bile acid biosynthetic process; P:cholesterol catabolic process; P:xenobiotic metabolic process; P:nervous system development; P:progesterone metabolic process; P:regulation of long-term synaptic potentiation; P:protein localization to membrane raft; F:iron ion binding; F:steroid hydroxylase activity; F:heme binding; F:cholesterol 24-hydroxylase activity; C:endoplasmic reticulum membrane; C:int…
ORTHOMCL2585	1.11E-51	Crystal structure of neuronal leucine rich repeat protein AMIGO-1	P:GO:0048699; P:GO:0051130; P:GO:0051962; P:GO:1901381; C:GO:0005887; C:GO:0043005; C:GO:0043025	P:generation of neurons; P:positive regulation of cellular component organization; P:positive regulation of nervous system development; P:positive regulation of potassium ion transmembrane transport; C:integral component of plasma membrane; C:neuron projection; C:neuronal cell body
ORTHOMCL2592	5.63E-160	Three-Dimensional Structure Of Porcine Procarboxypeptidase B: A Structural Basis Of Its Inactivity	P:GO:0006508; F:GO:0004181; F:GO:0046872; C:GO:0005615	P:proteolysis; F:metallocarboxypeptidase activity; F:metal ion binding; C:extracellular space
ORTHOMCL2599	3.41E-113	Crystal structure of the alpha2A adrenergic receptor in complex with a agonist	P:GO:0001819; P:GO:0007266; P:GO:0008284; P:GO:0010700; P:GO:0030036; P:GO:0030335; P:GO:0032148; P:GO:0032870; P:GO:0035624; P:GO:0043406; P:GO:0045741; P:GO:0045955; P:GO:0050892; P:GO:0050995; P:GO:0051044; P:GO:0061179; P:GO:0071881; P:GO:0071882; P:GO:0090303; F:GO:0004938; F:GO:0019901; F:GO:0031696; F:GO:0031996; F:GO:0032795; F:GO:0042803; F:GO:0046982; F:GO:0051379; F:GO:0051380; C:GO:00…	P:positive regulation of cytokine production; P:Rho protein signal transduction; P:positive regulation of cell population proliferation; P:negative regulation of norepinephrine secretion; P:actin cytoskeleton organization; P:positive regulation of cell migration; P:activation of protein kinase B activity; P:cellular response to hormone stimulus; P:receptor transactivation; P:positive regulation o…
ORTHOMCL2605	0.0	Cryo-EM structure of human CPSF-160-WDR33 complex at 3.36A resolution	P:GO:0000398; P:GO:0006301; P:GO:0006369; P:GO:0006378; P:GO:0006406; P:GO:0007283; C:GO:0001650; C:GO:0005581; C:GO:0005654; C:GO:0005847	P:mRNA splicing, via spliceosome; P:postreplication repair; P:termination of RNA polymerase II transcription; P:mRNA polyadenylation; P:mRNA export from nucleus; P:spermatogenesis; C:fibrillar center; C:collagen trimer; C:nucleoplasm; C:mRNA cleavage and polyadenylation specificity factor complex
ORTHOMCL2607	1.91E-64	Crystal structure of the human FOXN3 DNA binding domain in complex with a forkhead DNA sequence	P:GO:0006357; P:GO:0007095; P:GO:0045892; P:GO:0097094; F:GO:0000981; F:GO:0008022; F:GO:0043565; C:GO:0005634	P:regulation of transcription by RNA polymerase II; P:mitotic G2 DNA damage checkpoint; P:negative regulation of transcription, DNA-templated; P:craniofacial suture morphogenesis; F:DNA-binding transcription factor activity, RNA polymerase II-specific; F:protein C-terminus binding; F:sequence-specific DNA binding; C:nucleus
ORTHOMCL2608	0.0	Crystal structure of the EFC domain of formin-binding protein 17	P:GO:0006897; P:GO:0007165; P:GO:0061024; F:GO:0008289; F:GO:0042802; C:GO:0005764; C:GO:0005829; C:GO:0005856; C:GO:0005905; C:GO:0005938; C:GO:0031410	P:endocytosis; P:signal transduction; P:membrane organization; F:lipid binding; F:identical protein binding; C:lysosome; C:cytosol; C:cytoskeleton; C:clathrin-coated pit; C:cell cortex; C:cytoplasmic vesicle
ORTHOMCL2614	9.98E-75	Structure of Apo YdiU	F:GO:0005488	F:binding
ORTHOMCL2625	1.1E-27	Crystal structure of PZP domain of human AF10 protein	F:GO:0003682; F:GO:0005515; C:GO:0005634	F:chromatin binding; F:protein binding; C:nucleus
ORTHOMCL2626	0.0	Crystal structure of ck1g3 with 2-[(4-{[3-(TRIFLUOROMETHYL)PYRIDIN2-YL]OXY}PHENYL)AMINO]-1H-BENZIMIDAZOLE-6-CARBONITRILE	P:GO:0006897; P:GO:0018105; P:GO:0090263; F:GO:0005515; F:GO:0005524; F:GO:0106310; F:GO:0106311; C:GO:0005634; C:GO:0005737; C:GO:0005886	P:endocytosis; P:peptidyl-serine phosphorylation; P:positive regulation of canonical Wnt signaling pathway; F:protein binding; F:ATP binding; F:protein serine kinase activity; F:protein threonine kinase activity; C:nucleus; C:cytoplasm; C:plasma membrane
ORTHOMCL2627	1.19E-38	CRNF38-UbcH5B-UB complex	P:GO:0008584; P:GO:0016567; F:GO:0005515; F:GO:0046872; F:GO:0061630; C:GO:0005654; C:GO:0036126	P:male gonad development; P:protein ubiquitination; F:protein binding; F:metal ion binding; F:ubiquitin protein ligase activity; C:nucleoplasm; C:sperm flagellum
ORTHOMCL2634	0.0938	Solution structure of Miz-1 zinc finger 8	P:GO:0006357; P:GO:0045893; P:GO:0048523; P:GO:0051726; F:GO:0000976; F:GO:0000981; F:GO:0008134; C:GO:0032991	P:regulation of transcription by RNA polymerase II; P:positive regulation of transcription, DNA-templated; P:negative regulation of cellular process; P:regulation of cell cycle; F:transcription regulatory region sequence-specific DNA binding; F:DNA-binding transcription factor activity, RNA polymerase II-specific; F:transcription factor binding; C:protein-containing complex
ORTHOMCL2635	0.0	Crystal Structure of the Heterodimeric CLOCK:BMAL1 Transcriptional Activator Complex	P:GO:0000077; P:GO:0007283; P:GO:0016573; P:GO:0032922; P:GO:0042634; P:GO:0042752; P:GO:0043161; P:GO:0045892; P:GO:0045944; P:GO:0050729; P:GO:0050796; P:GO:0051092; P:GO:0051775; P:GO:0071479; P:GO:2000074; P:GO:2000323; F:GO:0001228; F:GO:0004402; F:GO:0031490; F:GO:0046983; F:GO:0070888; C:GO:0005654; C:GO:0005726; C:GO:0005730; C:GO:0005791; C:GO:0005829; C:GO:0033391; C:GO:1990513	P:DNA damage checkpoint; P:spermatogenesis; P:histone acetylation; P:circadian regulation of gene expression; P:regulation of hair cycle; P:regulation of circadian rhythm; P:proteasome-mediated ubiquitin-dependent protein catabolic process; P:negative regulation of transcription, DNA-templated; P:positive regulation of transcription by RNA polymerase II; P:positive regulation of inflammatory resp…
ORTHOMCL2636	1.15E-165	Crystal structure of CLASP1 TOG2 domain at 1.78A resolution	P:GO:0001578; P:GO:0006903; P:GO:0007020; P:GO:0007026; P:GO:0007030; P:GO:0010389; P:GO:0010458; P:GO:0010470; P:GO:0010634; P:GO:0010717; P:GO:0030953; P:GO:0031023; P:GO:0031116; P:GO:0034453; P:GO:0040001; P:GO:0045921; P:GO:0051294; P:GO:0051301; P:GO:0051497; P:GO:0051893; P:GO:0090091; P:GO:0090162; P:GO:0090307; P:GO:0097711; P:GO:1903690; P:GO:1904261; F:GO:0002162; F:GO:0043515; F:GO:00…	P:microtubule bundle formation; P:vesicle targeting; P:microtubule nucleation; P:negative regulation of microtubule depolymerization; P:Golgi organization; P:regulation of G2/M transition of mitotic cell cycle; P:exit from mitosis; P:regulation of gastrulation; P:positive regulation of epithelial cell migration; P:regulation of epithelial to mesenchymal transition; P:astral microtubule organizati…
ORTHOMCL2637	0.00000000976	NMR structure of RNA recognition motif 2 (RRM2) of Homo sapiens splicing factor, arginine/serine-rich 1	P:GO:0000395; F:GO:0003729; C:GO:0016607; C:GO:0071013	P:mRNA 5'-splice site recognition; F:mRNA binding; C:nuclear speck; C:catalytic step 2 spliceosome
ORTHOMCL2638	1.76E-31	Crystal Structure of ArfGAP and ANK repeat domain of ACAP1	P:GO:0015031; P:GO:0043547; F:GO:0005096; F:GO:0005515; F:GO:0046872; C:GO:0005768; C:GO:0016020; C:GO:0055038	P:protein transport; P:positive regulation of GTPase activity; F:GTPase activator activity; F:protein binding; F:metal ion binding; C:endosome; C:membrane; C:recycling endosome membrane
ORTHOMCL2639	7.93E-42	Solution structure of the Villin headpiece domain of human actin-binding LIM protein homologue (KIAA0843 protein)	P:GO:0030032; P:GO:0030036; P:GO:0045944; P:GO:0060271; F:GO:0046872; F:GO:0051015; C:GO:0001725; C:GO:0005737; C:GO:0030027	P:lamellipodium assembly; P:actin cytoskeleton organization; P:positive regulation of transcription by RNA polymerase II; P:cilium assembly; F:metal ion binding; F:actin filament binding; C:stress fiber; C:cytoplasm; C:lamellipodium
ORTHOMCL2640	1.42E-29	Kaiso (ZBTB33) zinc finger DNA binding domain in complex with a double CpG-methylated DNA resembling the specific Kaiso binding sequence (KBS)	P:GO:0006357; P:GO:0035556; P:GO:0045892; F:GO:0000981; F:GO:0005515; F:GO:0008327; F:GO:1990837; C:GO:0005654; C:GO:0005730; C:GO:0005829; C:GO:0005886	P:regulation of transcription by RNA polymerase II; P:intracellular signal transduction; P:negative regulation of transcription, DNA-templated; F:DNA-binding transcription factor activity, RNA polymerase II-specific; F:protein binding; F:methyl-CpG binding; F:sequence-specific double-stranded DNA binding; C:nucleoplasm; C:nucleolus; C:cytosol; C:plasma membrane
ORTHOMCL2641	6.66E-156	Structure of FERM protein	P:GO:0002576; P:GO:0007159; P:GO:0007229; P:GO:0030335; P:GO:0033622; P:GO:0033632; P:GO:0034446; F:GO:0005515; C:GO:0030054; C:GO:0031093	P:platelet degranulation; P:leukocyte cell-cell adhesion; P:integrin-mediated signaling pathway; P:positive regulation of cell migration; P:integrin activation; P:regulation of cell-cell adhesion mediated by integrin; P:substrate adhesion-dependent cell spreading; F:protein binding; C:cell junction; C:platelet alpha granule lumen
ORTHOMCL2645	0.0	Unwinding the Differences of the Mammalian PERIOD Clock Proteins from Crystal Structure to Cellular Function	P:GO:0000122; P:GO:0002028; P:GO:0032922; P:GO:0042634; P:GO:0043124; P:GO:0043153; P:GO:0043966; P:GO:0043967; P:GO:0045944; P:GO:0046329; P:GO:0051591; P:GO:0070932; P:GO:0097167; P:GO:1900015; P:GO:1900744; P:GO:2000323; F:GO:0001222; F:GO:0019900; F:GO:0031490; F:GO:0031625; F:GO:0070888; C:GO:0005654; C:GO:0005829	P:negative regulation of transcription by RNA polymerase II; P:regulation of sodium ion transport; P:circadian regulation of gene expression; P:regulation of hair cycle; P:negative regulation of I-kappaB kinase/NF-kappaB signaling; P:entrainment of circadian clock by photoperiod; P:histone H3 acetylation; P:histone H4 acetylation; P:positive regulation of transcription by RNA polymerase II; P:neg…
ORTHOMCL2647	3.56E-35	Crystal Structure of PA-TM-RING E3 ligase RNF13 RING domain in complex with E2~Ub	P:GO:0006511; P:GO:0051865; P:GO:0070304; F:GO:0008432; F:GO:0046872; F:GO:0061630; C:GO:0000139; C:GO:0005637; C:GO:0005654; C:GO:0005765; C:GO:0005789; C:GO:0005829; C:GO:0016021; C:GO:0031902	P:ubiquitin-dependent protein catabolic process; P:protein autoubiquitination; P:positive regulation of stress-activated protein kinase signaling cascade; F:JUN kinase binding; F:metal ion binding; F:ubiquitin protein ligase activity; C:Golgi membrane; C:nuclear inner membrane; C:nucleoplasm; C:lysosomal membrane; C:endoplasmic reticulum membrane; C:cytosol; C:integral component of membrane; C:la…
ORTHOMCL2648	0.0	Crystal structure of the human neutral sphingomyelinase 2 (nSMase2) catalytic domain with insertion deleted and calcium bound	P:GO:0001932; P:GO:0001958; P:GO:0002244; P:GO:0002685; P:GO:0003433; P:GO:0006685; P:GO:0006687; P:GO:0015774; P:GO:0030072; P:GO:0030282; P:GO:0030509; P:GO:0032963; P:GO:0035264; P:GO:0043491; P:GO:0045840; P:GO:0048008; P:GO:0048286; P:GO:0048661; P:GO:0061035; P:GO:0070301; P:GO:0070314; P:GO:0071286; P:GO:0071356; P:GO:0071461; P:GO:0071897; P:GO:0085029; P:GO:0090520; P:GO:0097187; P:GO:00…	P:regulation of protein phosphorylation; P:endochondral ossification; P:hematopoietic progenitor cell differentiation; P:regulation of leukocyte migration; P:chondrocyte development involved in endochondral bone morphogenesis; P:sphingomyelin catabolic process; P:glycosphingolipid metabolic process; P:polysaccharide transport; P:peptide hormone secretion; P:bone mineralization; P:BMP signaling pa…
ORTHOMCL2650	0.0	High resolution structure of FANCA C-terminal domain (CTD)	P:GO:0036297; C:GO:0016020; C:GO:0016021; C:GO:0043240	P:interstrand cross-link repair; C:membrane; C:integral component of membrane; C:Fanconi anaemia nuclear complex
ORTHOMCL2654	1.45E-26	CRYSTAL STRUCTURE OF HUMAN P32, A DOUGHNUT-SHAPED ACIDIC MITOCHONDRIAL MATRIX PROTEIN	P:GO:0000122; P:GO:0006958; P:GO:0007597; P:GO:0014065; P:GO:0016032; P:GO:0030449; P:GO:0032689; P:GO:0032695; P:GO:0039534; P:GO:0039536; P:GO:0042256; P:GO:0043065; P:GO:0045087; P:GO:0048025; P:GO:0051897; P:GO:0070131; P:GO:0090023; P:GO:1900026; P:GO:1901165; P:GO:2000510; F:GO:0001849; F:GO:0003714; F:GO:0003729; F:GO:0005080; F:GO:0005540; F:GO:0008134; F:GO:0008494; F:GO:0030984; F:GO:00…	P:negative regulation of transcription by RNA polymerase II; P:complement activation, classical pathway; P:blood coagulation, intrinsic pathway; P:phosphatidylinositol 3-kinase signaling; P:viral process; P:regulation of complement activation; P:negative regulation of interferon-gamma production; P:negative regulation of interleukin-12 production; P:negative regulation of MDA-5 signaling pathway;…
ORTHOMCL2657	0.0	Crystal structure of the PUMILIO-homology domain from Human PUMILIO2 in complex with p38alpha NREa	P:GO:0006417; P:GO:0034063; P:GO:0035196; P:GO:0043488; P:GO:0051983; P:GO:1900246; P:GO:2000637; F:GO:0003730; F:GO:0005515; F:GO:0035198; C:GO:0005829; C:GO:0010494; C:GO:0031965; C:GO:0048471	P:regulation of translation; P:stress granule assembly; P:production of miRNAs involved in gene silencing by miRNA; P:regulation of mRNA stability; P:regulation of chromosome segregation; P:positive regulation of RIG-I signaling pathway; P:positive regulation of gene silencing by miRNA; F:mRNA 3'-UTR binding; F:protein binding; F:miRNA binding; C:cytosol; C:cytoplasmic stress granule; C:nuclear m…
ORTHOMCL2660	0.0000253	The inner junction complex of Chlamydomonas reinhardtii doublet microtubule	F:GO:0005515	F:protein binding
ORTHOMCL2662	3.85E-128	Structure, dynamics and RNA binding of the multi-domain splicing factor TIA-1	P:GO:0008543; P:GO:0017148; P:GO:0048024; P:GO:1903608; P:GO:1904037; F:GO:0005515; F:GO:0008143; F:GO:0035925; C:GO:0005654; C:GO:0005829; C:GO:0010494; C:GO:0097165; C:GO:1990904	P:fibroblast growth factor receptor signaling pathway; P:negative regulation of translation; P:regulation of mRNA splicing, via spliceosome; P:protein localization to cytoplasmic stress granule; P:positive regulation of epithelial cell apoptotic process; F:protein binding; F:poly(A) binding; F:mRNA 3'-UTR AU-rich region binding; C:nucleoplasm; C:cytosol; C:cytoplasmic stress granule; C:nuclear st…
ORTHOMCL2669	3.46E-28	Crystal Structure of human tRNA-dihydrouridine(20) synthase catalytic domain Q305K mutant	F:GO:0000166; F:GO:0016491; F:GO:0043168; C:GO:0005737	F:nucleotide binding; F:oxidoreductase activity; F:anion binding; C:cytoplasm
ORTHOMCL2677	0.0	Human SETD6 in complex with RelA Lys310	P:GO:0018026; P:GO:0019827; P:GO:0032088; P:GO:0034968; P:GO:0048863; P:GO:0050727; F:GO:0016279; F:GO:0051059; C:GO:0005654; C:GO:0005829	P:peptidyl-lysine monomethylation; P:stem cell population maintenance; P:negative regulation of NF-kappaB transcription factor activity; P:histone lysine methylation; P:stem cell differentiation; P:regulation of inflammatory response; F:protein-lysine N-methyltransferase activity; F:NF-kappaB binding; C:nucleoplasm; C:cytosol
ORTHOMCL2678	0.0	Myosin VI nucleotide-free (MDinsert2-IQ) crystal structure	P:GO:0006886; P:GO:0006897; P:GO:0007015; P:GO:0007605; P:GO:0030050; P:GO:0030330; P:GO:0042472; P:GO:0042491; P:GO:0045944; P:GO:0051046; F:GO:0000146; F:GO:0005516; F:GO:0005524; F:GO:0030898; F:GO:0043531; F:GO:0051015; C:GO:0005794; C:GO:0005829; C:GO:0005902; C:GO:0005905; C:GO:0005938; C:GO:0016459; C:GO:0016591; C:GO:0030175; C:GO:0031941; C:GO:0031965; C:GO:0032587; C:GO:0045334; C:GO:00…	P:intracellular protein transport; P:endocytosis; P:actin filament organization; P:sensory perception of sound; P:vesicle transport along actin filament; P:DNA damage response, signal transduction by p53 class mediator; P:inner ear morphogenesis; P:inner ear auditory receptor cell differentiation; P:positive regulation of transcription by RNA polymerase II; P:regulation of secretion; F:microfilam…
ORTHOMCL268	1.73E-163	Cryo-EM structure of a late human pre-40S ribosomal subunit - State A	P:GO:0006325; P:GO:0070476; P:GO:2000234; F:GO:0016435; F:GO:0046982; C:GO:0005654; C:GO:0005730; C:GO:0048471	P:chromatin organization; P:rRNA (guanine-N7)-methylation; P:positive regulation of rRNA processing; F:rRNA (guanine) methyltransferase activity; F:protein heterodimerization activity; C:nucleoplasm; C:nucleolus; C:perinuclear region of cytoplasm
ORTHOMCL2680	0.0	Crystal structure of the tandem phosphatase domain of RPTP CD45	P:GO:0001779; P:GO:0001915; P:GO:0001960; P:GO:0002711; P:GO:0010332; P:GO:0031953; P:GO:0032760; P:GO:0034113; P:GO:0035335; P:GO:0044770; P:GO:0044855; P:GO:0045060; P:GO:0045588; P:GO:0045860; P:GO:0048304; P:GO:0050853; P:GO:0050857; P:GO:0051209; P:GO:0051726; P:GO:0061099; P:GO:0070373; P:GO:1905451; F:GO:0005001; F:GO:0019901; F:GO:0030506; C:GO:0005887; C:GO:0005925; C:GO:0032059; C:GO:00…	P:natural killer cell differentiation; P:negative regulation of T cell mediated cytotoxicity; P:negative regulation of cytokine-mediated signaling pathway; P:positive regulation of T cell mediated immunity; P:response to gamma radiation; P:negative regulation of protein autophosphorylation; P:positive regulation of tumor necrosis factor production; P:heterotypic cell-cell adhesion; P:peptidyl-tyr…
ORTHOMCL2683	2.53E-28	Ara7-GDP/AtVps9a	P:GO:0000919; P:GO:0009793; P:GO:0042546; P:GO:0045324; P:GO:0048528; F:GO:0005515; C:GO:0005634; C:GO:0005829	P:cell plate assembly; P:embryo development ending in seed dormancy; P:cell wall biogenesis; P:late endosome to vacuole transport; P:post-embryonic root development; F:protein binding; C:nucleus; C:cytosol
ORTHOMCL269	1.91E-46	Solution structure of the DnaJ domain from human Williams-Beuren syndrome chromosome region 18 protein	P:GO:0007420; P:GO:1905706; F:GO:0005515; C:GO:0005743; C:GO:0016021	P:brain development; P:regulation of mitochondrial ATP synthesis coupled proton transport; F:protein binding; C:mitochondrial inner membrane; C:integral component of membrane
ORTHOMCL2690	1.74E-48	Human duodenal cytochrome b (Dcytb) in substrate free form	P:GO:0006879; F:GO:0000293; F:GO:0005515; C:GO:0005886; C:GO:0043227	P:cellular iron ion homeostasis; F:ferric-chelate reductase activity; F:protein binding; C:plasma membrane; C:membrane-bounded organelle
ORTHOMCL2691	0.0	Structure of transcribing mammalian RNA polymerase II	P:GO:0006366; F:GO:0003677; F:GO:0003682; F:GO:0003899; F:GO:0005515; F:GO:0032549; F:GO:0046872; C:GO:0005665	P:transcription by RNA polymerase II; F:DNA binding; F:chromatin binding; F:DNA-directed 5'-3' RNA polymerase activity; F:protein binding; F:ribonucleoside binding; F:metal ion binding; C:RNA polymerase II, core complex
ORTHOMCL2692	0.0	Cryo-EM structure of GATOR1-RAG	P:GO:0034198; P:GO:0043547; P:GO:1904262; F:GO:0005096; C:GO:0005765; C:GO:0031463; C:GO:0048471; C:GO:1990130	P:cellular response to amino acid starvation; P:positive regulation of GTPase activity; P:negative regulation of TORC1 signaling; F:GTPase activator activity; C:lysosomal membrane; C:Cul3-RING ubiquitin ligase complex; C:perinuclear region of cytoplasm; C:GATOR1 complex
ORTHOMCL2696	0.0789	An intertwined homodimer of the PDZ homology domain of AHNAK2	F:GO:0005515	F:protein binding
ORTHOMCL2700	2.62E-159	Structure of human DHHC20 palmitoyltransferase, space group P63	P:GO:0018345; C:GO:0005886	P:protein palmitoylation; C:plasma membrane
ORTHOMCL2701	0.0000000912	3D structure determination of the human*U4/U6.U5* tri-snRNP complex	P:GO:0006396; C:GO:0140513; C:GO:1990904	P:RNA processing; C:nuclear protein-containing complex; C:ribonucleoprotein complex
ORTHOMCL2706	2.24E-51	STRUCTURE OF MURINE DECTIN-1	P:GO:0002366; P:GO:0002732; P:GO:0006910; P:GO:0008284; P:GO:0016046; P:GO:0030335; P:GO:0032491; P:GO:0032760; P:GO:0032874; P:GO:0045087; P:GO:0050731; P:GO:0050766; P:GO:0051251; P:GO:0051712; P:GO:0071226; P:GO:0090303; P:GO:1900017; F:GO:0001872; F:GO:0005515; F:GO:0038187; C:GO:0005886; C:GO:0009986	P:leukocyte activation involved in immune response; P:positive regulation of dendritic cell cytokine production; P:phagocytosis, recognition; P:positive regulation of cell population proliferation; P:detection of fungus; P:positive regulation of cell migration; P:detection of molecule of fungal origin; P:positive regulation of tumor necrosis factor production; P:positive regulation of stress-acti…
ORTHOMCL2708	0.0	Structure of the NOT module of the human CCR4-NOT complex (CNOT1-CNOT2-CNOT3)	P:GO:0000122; P:GO:0006977; P:GO:0007275; P:GO:0010606; P:GO:0017148; P:GO:0033147; P:GO:0035195; P:GO:0048387; P:GO:0060213; P:GO:0090503; P:GO:1900153; P:GO:2000036; F:GO:0004535; F:GO:0030331; F:GO:0042974; F:GO:0060090; F:GO:0070016; C:GO:0000932; C:GO:0005634; C:GO:0005829; C:GO:0030015	P:negative regulation of transcription by RNA polymerase II; P:DNA damage response, signal transduction by p53 class mediator resulting in cell cycle arrest; P:multicellular organism development; P:positive regulation of cytoplasmic mRNA processing body assembly; P:negative regulation of translation; P:negative regulation of intracellular estrogen receptor signaling pathway; P:gene silencing by m…
ORTHOMCL2709	0.000000000000904	Palmitoyltransferase structure	P:GO:0006605; P:GO:0018230; P:GO:0030900; P:GO:0045234; P:GO:0071542; P:GO:0072657; F:GO:0008270; F:GO:0019706; C:GO:0030173	P:protein targeting; P:peptidyl-L-cysteine S-palmitoylation; P:forebrain development; P:protein palmitoleylation; P:dopaminergic neuron differentiation; P:protein localization to membrane; F:zinc ion binding; F:protein-cysteine S-palmitoyltransferase activity; C:integral component of Golgi membrane
ORTHOMCL2713	0.0	Human TFIID Lobe A canonical	P:GO:0000122; P:GO:0000209; P:GO:0006361; P:GO:0006974; P:GO:0016032; P:GO:0016573; P:GO:0018105; P:GO:0018107; P:GO:0030901; P:GO:0032092; P:GO:0032436; P:GO:0034644; P:GO:0036369; P:GO:0043433; P:GO:0046777; P:GO:0050821; P:GO:0051123; P:GO:0071318; P:GO:1901796; P:GO:1902806; P:GO:1903026; P:GO:1905524; P:GO:2000059; P:GO:2000825; F:GO:0000979; F:GO:0001181; F:GO:0002039; F:GO:0004402; F:GO:00…	P:negative regulation of transcription by RNA polymerase II; P:protein polyubiquitination; P:transcription initiation from RNA polymerase I promoter; P:cellular response to DNA damage stimulus; P:viral process; P:histone acetylation; P:peptidyl-serine phosphorylation; P:peptidyl-threonine phosphorylation; P:midbrain development; P:positive regulation of protein binding; P:positive regulation of p…
ORTHOMCL2718	1.92E-33	STRUCTURE OF THE THIRD EPS15 HOMOLOGY DOMAIN OF HUMAN EPS15	P:GO:0001921; P:GO:0006895; P:GO:0015031; P:GO:0016050; P:GO:0019065; P:GO:0032456; P:GO:0042059; P:GO:0042127; P:GO:0048268; P:GO:0061024; F:GO:0005509; F:GO:0017124; F:GO:0031593; F:GO:0042802; C:GO:0005829; C:GO:0009925; C:GO:0016235; C:GO:0016324; C:GO:0030122; C:GO:0031901; C:GO:0043231; C:GO:0060170; C:GO:0098978	P:positive regulation of receptor recycling; P:Golgi to endosome transport; P:protein transport; P:vesicle organization; P:receptor-mediated endocytosis of virus by host cell; P:endocytic recycling; P:negative regulation of epidermal growth factor receptor signaling pathway; P:regulation of cell population proliferation; P:clathrin coat assembly; P:membrane organization; F:calcium ion binding; F:…
ORTHOMCL2720	0.0	Crystal Structure of Parkin	P:GO:0000122; P:GO:0001933; P:GO:0001964; P:GO:0006513; P:GO:0006986; P:GO:0007420; P:GO:0007612; P:GO:0008344; P:GO:0010636; P:GO:0010637; P:GO:0010918; P:GO:0010994; P:GO:0014850; P:GO:0031648; P:GO:0032092; P:GO:0032232; P:GO:0032436; P:GO:0033132; P:GO:0035774; P:GO:0042053; P:GO:0042415; P:GO:0042493; P:GO:0043065; P:GO:0043123; P:GO:0043388; P:GO:0043653; P:GO:0044828; P:GO:0045944; P:GO:00…	P:negative regulation of transcription by RNA polymerase II; P:negative regulation of protein phosphorylation; P:startle response; P:protein monoubiquitination; P:response to unfolded protein; P:brain development; P:learning; P:adult locomotory behavior; P:positive regulation of mitochondrial fusion; P:negative regulation of mitochondrial fusion; P:positive regulation of mitochondrial membrane po…
ORTHOMCL2730	0.0000351	Structure of wdr5	P:GO:0031323; P:GO:0043967; P:GO:0080090; F:GO:0005515; F:GO:0010485; C:GO:0035097	P:regulation of cellular metabolic process; P:histone H4 acetylation; P:regulation of primary metabolic process; F:protein binding; F:H4 histone acetyltransferase activity; C:histone methyltransferase complex
ORTHOMCL2731	0.0	Crystal structure of the dimeric human PNPase	P:GO:0000958; P:GO:0034599; P:GO:0035928; P:GO:0043457; F:GO:0003723; F:GO:0004654; F:GO:0016787; C:GO:0005758	P:mitochondrial mRNA catabolic process; P:cellular response to oxidative stress; P:rRNA import into mitochondrion; P:regulation of cellular respiration; F:RNA binding; F:polyribonucleotide nucleotidyltransferase activity; F:hydrolase activity; C:mitochondrial intermembrane space
ORTHOMCL2734	0.0	Crystal Structure of the Heterodimeric HIF-1a:ARNT Complex with HRE DNA	P:GO:0000122; P:GO:0000302; P:GO:0001755; P:GO:0001837; P:GO:0001892; P:GO:0001922; P:GO:0001947; P:GO:0002052; P:GO:0002248; P:GO:0002534; P:GO:0003151; P:GO:0003208; P:GO:0006089; P:GO:0006110; P:GO:0006879; P:GO:0007595; P:GO:0008542; P:GO:0010039; P:GO:0010575; P:GO:0014850; P:GO:0016239; P:GO:0019896; P:GO:0021502; P:GO:0021987; P:GO:0030502; P:GO:0030949; P:GO:0032007; P:GO:0032364; P:GO:00…	P:negative regulation of transcription by RNA polymerase II; P:response to reactive oxygen species; P:neural crest cell migration; P:epithelial to mesenchymal transition; P:embryonic placenta development; P:B-1 B cell homeostasis; P:heart looping; P:positive regulation of neuroblast proliferation; P:connective tissue replacement involved in inflammatory response wound healing; P:cytokine producti…
ORTHOMCL2735	5.02E-42	Cryo-EM structure of human NKCC1	P:GO:0006821; P:GO:0015696; P:GO:0019725; P:GO:0050789; P:GO:0070887; P:GO:0098659; P:GO:0098771; F:GO:0005515; F:GO:0015377; F:GO:0046873; C:GO:0031982; C:GO:0042995; C:GO:0044297; C:GO:0098590	P:chloride transport; P:ammonium transport; P:cellular homeostasis; P:regulation of biological process; P:cellular response to chemical stimulus; P:inorganic cation import across plasma membrane; P:inorganic ion homeostasis; F:protein binding; F:cation:chloride symporter activity; F:metal ion transmembrane transporter activity; C:vesicle; C:cell projection; C:cell body; C:plasma membrane region
ORTHOMCL2736	0.0239	Structure of the Skp1-Fbw7 complex	P:GO:0000209; P:GO:0001944; P:GO:0006974; P:GO:0007062; P:GO:0010629; P:GO:0031146; P:GO:0034644; P:GO:0042752; P:GO:0043687; P:GO:0045741; P:GO:0050821; P:GO:0051443; P:GO:0070374; P:GO:1901800; P:GO:1902806; P:GO:1903146; P:GO:1903378; P:GO:1903955; P:GO:2000060; P:GO:2001205; F:GO:0030332; F:GO:0030674; F:GO:0031625; F:GO:0042802; F:GO:0050816; F:GO:0097027; C:GO:0005654; C:GO:0005730; C:GO:00…	P:protein polyubiquitination; P:vasculature development; P:cellular response to DNA damage stimulus; P:sister chromatid cohesion; P:negative regulation of gene expression; P:SCF-dependent proteasomal ubiquitin-dependent protein catabolic process; P:cellular response to UV; P:regulation of circadian rhythm; P:post-translational protein modification; P:positive regulation of epidermal growth factor…
ORTHOMCL2738	1e-112	Crystal structure of juvenile hormone epoxide hydrolase from the silkworm Bombyx mori	C:GO:0016020; C:GO:0043227	C:membrane; C:membrane-bounded organelle
ORTHOMCL2743	1.36E-38	The Crystal Structure of the Extracellular Domain of the Inhibitor Receptor Expressed on Myeloid Cells IREM-1	P:GO:0033004; P:GO:0034125; P:GO:0035666; P:GO:0035772; P:GO:0050776; P:GO:1902216; P:GO:2000426; P:GO:2000427; F:GO:0001786; F:GO:0005136; F:GO:0097001; C:GO:0005886; C:GO:0016021	P:negative regulation of mast cell activation; P:negative regulation of MyD88-dependent toll-like receptor signaling pathway; P:TRIF-dependent toll-like receptor signaling pathway; P:interleukin-13-mediated signaling pathway; P:regulation of immune response; P:positive regulation of interleukin-4-mediated signaling pathway; P:negative regulation of apoptotic cell clearance; P:positive regulation …
ORTHOMCL2744	2.73E-81	PCBP2 KH1-KH2 domains	P:GO:0000398; P:GO:0032480; P:GO:0039694; P:GO:0043161; P:GO:0045087; P:GO:0050687; P:GO:0051252; P:GO:0075522; F:GO:0003729; F:GO:0031625; F:GO:1990829; C:GO:0005654; C:GO:0005829	P:mRNA splicing, via spliceosome; P:negative regulation of type I interferon production; P:viral RNA genome replication; P:proteasome-mediated ubiquitin-dependent protein catabolic process; P:innate immune response; P:negative regulation of defense response to virus; P:regulation of RNA metabolic process; P:IRES-dependent viral translational initiation; F:mRNA binding; F:ubiquitin protein ligase …
ORTHOMCL2745	1.35E-20	Crystal Structure of MTMR2 in complex with phosphatidylinositol 3-phosphate	P:GO:0016311; P:GO:0044238; P:GO:0050794; P:GO:0071704; F:GO:0016791; C:GO:0005737; C:GO:0043227	P:dephosphorylation; P:primary metabolic process; P:regulation of cellular process; P:organic substance metabolic process; F:phosphatase activity; C:cytoplasm; C:membrane-bounded organelle
ORTHOMCL2747	7.59E-41	Solution structure of the SCA7 domain of human Ataxin-7-L3 protein	P:GO:0006357; P:GO:0010390; P:GO:0016578; P:GO:0045893; F:GO:0005515; F:GO:0008270; F:GO:0030374; C:GO:0000124; C:GO:0071819	P:regulation of transcription by RNA polymerase II; P:histone monoubiquitination; P:histone deubiquitination; P:positive regulation of transcription, DNA-templated; F:protein binding; F:zinc ion binding; F:nuclear receptor coactivator activity; C:SAGA complex; C:DUBm complex
ORTHOMCL2748	0.0	Complex between protein ser/thr phosphatase-1 (delta) and the myosin phosphatase targeting subunit 1 (MYPT1)	P:GO:0007165; P:GO:0030155; P:GO:0035508; P:GO:0043086; F:GO:0004857; F:GO:0019208; F:GO:0019901; F:GO:0071889; C:GO:0005856; C:GO:0030018; C:GO:0031672; C:GO:0072357	P:signal transduction; P:regulation of cell adhesion; P:positive regulation of myosin-light-chain-phosphatase activity; P:negative regulation of catalytic activity; F:enzyme inhibitor activity; F:phosphatase regulator activity; F:protein kinase binding; F:14-3-3 protein binding; C:cytoskeleton; C:Z disc; C:A band; C:PTW/PP1 phosphatase complex
ORTHOMCL2750	5.41E-112	Crystal Structure Analysis Of Psd-Zip45(Homer1cVESL-1l) Conserved Homer 1 Domain	P:GO:0003009; P:GO:0007216; P:GO:0007623; P:GO:0035094; P:GO:0035418; P:GO:0048148; P:GO:0048741; P:GO:0048875; P:GO:0051262; P:GO:0051592; P:GO:0051928; P:GO:0051966; P:GO:0090279; P:GO:0098962; P:GO:1902950; P:GO:2001256; P:GO:2001257; F:GO:0031802; F:GO:0042802; F:GO:0044325; F:GO:0044877; F:GO:0060090; F:GO:0097110; F:GO:0099186; C:GO:0005886; C:GO:0014069; C:GO:0030018; C:GO:0030424; C:GO:00…	P:skeletal muscle contraction; P:G protein-coupled glutamate receptor signaling pathway; P:circadian rhythm; P:response to nicotine; P:protein localization to synapse; P:behavioral response to cocaine; P:skeletal muscle fiber development; P:chemical homeostasis within a tissue; P:protein tetramerization; P:response to calcium ion; P:positive regulation of calcium ion transport; P:regulation of sy…
ORTHOMCL2751	0.0	Crystal Structure of the Murine Inhibitor of Carbonic Anhydrase	P:GO:0006826; P:GO:0019731; P:GO:0043086; F:GO:0004857; F:GO:0005506; C:GO:0005615; C:GO:0005769; C:GO:0005886; C:GO:0055037	P:iron ion transport; P:antibacterial humoral response; P:negative regulation of catalytic activity; F:enzyme inhibitor activity; F:iron ion binding; C:extracellular space; C:early endosome; C:plasma membrane; C:recycling endosome
ORTHOMCL2752	1.53E-47	mouseZFP568-ZnF2-11 in complex with DNA	P:GO:0001701; P:GO:0006357; P:GO:0045892; P:GO:0048513; P:GO:0048598; P:GO:0060026; F:GO:0000976; F:GO:0005515	P:in utero embryonic development; P:regulation of transcription by RNA polymerase II; P:negative regulation of transcription, DNA-templated; P:animal organ development; P:embryonic morphogenesis; P:convergent extension; F:transcription regulatory region sequence-specific DNA binding; F:protein binding
ORTHOMCL2753	0.0	Human PI4KIIIa lipid kinase complex	P:GO:0046854; P:GO:0072659; F:GO:0005515; C:GO:0005829; C:GO:0005886	P:phosphatidylinositol phosphorylation; P:protein localization to plasma membrane; F:protein binding; C:cytosol; C:plasma membrane
ORTHOMCL2763	3.51	Crystal structure of NCAM2 Ig2-3	P:GO:0007155; P:GO:0007158; F:GO:0042802; C:GO:0005886; C:GO:0016020; C:GO:0016021; C:GO:0016604; C:GO:0030424; C:GO:0043005	P:cell adhesion; P:neuron cell-cell adhesion; F:identical protein binding; C:plasma membrane; C:membrane; C:integral component of membrane; C:nuclear body; C:axon; C:neuron projection
[truncated: 1,843 more rows]
