# Supplementary material for: Molecular evolution and signatures of selective pressures on Bos, focusing on the Nelore breed (Bos indicus)
Source: PLoS One. 2022 Dec 22;17(12):e0279091. doi: 10.1371/journal.pone.0279091 (PMC9778527; doi:10.1371/journal.pone.0279091)
Supplement: S8 Table — For each gene family, the table shows the terminal taxa presenting rapidly evolution, the average length, the subject sequence ID, the e-value and the description attached to the blastp search. (XLSX) [file pone.0279091.s013.xlsx]

## Sheet: Planilha1
Family ID	Terminal taxa	Length	Evalue	Description
2	O. aries, B. taurus	121	1.39e-49	Structure of bovine anti-RSV hybrid Fab B4HC-B13LC [Bos taurus]
3	B. indicus, B. mutus, Nelore, E. caballus, E. przewalskii, M. muntjak, B. taurus, B. grunniens	942	0.0	Crystal Structure of Protocadherin Gamma C5 EC1-3 with extended N-terminus [Mus musculus]
4	O. aries, B. taurus, B. grunniens	132	2.34e-53	Bovine Fab fragment F08_B11 [Bos taurus]
5	B. indicus, Nelore, E. caballus, E. przewalskii, S. scrofa, M. muntjak, B. taurus, B. grunniens	4339	0.0	Structure of the dynein-2 complex; motor domains [Homo sapiens]
6	E. caballus, E. przewalskii, B. taurus, B. grunniens	1440	0.0	Cryo-EM structure of bovine multidrug resistance protein 1 (MRP1) [Bos taurus]
8	B. mutus, E. caballus, E. przewalskii, S. scrofa, B. taurus, B. grunniens, B. bison	1287	7.69e-94	solution structure of tandem SH3 domain of Sorbin and SH3 domain-containing protein 1 [Homo sapiens]
9	B. indicus, Nelore, E. caballus, E. przewalskii, M. muntjak, B. taurus, B. grunniens	994	0.0	Crystal structure of EphB3 [Homo sapiens]
10	E. caballus, E. przewalskii, B. taurus, B. grunniens	1167	0.0	Cryo-EM structure of the human P4-type flippase ATP8A1-CDC50 (E1 state class1) [Homo sapiens]
11	B. mutus, E. caballus, E. przewalskii, M. muntjak, B. taurus, B. grunniens	1942	0.0	HUMAN BETA CARDIAC HEAVY MEROMYOSIN INTERACTING-HEADS MOTIF OBTAINED BY HOMOLOGY MODELING (USING SWISS-MODEL) OF HUMAN SEQUENCE FROM APHONOPELMA HOMOLOGY MODEL (PDB-3JBH), RIGIDLY FITTED TO HUMAN BETA-CARDIAC NEGATIVELY STAINED THICK FILAMENT 3D-RECONSTRUCTION (EMD-2240) [Homo sapiens]
12	B. indicus, C. hircus, Nelore, E. caballus, M. muntjak, B. taurus, B. grunniens, B. bison	617	1.08e-56	Crystal structure of a bacterial cationic amino acid transporter (CAT) homologue bound to Arginine. [Geobacillus kaustophilus HTA426]
13	B. indicus, Nelore, B. taurus, B. grunniens	320	2.60e-100	The High Resolution Crystal Structure Of Porcine Pepsinogen [Sus scrofa]
15	B. mutus, E. caballus, E. przewalskii, M. muntjak, B. grunniens	534	2.11e-70	Heterocomplex of coil 2B domains of human intermediate filament proteins, keratin 5 (KRT5) and keratin 14 (KRT14) [Homo sapiens]
16	B. mutus, E. caballus, E. przewalskii, M. muntjak, B. taurus, B. grunniens	2019	0.0	Human Nav1.2-beta2-KIIIA ternary complex [Homo sapiens]
18	C. hircus, E. caballus, B. taurus, B. grunniens, B. bison	1123	0.0	EPB41L3 PanDDA analysis group deposition -- Crystal Structure of the FERM domain of human EPB41L3 in complex with Z31217395 [Homo sapiens]
20	C. hircus, E. caballus, E. przewalskii, B. grunniens	1269	0.0	MAP4K4 in complex with inhibitor (compound 22), 6-(3-CHLOROPHENYL)QUINAZOLIN-4-AMINE [Homo sapiens]
21	E. caballus, B. taurus, B. grunniens	672	5.17e-101	FMRP N-terminal domain [Homo sapiens]
22	E. caballus, M. muntjak, B. taurus, B. grunniens	531	4.11e-99	Crystal Structure of the Cofactor-binding Domain of the Human Phase II Drug Metabolism Enzyme UGT2B15 [Homo sapiens]
24	E. caballus, E. przewalskii, B. taurus, B. grunniens	619	1.62e-136	Crystal structure of mouse cadherin-8 EC1-3 [Mus musculus]
25	B. bubalis, C. hircus, E. caballus, E. przewalskii, B. taurus, B. grunniens	1085	0.0	Construct of MICAL-1 containing the monooxygenase and calponin homology domains [Mus musculus]
26	E. caballus, E. przewalskii, B. taurus, B. grunniens	3924	0.0	Crystal Structure of AnkB 24 Ankyrin Repeats in Complex with AnkR Autoinhibition Segment [Homo sapiens]
28	E. caballus, E. przewalskii, B. grunniens	964	0.0	The structure of human ORP3 OSBP-related domain [Homo sapiens]
30	B. bubalis, E. caballus, B. taurus, B. grunniens	792	4.09e-53	Crystal structure of the dimeric coiled-coil domain of the cytosolic nucleic acid sensor LRRFIP1 [Homo sapiens]
31	E. caballus, E. przewalskii, B. taurus, B. grunniens	1627	3.53e-74	Cryo-EM structure of human ABCA1 [Homo sapiens]
32	E. caballus, E. przewalskii, B. taurus, B. grunniens	1876	0.0	Plexin A2 full extracellular region, domains 1 to 8 modeled, data to 10 angstrom [Mus musculus]
34	E. caballus, E. przewalskii, B. grunniens	1053	0.0	Integrin alpha-v beta-8 in complex with pro-TGF-beta1 [Homo sapiens]
35	B. bubalis, E. caballus, E. przewalskii, B. taurus, B. grunniens	1302	3.28e-157	Crystal structure of neurofascin homophilic adhesion complex in space group p6522 [Homo sapiens]
36	E. caballus, B. taurus, B. grunniens	1038	1.02e-67	Crystal Structure of the Liprin-alpha/Liprin-beta complex [Homo sapiens]
38	E. caballus, B. taurus, B. grunniens	1608	7.18e-88	Metalloproteinase [Homo sapiens]
39	E. caballus, B. taurus, B. grunniens	2451	2.18e-48	Structure of HDAC3 bound to corepressor and inositol tetraphosphate [Homo sapiens]
40	B. mutus, B. bubalis, E. caballus, B. taurus, B. grunniens	855	0.0	Single particle analysis of PSD-95 in negative stain [Rattus norvegicus]
41	E. caballus, B. taurus, B. grunniens	1614	0.0	Crystal structure of domains 1 and 2 of LRP6 [Homo sapiens]
42	E. caballus, E. przewalskii, B. grunniens	1789	1.39e-107	Structure of the complex between DOCK9 and Cdc42. [Homo sapiens]
43	E. caballus, E. przewalskii, B. taurus, B. grunniens	824	0.0	Architecture of fully occupied GluA2 AMPA receptor - TARP complex elucidated by single particle cryo-electron microscopy [Rattus norvegicus]
44	B. bubalis, E. caballus, B. grunniens	1077	0.0	CryoEM structure of human SLC4A4 sodium-coupled acid-base transporter NBCe1 [Homo sapiens]
45	E. caballus, E. przewalskii, B. grunniens	328	0.0	Cryo-EM structure of the human adenosine A1 receptor-Gi2-protein complex bound to its endogenous agonist [Homo sapiens]
46	E. caballus, E. przewalskii, B. taurus, B. grunniens	498	0.0	Structure of Human Microsomal Cytochrome P450 (CYP) 2C19 [Homo sapiens]
47	C. hircus, E. caballus, E. przewalskii, B. taurus, B. grunniens	1682	0.0	Crystal structure of the six N-terminal domains of human receptor protein tyrosine phosphatase sigma [Homo sapiens]
48	E. caballus, E. przewalskii, B. grunniens	39	4.23e-16	Crystal Structure of a mu-like calpain [Rattus norvegicus]
49	C. hircus, E. caballus, E. przewalskii, B. taurus, B. grunniens	7294	0.0	Structure of NT domain [Homo sapiens]
50	B. mutus, E. caballus, E. przewalskii, B. taurus, B. grunniens	337	0.0	Crystal structures of prostaglandin D2 11-ketoreductase (AKR1C3) in complex with the non-steroidal anti-inflammatory drugs flufenamic acid and indomethacin [Homo sapiens]
51	B. mutus, E. caballus, B. taurus, B. grunniens	1255	0.0	Cryo-EM structure of a P-type ATPase [Homo sapiens]
52	E. caballus, E. przewalskii, B. grunniens	548	0.0	Src kinase in complex with a quinazoline inhibitor [Homo sapiens]
53	E. caballus, B. taurus, B. grunniens	1015	0.0	Human GIVD cytosolic phospholipase A2 [Homo sapiens]
54	E. caballus, E. przewalskii, B. taurus, B. grunniens	1781	0.0	Structure of the mammalian voltage-gated calcium channel Cav1.1 complex at near atomic resolution [Oryctolagus cuniculus]
56	E. caballus, E. przewalskii, B. grunniens	3373	4.04e-68	Crystal structure of the Protocadherin GammaB4 extracellular domain [Mus musculus]
57	E. caballus, E. przewalskii, B. taurus, B. grunniens	541	0.0	Crystal Structure of MBP-fused Human Six1 Bound to Human Eya2 Eya Domain [Homo sapiens]
58	E. caballus, E. przewalskii, B. taurus, B. grunniens	949	0.0	The Sec7 domain of IQSEC2 (Brag1) in complex with the small GTPase Arf1 [Homo sapiens]
59	E. przewalskii, B. taurus, B. grunniens	1530	1.92e-48	Crystal structure of PDZ domain of KIAA0858 (LIM), MS0793 from Homo sapiens [Homo sapiens]
60	B. mutus, B. bubalis, B. taurus, B. grunniens, B. bison	209	1.56e-133	Complex of human VARP-ANKRD1 with Rab32-GppCp [Homo sapiens]
61	B. taurus, B. grunniens
64	E. caballus, E. przewalskii, B. taurus, B. grunniens	1705	2.88e-170	Crystal structure of the Tiam2 PHCCEx domain [Mus musculus]
65	E. caballus, B. taurus, B. grunniens	587	0.0	Crystal structure of farnesylated hGBP1 [Homo sapiens]
67	E. caballus, B. taurus, B. grunniens	1483	0.0	Crystal structure of the catalytic domain of human diphosphoinositol pentakisphosphate kinase 2 (PPIP5K2) in complex with ATP and Cadmium [Homo sapiens]
69	E. caballus, E. przewalskii, B. grunniens	594	0.0	Structure of RyR1 in a closed state (C1 conformer) [Oryctolagus cuniculus]
71	E. caballus, E. przewalskii, B. taurus, B. grunniens	1394	2.65e-176	CryoEM structure of the binary DOCK2-ELMO1 complex [Homo sapiens]
72	E. caballus, B. grunniens
73	E. caballus, B. taurus, B. grunniens	479	3.74e-04	LRR domain from human NLRP1 [Homo sapiens]
75	E. caballus, E. przewalskii, B. grunniens	732	9.57e-49	Crystal structure of aldolase II superfamily protein from Pseudomonas syringae [Pseudomonas savastanoi pv. phaseolicola 1448A]
76	E. caballus, E. przewalskii, B. taurus, B. grunniens	1235	3.41e-73	The structure of the COPII coat assembled on membranes [Saccharomyces cerevisiae]
77	E. caballus, E. przewalskii, B. taurus, B. grunniens	1740	3.18e-09	AMINO-TERMINAL LIM-DOMAIN PEPTIDE OF LASP-1, NMR [Sus scrofa]
78	E. caballus, E. przewalskii, B. taurus, B. grunniens	902	4.22e-119	Crystal Structure of the Liprin-alpha/Liprin-beta complex [Mus musculus]
79	E. caballus, B. taurus, B. grunniens	1073	0.0	CryoEM structure of the C. sordellii lethal toxin TcsL in complex with SEMA6A [Homo sapiens]
81	E. caballus, E. przewalskii, B. taurus, B. grunniens	644	9.63e-47	Complex of MBD1-MBD and methylated DNA [Homo sapiens]
82	E. caballus, B. taurus, B. grunniens	477	0.0	beta4 subunit of Ca2+ channel [Rattus norvegicus]
84	E. caballus, E. przewalskii, B. taurus, B. grunniens	1823	3.63e-09	The crystal structure of Arabidopsis thaliana CAR1 in complex with one calcium ion [Arabidopsis thaliana]
85	B. mutus, E. caballus, B. taurus, B. grunniens	794	0.0	Cryo-EM structure of the receptor-activated TRPC5 ion channel [Mus musculus]
86	E. caballus, B. taurus, B. grunniens	356	1.05e-105	PCBP2 KH1-KH2 domains [Homo sapiens]
88	E. caballus, E. przewalskii	1201	1.21e-55	solution structure of tandem SH3 domain of Sorbin and SH3 domain-containing protein 1 [Homo sapiens]
90	E. caballus, E. przewalskii, B. grunniens	2267	7.90e-58	Solution structure of the CH domain from Human Neuron navigator 2 [Homo sapiens]
91	E. caballus, E. przewalskii, B. taurus, B. grunniens	1337	3.98e-81	Crystal Structure of EMSY-HP1 complex [Homo sapiens]
92	E. caballus, E. przewalskii, B. grunniens	1688	1.14e-118	Structure determinants of phosphoinositide 3-kinase inhibition by wortmannin, LY294002, quercetin, myricetin and staurosporine [Sus scrofa]
93	E. caballus, E. przewalskii, B. grunniens	1052	0.0	High-Resolution Cryo-EM Structures of Actin-bound Myosin States Reveal the Mechanism of Myosin Force Sensing [Rattus norvegicus]
94	B. mutus, E. caballus, E. przewalskii, B. grunniens	60	2.16e-20	Structure of the actin-binding domain of human filamin A mutant E254K [Homo sapiens]
95	E. caballus, E. przewalskii, B. grunniens	749	0.0	Mouse Semaphorin 3A, domains Sema-PSI-IG [Mus musculus]
96	E. caballus, E. przewalskii, B. taurus, B. grunniens	719	0.0	RSK2 CTD bound to 2-cyano-3-(1H-indazol-5-yl)acrylamide [Homo sapiens]
97	E. caballus, E. przewalskii, B. grunniens	531	0.0	The X-ray crystal structure of the 67kDa isoform of Glutamic Acid Decarboxylase (GAD67) [Homo sapiens]
98	B. bubalis, E. caballus, E. przewalskii, B. taurus, B. grunniens	935	3.56e-86	Crystal Structure of the RIM2 C2A-domain at 1.4 angstrom Resolution [Rattus norvegicus]
99	E. caballus, B. taurus, B. grunniens	914	0.0	System-wide modulation of HECT E3 ligases with selective ubiquitin variant probes: NEDD4L and UbV NL.1 [Homo sapiens]
100	E. caballus, E. przewalskii, B. taurus, B. grunniens	849	5.41e-31	Solution Structure of the LIM Domain of the Human Actin Binding LIM Protein 2 [Homo sapiens]
102	C. hircus, E. caballus, E. przewalskii, B. taurus, B. grunniens, B. bison	1080	1.98e-07	Crystal structure of FN3con [synthetic construct]
103	B. mutus, E. caballus, E. przewalskii, B. taurus, B. grunniens	685	0.0	Protocadherin alpha 7 extracellular cadherin domains 1-5 [Mus musculus]
104	E. caballus, E. przewalskii, B. taurus, B. grunniens	2787	0.0	Crystal structure of monomeric von Willebrand Factor D`D3 assembly [Homo sapiens]
105	E. caballus, E. przewalskii, B. taurus, B. bison	470	1.05e-100	Complex structure of INADL PDZ89 and PLCb4 C-terminal CC-PBM [Homo sapiens]
106	E. caballus, B. grunniens
108	B. taurus, B. grunniens	2632	6.35e-135	Crystal structure of myosin X motor domain in pre-powerstroke state [Homo sapiens]
109	E. caballus, E. przewalskii, B. taurus, B. grunniens	60	3.78e-30	Crystal Structure Of The Kif1a Motor Domain Complexed With Mg-Adp [Mus musculus]
111	E. caballus, B. grunniens
112	E. caballus, B. taurus, B. grunniens	2380	0.0	Cryo-EM structure of human ABCA1 [Homo sapiens]
113	E. caballus, E. przewalskii, B. grunniens	670	0.0	Metabotropic Glutamate Receptor 5 Apo Form [Homo sapiens]
114	E. caballus, B. taurus, B. grunniens	1121	2.27e-89	Complex Of Gs-Alpha With The Catalytic Domains Of Mammalian Adenylyl Cyclase: Complex With 2'-Deoxy-Adenosine 3'- Monophosphate, Pyrophosphate And Mg [Canis lupus familiaris]
115	B. mutus, E. caballus, B. taurus, B. grunniens	874	0.0	Crystal structure of crosslink stabilized long-form PDE4B [Homo sapiens]
117	E. caballus, B. grunniens
119	B. bubalis, E. caballus, E. przewalskii, B. grunniens	542	0.0	The WAVE Regulatory Complex Links Diverse Receptors to the Actin Cytoskeleton [Homo sapiens]
120	B. mutus, C. hircus, E. caballus, S. scrofa, B. taurus, B. grunniens	2390	0.0	membrane protein [Homo sapiens]
121	E. caballus, E. przewalskii, B. taurus	677	1.25e-41	EGF Domains 1,2,5 of human EMR2, a 7-TM immune system molecule, in complex with calcium. [Homo sapiens]
123	E. caballus, B. taurus, B. bison	1704	0.0	Crystal structure of human Intersectin 2 C2 domain [Homo sapiens]
124	B. mutus, B. bubalis, B. taurus, B. grunniens	208	3.21e-149	Crystal Structure of the Rab 6A'(Q72L) [Homo sapiens]
125	B. mutus, E. caballus, E. przewalskii, B. taurus, B. grunniens	746	0.0	Crystal Structure of Monophosphorylated FGF Receptor 2 isoform IIIb with PTR657 [Homo sapiens]
126	E. caballus, E. przewalskii, B. grunniens	1446	0.0	Native NSD3 bound to 187-bp nucleosome [Homo sapiens]
127	B. mutus, E. caballus, E. przewalskii, B. grunniens	315	2.40e-139	Up1, The Two Rna-Recognition Motif Domain Of Hnrnp A1 [Homo sapiens]
128	E. przewalskii, B. taurus, B. grunniens	1053	1.47e-10	The crystal structure of Arabidopsis thaliana CAR4 in complex with two calcium ions and Zn [Arabidopsis thaliana]
129	E. caballus, E. przewalskii, B. taurus, B. grunniens	713	0.0	Cryo-EM structure of the TMEM16A calcium-activated chloride channel in nanodisc [Mus musculus]
130	B. taurus	845	1.33e-08	Biophysical and structural characterization of the thermostable WD40 domain of a prokaryotic protein, Thermomonospora curvata PkwA [Thermomonospora curvata]
132	E. caballus, E. przewalskii, B. grunniens	1374	1.63e-09	Solution structure of TRASH domain of zinc finger MYM-type protein 5 [Homo sapiens]
134	E. caballus, E. przewalskii, B. grunniens, B. bison	328	9.23e-06	Crystal structure of human orexin 2 receptor bound to the selective antagonist EMPA determined by the synchrotron light source at SPring-8. [Homo sapiens]
136	E. caballus, E. przewalskii, B. grunniens	586	0.0	Crystal structure of human acyl-CoA synthetase medium-chain family member 2A (L64P mutation) in complex with AMP [Homo sapiens]
138	E. caballus, B. grunniens
139	B. mutus, E. caballus, B. grunniens	537	0.0	Early B-cell Factor 1 (Ebf1) bound to DNA [Mus musculus]
140	P. hodgsonii, E. caballus, E. przewalskii	60	1.85e-31	Crystal structure of the human 70kDa heat shock protein 1-like ATPase domain in complex with ADP and inorganic phosphate [Homo sapiens]
141	E. caballus, B. taurus, B. grunniens	1471	0.0	Human Teneurin-2 and human Latrophilin-3 binary complex [Homo sapiens]
145	E. caballus, B. taurus, B. grunniens	1070	0.0	Crystal Structure of SRGAP2 F-BARx [Homo sapiens]
146	E. caballus, B. taurus, B. grunniens	983	5.34e-152	Crystal structure of the USP15 DUSP-UBL domains [Homo sapiens]
149	E. caballus, E. przewalskii, B. taurus	616	8.70e-26	Crystal structure of the dimeric coiled-coil domain of the cytosolic nucleic acid sensor LRRFIP1 [Homo sapiens]
150	E. caballus, E. przewalskii, B. taurus, B. grunniens	1346	0.0	Catalytic fragment of UTX/KDM6A bound with histone H3K27me3 peptide, N-oxyalylglycine, and Ni(II) [Homo sapiens]
151	B. mutus, E. caballus, B. grunniens	884	0.0	Crystal structure of the tandem atypical beta-propeller domain of EML1 [Homo sapiens]
152	B. mutus, E. caballus, E. przewalskii, B. grunniens	1645	0.0	3.3 angstrom structure of mouse TRPM7 with EDTA [Mus musculus]
153	E. caballus, B. taurus, B. grunniens	894	1.99e-148	Structure of inhibitor-free HDAC4 catalytic domain (with gain-of- function mutation His332Tyr) [Homo sapiens]
154	C. hircus, E. caballus, E. przewalskii, B. taurus, B. grunniens	1211	2.93e-174	Structural basis for the interactions between tenascins and the C-type lectin domains from lecticans: evidence for a cross-linking role for tenascins [Rattus norvegicus]
156	E. caballus, E. przewalskii, B. taurus, B. grunniens	370	2.91e-129	Cryo-EM structure of a poly(A) RNP bound to the Pan2-Pan3 deadenylase [Saccharomyces cerevisiae S288C]
158	B. mutus, B. bubalis, B. taurus, B. grunniens, B. bison	184	6.75e-133	Complex of ARL2 and BART, Crystal Form 1 [Homo sapiens]
159	B. taurus	1069	1.44e-105	Structural Insights into the Inter-domain Chaperoning of Tandem PDZ Domains in Glutamate Receptor Interacting Proteins [Rattus norvegicus]
162	E. caballus, B. taurus, B. grunniens	850	0.0	WD40 Region of Human Groucho/TLE1 [Homo sapiens]
164	C. hircus, B. taurus
168	E. caballus, B. taurus, B. grunniens	329	3.18e-59	Solution structure of the zinc fingers 3 and 4 of MBNL1 [Homo sapiens]
169	E. caballus, E. przewalskii, B. grunniens	714	0.0	Cryo-EM structure of the human spliceosome just prior to exon ligation at 3.6 angstrom [Homo sapiens]
170	E. caballus, E. przewalskii, B. grunniens	548	0.0	Crystal Structure of Ancestral Flavin-containing monooxygenase (FMO) 5 [synthetic construct]
171	E. caballus, B. grunniens
172	C. hircus, E. caballus, E. przewalskii, B. taurus, B. grunniens	845	7.31e-98	Structure of human SLMAP FHA domain [Homo sapiens]
173	E. caballus, E. przewalskii, B. taurus, B. grunniens	480	2.47e-52	Heterocomplex of coil 2B domains of human intermediate filament proteins, keratin 5 (KRT5) and keratin 14 (KRT14) [Homo sapiens]
177	C. hircus, E. caballus, B. taurus, B. grunniens	5584	5.95e-54	Solution structure of the Ig domain (2998-3100) of human obscurin [Homo sapiens]
179	E. caballus, B. grunniens
180	E. caballus, E. przewalskii, B. taurus, B. grunniens	1207	2.81e-115	Crystal structure of human BRPF1 PZP bound to histone H3 tail [Homo sapiens]
183	E. caballus, E. przewalskii, B. grunniens	2019	5.44e-158	Crystal Structure of Notch3 Negative Regulatory Region [Homo sapiens]
185	E. caballus, B. taurus, B. grunniens	1460	5.42e-81	MAGI-1 PDZ1 [Homo sapiens]
186	O. aries, M. muntjak, B. taurus	115	9.49e-57	Crystal structure of DR11 presenting the gag293 epitope [Homo sapiens]
187	E. caballus, E. przewalskii, B. taurus, B. grunniens	576	0.0	Crystal structure of mouse CNTN4 FN1-FN3 domains [Mus musculus]
188	C. hircus, E. caballus, B. taurus, B. grunniens	1086	5.42e-91	Crystal structure of human Caprin-2 C1q domain [Homo sapiens]
190	C. hircus, E. caballus, B. taurus, B. grunniens	322	1.02e-04	Crystal structure of the human OX2 orexin receptor bound to the insomnia drug Suvorexant [Homo sapiens]
194	E. caballus, E. przewalskii, B. taurus, B. grunniens	839	1.09e-66	Structure of the BBox-Coiled-coil region of Rhesus Trim5alpha [Macaca mulatta]
195	E. caballus, B. taurus, B. grunniens	1612	3.20e-49	Crystal structure of Down Syndrome Cell Adhesion Molecule (DSCAM) isoform 1.30.30, N-terminal eight Ig domains [Drosophila melanogaster]
196	E. caballus, B. taurus, B. grunniens	248	4.21e-73	Crystallographic structure of human C1q globular heads complexed to phosphatidyl-serine [Homo sapiens]
200	E. caballus, E. przewalskii, B. taurus, B. grunniens	314	6.73e-04	Crystal Structure of first N-terminal utrophin spectrin repeat [Rattus norvegicus]
201	E. caballus, B. taurus, B. grunniens	1227	0.0	Crystal Structure of Human Protocadherin-1 EC1-4 [Homo sapiens]
202	E. caballus, B. grunniens
203	B. mutus, E. caballus, B. grunniens	386	0.0	cardiac actomyosin complex [Sus scrofa]
204	E. caballus, E. przewalskii, B. taurus, B. grunniens	354	1.42e-35	Crystal Structure of mutant S554D for ArfGAP and ANK repeat domain of ACAP1 [Homo sapiens]
205	B. bubalis, E. caballus, E. przewalskii, B. taurus	1380	2.68e-10	Solution structure of the FHA domain from human Kinesin-like protein KIF1B [Homo sapiens]
206	E. caballus, E. przewalskii, B. taurus, B. grunniens	747	8.21e-40	Solution structure of the ZZ domain of Dystrobrevin alpha (Dystrobrevin-alpha) [Homo sapiens]
207	E. caballus, B. taurus, B. grunniens	1044	3.16e-149	Crystal Structure of the Dbl and Pleckstrin homology domains of Dbs in complex with RhoA [Mus musculus]
209	E. caballus, E. przewalskii, B. taurus, B. bison	2166	2.19e-75	Crystal Structure of Human Bromodomain Adjacent to Zinc finger domain 2B (BAZ2B) [Homo sapiens]
211	E. caballus, B. taurus, B. grunniens	944	0.0	Nanodisc reconstituted human ABCB1 in complex with UIC2 fab and taxol [Homo sapiens]
212	E. caballus, B. taurus, B. grunniens	476	3.41e-55	Crystal Structure of CUGBP1 RRM1/2-RNA Complex [Homo sapiens]
213	E. caballus, B. grunniens
214	E. caballus, E. przewalskii, B. grunniens	764	0.0	Crystal structure of human diamine oxidase [Homo sapiens]
215	P. hodgsonii, B. taurus	245	2.15e-152	High resolution crystal structure of human kynurenine aminotransferase-I in complex with aminooxyacetate [Homo sapiens]
217	E. caballus, B. taurus, B. grunniens	2475	0.0	Structure of the four-domain fragment Fn7B89 of oncofetal fibronectin [Homo sapiens]
218	B. bubalis, C. hircus, B. taurus	772	1.37e-22	Structure of Leptospira interrogans LRR protein LIC12234 [Leptospira interrogans]
219	E. caballus, E. przewalskii, B. taurus, B. grunniens	3173	2.05e-12	Crystal structure of CBD12 from CALX1.2 [Drosophila melanogaster]
220	E. caballus, B. taurus, B. grunniens	1162	0.0	Overall structure of KCC2 [Homo sapiens]
223	E. caballus, B. taurus, B. grunniens	755	0.0	Crystal structure of the cytosolic domain of human CNNM2 in complex with AMP-PNP and Mg2+ [Homo sapiens]
224	E. caballus, E. przewalskii, B. grunniens	2767	0.0	Teneurin3 monomer [Mus musculus]
225	E. caballus, B. taurus, B. grunniens	1439	0.0	Crystal structure of the receptor protein tyrosine phosphatase mu ectodomain [Homo sapiens]
226	E. caballus, E. przewalskii, B. grunniens	1777	0.0	Structure of nucleosome-Chd1 complex [Saccharomyces cerevisiae S288C]
227	E. caballus, E. przewalskii, B. taurus, B. grunniens	582	3.16e-167	X-ray structure of Drosophila dopamine transporter in complex with cocaine [Drosophila melanogaster]
228	B. taurus, B. grunniens	591	0.0	Crystal Structure of Bovine G Protein Coupled-Receptor Kinase 5 in Complex with CCG215022 [Bos taurus]
230	E. caballus, B. grunniens
231	E. caballus, B. taurus, B. grunniens	1929	1.50e-23	Structure of the TSC2 GAP domain [Chaetomium thermophilum]
232	E. caballus, E. przewalskii, B. grunniens	851	1.00e-54	Crystal Structure of Tetrahymena Thermophila Lipin Phosphatidic Acid Phosphatase with Magnesium [Tetrahymena thermophila]
233	E. caballus, E. przewalskii, B. taurus, B. grunniens	1407	5.76e-34	Discoidin domain of human CASPR2 [Homo sapiens]
236	E. caballus, B. taurus, B. grunniens	475	1.27e-60	Crystal structure of N-terminal calmodulin-like Calcium sensor of human mitochondrial ATP-Mg/Pi carrier SCaMC1 [Homo sapiens]
237	B. bubalis, E. caballus, E. przewalskii, B. taurus, B. grunniens	993	1.16e-49	AIDA-1 SAM domain tandem [Homo sapiens]
238	E. caballus, E. przewalskii, B. taurus, B. grunniens	1019	2.85e-55	Crystal structure of the C-terminal lobe of the human HERC6 HECT domain [Homo sapiens]
239	B. mutus, E. caballus, E. przewalskii, B. grunniens	880	0.0	Cryo-EM Structure of Chicken Gizzard Smooth Muscle alpha-Actinin [Gallus gallus]
242	E. caballus, B. taurus, B. grunniens	749	7.14e-63	Crystal Structure Of The Bh Domain From Graf, The Gtpase Regulator Associated With Focal Adhesion Kinase [Gallus gallus]
244	S. scrofa	600	1.86e-51	LEF1 HMG DOMAIN (FROM MOUSE), COMPLEXED WITH DNA (15BP), NMR, 12 STRUCTURES [Mus musculus]
245	E. caballus, E. przewalskii, B. grunniens	2906	3.25e-146	Nucleosome-CHD4 complex structure (single CHD4 copy) [Homo sapiens]
246	E. caballus, B. taurus, B. grunniens	1112	2.02e-35	Crystal structure of the Chlamydomonas flagellar RabGAP TBC domain. [Chlamydomonas reinhardtii]
247	E. caballus, E. przewalskii, B. grunniens	1805	1.51e-65	Crystal Structure of the Rap1GAP catalytic domain [Homo sapiens]
248	E. caballus, B. taurus, B. grunniens	360	7.80e-45	Phosphorylated turkey beta1 adrenoceptor with bound agonist formoterol coupled to arrestin-2 in lipid nanodisc. [Meleagris gallopavo]
249	B. mutus, B. bubalis, B. taurus, B. grunniens, B. bison	151	1.02e-100	10S myosin II (smooth muscle) [Meleagris gallopavo]
250	E. caballus, E. przewalskii, B. grunniens	1135	0.0	Crystal structure of human protocadherin 18 EC1-EC4 [Homo sapiens]
253	B. mutus, E. caballus, B. taurus, B. grunniens	609	0.0	Complex of NLGN2 with MDGA1 Ig1-Ig2 [Rattus norvegicus]
254	E. caballus, B. taurus, B. grunniens	484	6.18e-144	Solution structure of tandem RRM domains of cytoplasmic polyadenylation element binding protein 4 (CPEB4) in complex with RNA [Homo sapiens]
255	E. caballus, B. grunniens
257	E. caballus, B. taurus, B. grunniens	1183	2.64e-60	Crystal Structure of Mouse PITP Alpha Void of Bound Phospholipid at 2.0 Angstroms Resolution [Mus musculus]
259	E. caballus, B. taurus, B. grunniens	912	0.0	structure of human ECE-1 complexed with phosphoramidon [Homo sapiens]
260	B. bubalis, C. hircus, B. taurus, B. grunniens	587	4.72e-170	The crystal structure of the BAR domain from human Bin1/Amphiphysin II and its implications for molecular recognition [Homo sapiens]
263	E. caballus, B. taurus, B. grunniens	1063	2.09e-65	Structure of P5A-ATPase Spf1, Apo form [Saccharomyces cerevisiae S288C]
264	E. caballus, E. przewalskii, B. grunniens	495	0.0	Structure of CYP2B4 F244W in a ligand free conformation [Oryctolagus cuniculus]
266	B. mutus, E. caballus, B. grunniens	415	0.0	A Structural Model for the Full-length Shaker Potassium Channel Kv1.2 [Rattus norvegicus]
267	B. mutus, E. caballus, E. przewalskii, B. grunniens	765	0.0	Crystal Structure of Extracellular Domain of Human ErbB4/Her4 in complex with the Fab fragment of mAb1479 [Homo sapiens]
270	E. caballus, E. przewalskii, B. grunniens	314	5.68e-05	Coupling specificity of heterotrimeric Go to the serotonin 5-HT1B receptor [Homo sapiens]
271	E. caballus, E. przewalskii, B. grunniens	559	0.0	Structure of the human collapsin response mediator protein-1, a lung cancer suppressor [Homo sapiens]
272	E. caballus, B. grunniens
276	E. caballus, E. przewalskii, B. taurus, B. grunniens	603	3.70e-10	Crystal structure of UraA in occluded conformation [Escherichia coli O157:H7]
279	E. caballus, B. taurus, B. grunniens	2609	1.24e-33	structure of proximal thread matrix protein 1 (PTMP1) from the mussel byssus with zinc occupied MIDAS motif [Mytilus galloprovincialis]
282	E. caballus, B. grunniens
284	E. caballus, B. grunniens
285	E. caballus, B. taurus, B. grunniens	1878	0.0	3-D structure of Myosin-V inhibited state [Gallus gallus]
287	E. caballus, E. przewalskii, B. grunniens	480	0.0	Crystal Structure of an auto-inhibited form of Bruton's Tryrosine Kinase [Mus musculus]
288	E. caballus, B. taurus, B. grunniens	370	0.0	Crystal Structure of JNK3 complexed with CC-930, an orally active anti-fibrotic JNK inhibitor [Homo sapiens]
290	E. caballus, E. przewalskii, B. taurus	730	7.88e-65	Solution structure of the RNA binding domain of heterogeneous nuclear ribonucleoprotein M [Homo sapiens]
292	E. caballus, E. przewalskii, B. grunniens	841	6.08e-47	SOLUTION STRUCTURE OF THE DNA BINDING DOMAIN, SOX-5 HMG BOX FROM MOUSE [Mus musculus]
296	E. caballus, E. przewalskii, B. grunniens	419	4.73e-36	Crystal structure of the heterocomplex between human keratin 1 coil 1B containing S233L mutation and wild-type human keratin 10 coil 1B [Homo sapiens]
297	E. caballus, B. taurus, B. grunniens	1192	0.0	Crystal Structure Of A Pumilio-Homology Domain [Homo sapiens]
298	E. caballus, B. grunniens
300	C. hircus, E. przewalskii
301	E. caballus, B. grunniens
302	C. hircus, E. caballus, B. taurus, B. grunniens	280	4.01e-159	Structure of neurexin 1 alpha (domains LNS1-LNS6), with splice insert SS3 [Bos taurus]
304	B. taurus, B. grunniens	1211	0.0	Crystal Structure of BMP-2-inducible kinase in complex with baricitinib [Homo sapiens]
306	E. przewalskii, B. taurus	1309	2.59e-93	Solution structure of the first C2 domain from human KIAA1005 protein [Homo sapiens]
307	E. caballus, B. grunniens
309	E. caballus, B. taurus, B. grunniens	452	6.26e-11	Crystal Structure Of Val61his Mutant Of Trypsin-Solubilized Fragment Of Cytochrome B5 [Bos taurus]
310	E. caballus, E. przewalskii, B. grunniens	1036	4.71e-95	mouseZFP568-ZnF1-11 in complex with DNA [Mus musculus]
311	E. caballus, B. grunniens
313	E. caballus, E. przewalskii, B. taurus, B. grunniens	1653	0.0	The crystal structure of Munc13-1 C1C2BMUN domain [Rattus norvegicus]
314	E. caballus, E. przewalskii, B. grunniens	485	0.0	Mammalian Shaker Kv1.2 potassium channel- beta subunit complex [Rattus norvegicus]
318	E. caballus, B. grunniens
320	E. caballus, E. przewalskii, B. taurus, B. grunniens	1540	0.0	Crystal structure of CLASP1 TOG2 domain at 1.78A resolution [Homo sapiens]
321	E. caballus, B. grunniens
326	E. caballus, B. grunniens
328	E. caballus, E. przewalskii, B. grunniens	1216	0.0	HIPK2 kinase domain bound to CX-4945 [Homo sapiens]
331	E. caballus, B. taurus, B. grunniens	567	5.62e-128	Alpha-2 Macroglobulin [Homo sapiens]
333	E. caballus, B. grunniens
335	E. caballus, B. taurus, B. grunniens	683	0.0	Structure of human transforming growth factor beta-induced protein (TGFBIp). [Homo sapiens]
337	E. caballus, B. grunniens
339	B. taurus, B. grunniens	648	1.20e-177	Structure of the proline directed phosphatase cdc14 [Homo sapiens]
341	E. caballus, B. taurus, B. grunniens	747	0.0	Crystal structure of GIT/PIX complex [Mus musculus]
342	E. caballus, B. taurus, B. grunniens	481	1.91e-15	Crystal Structure of the Second RRM Domain of Yeast Poly(U)-Binding Protein (Pub1) [Saccharomyces cerevisiae]
343	B. mutus, E. caballus, E. przewalskii, B. grunniens	350	1.66e-126	cryo-EM structure of a human activated spliceosome (mature Bact) at 5.1 angstrom. [Homo sapiens]
346	B. bubalis, C. hircus, B. taurus	528	4.89e-39	Solution Structure of the LIM Domain of the Human Actin Binding LIM Protein 2 [Homo sapiens]
348	B. mutus, C. hircus, E. caballus, E. przewalskii	2841	6.14e-119	Crystal Structure of BPTF PHD-linker-bromo in complex with histone H4K12ac peptide [Homo sapiens]
350	E. caballus, B. taurus, B. grunniens	669	0.0	Crystal structure of type I phosphatidylinositol 4-phosphate 5-kinase alpha from Zebrafish [Danio rerio]
351	E. caballus, B. grunniens
355	E. caballus, B. grunniens
357	B. bubalis, E. caballus, E. przewalskii, B. taurus, B. grunniens	706	1.86e-96	NMR structure of calcium-loaded STIM2 EF-SAM. [Homo sapiens]
359	E. caballus, B. taurus, B. grunniens	758	2.06e-25	Structure of a highly repetitive propeller structure [Nostoc punctiforme]
362	E. caballus, E. przewalskii, B. taurus, B. grunniens	994	2.50e-13	Crystal structure of agrin and LRP4 complex [Rattus norvegicus]
363	E. caballus, B. grunniens
364	E. caballus, E. przewalskii, B. grunniens	733	0.0	Crystal structure of calcium-free human gelsolin [Homo sapiens]
365	E. caballus, B. grunniens
366	B. mutus, E. caballus, B. grunniens	750	0.0	Cryo-EM structure of the C4-symmetric TRPV2/RTx complex in amphipol resolved to 2.9 A [Oryctolagus cuniculus]
367	E. caballus, B. taurus, B. grunniens	403	0.0	Supernatant Protein Factor in Complex with RRR-alpha-Tocopherylquinone: A Link between Oxidized Vitamin E and Cholesterol Biosynthesis [Homo sapiens]
370	E. caballus, E. przewalskii, B. grunniens, B. bison	744	1.27e-101	hyaluronan-binding domain of CD44 in its ligand-bound form [Homo sapiens]
372	E. caballus, B. taurus, B. grunniens	748	8.21e-165	X-ray structure of Drosophila dopamine transporter with subsiteB mutations (D121G/S426M) bound to beta-CFT or Win35428 [Drosophila melanogaster]
373	E. caballus, B. taurus, B. grunniens	2380	0.0	Crystal Structure of Repeats 14-16 of Beta2-Spectrin [Homo sapiens]
374	E. przewalskii, B. taurus, B. grunniens	532	1.41e-38	Solution NMR Structure of Zinc finger protein Eos from Homo sapiens, Northeast Structural Genomics Consortium (NESG) Target HR7992A [Homo sapiens]
375	E. caballus, B. taurus, B. grunniens	793	0.0	PHOSPHOINOSITIDE-SPECIFIC PHOSPHOLIPASE C-DELTA1 FROM RAT COMPLEXED WITH LANTHANUM [Rattus norvegicus]
376	E. caballus, B. taurus, B. grunniens	464	6.46e-61	Heterocomplex of coil 2B domains of human intermediate filament proteins, keratin 5 (KRT5) and keratin 14 (KRT14) [Homo sapiens]
377	E. caballus, B. grunniens
378	B. bubalis, C. hircus, B. taurus	700	4.18e-89	Crystal Structure of the leucine zipper of human PRKCBP1 [Homo sapiens]
379	B. taurus, B. grunniens	225	1.76e-47	The Crystal Structure of the Extracellular Domain of the Inhibitor Receptor Expressed on Myeloid Cells IREM-1 [Homo sapiens]
380	E. caballus, B. taurus, B. grunniens	1062	0.0	Usp28 catalytic domain variant E593D in complex with UbPA [Homo sapiens]
382	E. caballus, B. taurus, B. grunniens	697	0.0	Crystal structure of the human SNP PAD4 protein [Homo sapiens]
383	B. mutus, E. caballus, B. grunniens	600	1.22e-111	X-ray structure of KH1-2 domain of IMP3 [Homo sapiens]
386	E. caballus, B. taurus, B. grunniens	1000	0.0	Crystal structure of the formin homology 2 domain of FMNL3 bound to actin [Mus musculus]
388	E. caballus, E. przewalskii, B. grunniens
389	B. mutus, E. caballus, B. grunniens	761	8.29e-84	Cytoplasmic Domain of the Human Chloride Transporter ClC-5 in complex with ATP [Homo sapiens]
390	E. caballus, B. grunniens
393	E. caballus, B. grunniens
394	B. mutus, E. caballus, B. taurus, B. grunniens	385	6.48e-118	Crystal Structure Of Hud And Au-Rich Element Of The C-Fos Rna [Homo sapiens]
395	E. caballus, E. przewalskii, B. taurus, B. grunniens	312	1.64e-10	Crystal structure of 5-HT2AR in complex with risperidone [Homo sapiens]
396	E. caballus, B. grunniens
399	E. caballus, B. grunniens
400	B. mutus, E. caballus, B. taurus, B. grunniens	708	1.94e-65	The Three-dimensional Structure of Bothropasin, the Main Hemorrhagic Factor from Bothrops jararaca venom. [Bothrops jararaca]
402	E. caballus, E. przewalskii, B. taurus	1104	3.77e-46	Paired helical filament from sporadic Alzheimer's disease brain [Homo sapiens]
403	B. mutus, E. caballus, E. przewalskii	345	0.0	rat LDHA in complex with 4-((2-allylsulfanyl-1,3-benzothizol-6-yl) amino)-4-oxo-butanoic acid [Rattus norvegicus]
405	E. caballus, E. przewalskii, B. bison	290	4.24e-08	Crystal structure of 5-HT2AR in complex with risperidone [Homo sapiens]
411	E. caballus, B. taurus, B. grunniens	613	2.01e-62	Mammalian Shaker Kv1.2 potassium channel- beta subunit complex [Rattus norvegicus]
412	E. caballus, B. taurus, B. grunniens	825	1.94e-152	Structure of MLK4 kinase domain with ATPgammaS [Homo sapiens]
413	E. caballus, E. przewalskii, B. taurus, B. grunniens	795	3.46e-144	Structure of ArhGAP12 bound to G-Actin [Mus musculus]
415	E. przewalskii, B. taurus
418	B. taurus, B. grunniens	652	1.01e-20	Crystal Structure of NTB-A [Homo sapiens]
419	E. caballus, E. przewalskii, B. taurus, B. grunniens	688	0.0	Crystal Structure of Auto-inhibited Asef [Homo sapiens]
421	E. caballus, B. taurus, B. grunniens	1161	0.0	Structural basis for the auto-inhibition of c-Abl tyrosine kinase [Mus musculus]
424	E. caballus, E. przewalskii, B. taurus, B. grunniens	1616	0.0	hRobo2 ectodomain [Homo sapiens]
426	E. caballus, B. taurus	1811	0.0	Cryo-EM structure of human TSC complex [Homo sapiens]
427	E. caballus, B. grunniens
431	E. caballus, B. taurus, B. grunniens	950	0.0	Alpha-E-catenin ABD-F-actin complex [Homo sapiens]
432	B. mutus, E. caballus, B. grunniens
433	E. caballus, B. grunniens	512	0.0	Crystal Structure of a human cytosolic histidyl-tRNA synthetase, histidine-bound [Homo sapiens]
434	E. caballus, E. przewalskii, B. taurus, B. grunniens	1420	2.35e-60	ERBIN PDZ domain bound to a phage-derived peptide [Homo sapiens]
440	E. caballus, E. przewalskii, B. grunniens	879	3.86e-80	Solution structure of the second C2 domain from human MCTP2 protein [Homo sapiens]
445	E. caballus, E. przewalskii, B. bison	281	4.49e-85	Crystal Structure of human Melanoma-associated antigen B1 (MAGEB1) in complex with nanobody [Homo sapiens]
446	E. caballus, B. taurus, B. grunniens	1061	0.0	Structure of human ceruloplasmin at 2.6 A resolution [Homo sapiens]
448	E. caballus, B. grunniens
449	E. caballus, B. taurus, B. grunniens	512	0.0	Crystal structure of human LGI1-ADAM22 complex [Homo sapiens]
450	E. caballus, B. taurus, B. grunniens	3854	0.0	Crystal structure of integrin binding fragment of laminin-511 [Homo sapiens]
451	E. caballus, B. taurus, B. grunniens	595	6.80e-51	Solution structure of first LIM domain of Enigma-like PDZ and LIM domains protein [Homo sapiens]
452	E. caballus, B. grunniens
455	B. bubalis, E. caballus, B. taurus	1094	3.61e-36	Crystal Structure of the Cdc25 domain of RasGRF1 [Mus musculus]
456	E. caballus, E. przewalskii, B. taurus, B. grunniens
459	E. caballus, B. grunniens
460	E. caballus, E. przewalskii, B. grunniens	1161	0.0	HUMAN INDUCIBLE NITRIC OXIDE SYNTHASE, ZN-BOUND, L-ARG COMPLEX [Homo sapiens]
469	B. taurus, B. grunniens	548	1.39e-74	Crystal structure of Staphylococcus capitis divalent metal ion transporter (DMT) in complex with nanobody [Staphylococcus capitis VCU116]
472	E. caballus, E. przewalskii	629	2.71e-75	Crystal structure of a bacterial cationic amino acid transporter (CAT) homologue bound to Arginine. [Geobacillus kaustophilus HTA426]
474	B. mutus, E. caballus, E. przewalskii, B. taurus, B. grunniens	519	4.79e-37	Solution NMR Structure of Zinc finger protein Eos from Homo sapiens, Northeast Structural Genomics Consortium (NESG) Target HR7992A [Homo sapiens]
477	E. caballus, E. przewalskii, B. taurus, B. grunniens	1280	2.48e-10	WD repeat-containing protein 5 complexed with N-[(3,5-dimethoxyphenyl)methyl]-4'-fluoro-5-{[(2E)-2-imino-3-methyl-2,3-dihydro-1H-imidazol-1-yl]methyl}-2'-methyl[1,1'-biphenyl]-3-carboxamide (compound 13) [Homo sapiens]
481	B. bubalis, C. hircus, E. przewalskii, B. taurus
483	E. caballus, B. grunniens
484	S. scrofa, B. taurus	251	2.74e-132	Crystal structure of DR11 presenting the gag293 epitope [Homo sapiens]
485	E. caballus, B. grunniens
486	C. hircus, O. aries, E. caballus, E. przewalskii, B. grunniens, B. bison	251	1.24e-14	Solution structure of chicken Engrailed 2 homeodomain [Gallus gallus]
488	E. caballus, E. przewalskii, B. grunniens	687	1.05e-82	mouseZFP568-ZnF1-11 in complex with DNA [Mus musculus]
491	E. caballus, B. taurus, B. grunniens	311	1.26e-05	Crystal structure of the Orexin-1 receptor in complex with suvorexant at 2.29 A resolution [Homo sapiens]
493	E. caballus, B. grunniens
495	E. caballus, E. przewalskii, B. grunniens	514	4.71e-84	Crystal structure of MS0666 [Mus musculus]
498	B. taurus, B. grunniens	430	0.0	Crystal Structure Of A Human Phosphatase [Homo sapiens]
501	E. caballus, B. taurus, B. grunniens	317	2.11e-05	M3 muscarinic acetylcholine receptor in complex with a selective antagonist [Rattus norvegicus]
507	E. caballus, E. przewalskii, B. taurus, B. grunniens	935	1.45e-70	Calcium Activated Chloride Channel Regulator 1 (CLCA1) VWA Domain [Homo sapiens]
509	E. caballus, B. grunniens
510	E. caballus, E. przewalskii, B. taurus, B. grunniens	896	0.0	The structure of human Integrator-PP2A complex [Homo sapiens]
514	E. caballus, E. przewalskii, B. bison	1021	0.0	Crystal structure of the Na,K-ATPase from bovine [Bos taurus]
515	O. aries, S. scrofa, B. taurus, B. grunniens, B. bison	189	4.69e-73	Structural insights into a human anti-IFN antibody exerting therapeutic potential for systemic lupus erythematosus [Homo sapiens]
519	E. caballus, B. taurus, B. grunniens	655	7.46e-82	Structure of follicle-stimulating hormone in complex with the entire ectodomain of its receptor [Homo sapiens]
520	B. taurus, B. grunniens	957	0.0	Crystal structure of ORP1-ORD in complex with PI(4,5)P2 [Homo sapiens]
521	E. caballus, B. taurus, B. grunniens	580	1.53e-177	Structure of Human Placental Estrone/DHEA Sulfatase [Homo sapiens]
522	E. caballus, B. taurus, B. grunniens	3644	9.81e-78	Solution Structure of the 30 SCR domains of human Complement Receptor 1 [Homo sapiens]
523	E. caballus, B. taurus, B. grunniens	566	1.61e-121	BON1 [Arabidopsis thaliana]
525	E. caballus, B. taurus, B. grunniens	586	1.61e-151	Crystal structure of human septin trimer 2/6/7 [Homo sapiens]
526	E. caballus, E. przewalskii, B. taurus, B. grunniens	796	0.0	Solution structure of Human Complement Factor H in 50 mM NaCl buffer [Homo sapiens]
527	E. caballus, B. taurus, B. grunniens	347	1.05e-164	Crystal Structure of the RA and PH Domains of Grb10 [Homo sapiens]
528	B. taurus	955	1.83e-93	SP140 PHD-Bromodomain complex with scFv [Homo sapiens]
532	E. caballus, B. taurus, B. grunniens	850	0.0	Cytoplasmic domain of TRPC3 [Homo sapiens]
538	B. taurus, B. grunniens	537	4.64e-04	Structure of SAGA bound to TBP [Komagataella phaffii GS115]
540	E. caballus, E. przewalskii, B. grunniens	502	1.25e-112	mouseZFP568-ZnF1-11 in complex with DNA [Mus musculus]
542	B. taurus, B. grunniens	1108	3.82e-83	Crystal structure of RGS3 RGS domain [Homo sapiens]
546	B. mutus, B. taurus, B. grunniens	623	5.02e-133	Crystal structure of the RRM domain of SYNCRIP [Homo sapiens]
547	E. caballus, E. przewalskii, B. taurus, B. grunniens, B. bison	295	3.01e-04	Crystal structure of the Melanocortin-4 Receptor (MC4R) in complex with SHU9119 [Homo sapiens]
550	E. caballus, E. przewalskii, B. taurus, B. grunniens	1197	0.0	Cryo-EM structure of the human ether-a-go-go related K+ channel [Homo sapiens]
551	B. mutus, E. przewalskii, B. taurus, B. grunniens	204	4.78e-33	The crystal structure of human RERG in the GDP bound state [Homo sapiens]
553	B. mutus, E. caballus, B. grunniens	515	2.15e-76	Structure of the DNA binding ETS domain of human ETV4 [Homo sapiens]
558	E. caballus, B. grunniens
561	E. caballus, B. taurus	1180	7.51e-04	Human PRDM9 allele-A ZnF Domain with Associated Recombination Hotspot DNA Sequence II [Homo sapiens]
565	E. caballus, B. grunniens
566	E. caballus, B. taurus, B. grunniens	613	9.17e-61	Crystal structure of CapZ bound to the CPI and CSI uncapping motifs from CARMIL [Homo sapiens]
569	E. caballus, B. taurus, B. grunniens	682	1.14e-89	The Crystal Structure of UDP-GalNAc: polypeptide alpha-N-acetylgalactosaminyltransferase-T1 [Mus musculus]
571	E. caballus, B. grunniens
577	E. caballus, B. taurus, B. grunniens	1138	1.41e-19	Xenopus laevis N-acetylglucosamine-1-phosphodiester alpha-N-acetylglucosaminidase (NAGPA) (C46S C219S C453S C480S C486S) with CTD mostly flexible [Xenopus laevis]
580	S. scrofa, B. taurus	352	1.74e-148	S protein of SARS-CoV-2 in complex bound with 4A8 [Homo sapiens]
584	E. caballus, B. grunniens
597	B. mutus, B. taurus	278	9.91e-130	Human Pro-Chymase [Homo sapiens]
605	E. caballus, B. grunniens
609	B. mutus, E. caballus, B. grunniens	752	4.34e-97	CRYSTAL STRUCTURE OF TERNARY PROTEIN-DNA COMPLEX1 [Mus musculus]
617	C. hircus, E. caballus, E. przewalskii, B. bison	314	1.65e-08	Crystal structure of the Melanocortin-4 Receptor (MC4R) in complex with SHU9119 [Homo sapiens]
619	E. caballus, B. taurus, B. grunniens	640	0.0	Crystal structure of PTPdelta Ig1-Ig3 in complex with SALM2 LRR-Ig [Mus musculus]
620	C. hircus, B. taurus, B. grunniens	845	1.45e-10	Crystal Structure of Engineered Protein. Northeast Structural Genomics Consortium Target OR267. [synthetic construct]
622	E. przewalskii, B. taurus, B. grunniens	192	5.89e-141	Crystal Structure Of A Rac-Rhogdi Complex [Homo sapiens]
628	C. hircus, E. caballus, B. grunniens	321	3.20e-06	Crystal structure of human orexin 2 receptor bound to the selective antagonist EMPA determined by the synchrotron light source at SPring-8. [Homo sapiens]
633	E. przewalskii, B. taurus, B. grunniens	939	3.07e-26	Single Particle Reconstruction of Phosphatidylinositol (3,4,5) trisphosphate-dependent Rac exchanger 1 bound to G protein beta gamma subunits [Homo sapiens]
637	C. hircus, E. caballus, E. przewalskii, B. taurus
643	E. caballus, E. przewalskii, B. grunniens	723	0.0	Crystal structure of the human KIF2 motor domain in complex with ADP [Homo sapiens]
645	E. caballus, B. grunniens
646	E. caballus, E. przewalskii, B. taurus, B. grunniens	646	8.42e-115	Crystal structure of beta-galactosidase C (BgaC) from Bacillus circulans ATCC 31382 [Bacillus circulans]
649	C. hircus, E. caballus, E. przewalskii	1226	9.57e-82	the crystal structure of rat calcium-dependent activator protein for secretion (CAPS) DAMH domain [Rattus norvegicus]
652	E. caballus, B. taurus, B. grunniens	336	7.93e-06	Crystal structure of 5-HT2AR in complex with risperidone [Homo sapiens]
655	B. mutus, E. caballus, B. taurus, B. grunniens	805	2.26e-169	Vav1 inhibited by an allosteric inhibitor: Vav1 inhibitors block GEF activity [Homo sapiens]
660	C. hircus, B. taurus, B. grunniens	303	3.84e-48	Structure of human LDB1 in complex with SSBP2 [Homo sapiens]
661	E. caballus, B. taurus, B. grunniens
674	C. hircus, E. przewalskii
682	E. caballus, S. scrofa, B. grunniens	320	2.71e-04	Structure of the beta2 adrenergic receptor in the full agonist bound state [Homo sapiens]
687	E. przewalskii, B. taurus, B. grunniens	1075	3.72e-136	Solution structure of the Dbl-homology domain of Bcr-Abl [Homo sapiens]
688	B. mutus, E. przewalskii, B. taurus	488	3.07e-89	VHS domain of TOM1 protein from H. sapiens [Homo sapiens]
691	B. taurus, B. grunniens	469	0.0	Crystal Structure of RGS7-Gbeta5 dimer [Bos taurus]
692	B. mutus, E. przewalskii, B. taurus
703	E. caballus, B. taurus, B. grunniens	922	3.16e-159	Crystal structure of human promyeloperoxidase (proMPO) [Homo sapiens]
704	B. mutus, B. taurus, B. grunniens	191	1.93e-99	Crystal Structure Of Recombinant Bovine Neurocalcin Delta At 2.4 Angstroms [Escherichia coli]
708	O. aries, P. hodgsonii, E. caballus, E. przewalskii, B. bison	652	4.34e-59	Structure of the K294A mutant of vSGLT [Vibrio parahaemolyticus]
709	C. hircus, E. przewalskii, B. taurus	2610	1.20e-56	Solution NMR structure of a helical bundle domain from human E3 ligase HECTD1. Northeast structural genomics consortium (NESG) target HT6305A [Homo sapiens]
710	E. caballus, B. taurus, B. grunniens, B. bison	1745	1.80e-43	Crystal structure of Human fibrillar procollagen type I C-propeptide Homo-trimer [Homo sapiens]
711	B. taurus, B. grunniens	327	7.22e-06	Structure of the M3 Muscarinic Acetylcholine Receptor [Rattus norvegicus]
723	B. taurus
724	E. caballus, B. taurus	723	0.0	A receptor molecule [Homo sapiens]
726	B. taurus, B. grunniens	296	1.71e-86	KIR3DL1 in complex with HLA-B*57:01-TW10 [Homo sapiens]
729	B. taurus, B. grunniens	332	3.05e-08	Structure of the beta2 adrenergic receptor in the full agonist bound state [Homo sapiens]
733	C. hircus, E. caballus, E. przewalskii, B. taurus	1103	2.35e-65	NMR structure of mouse Par3-PDZ3 in complex with VE-Cadherin C-terminus [Mus musculus]
736	E. caballus, B. grunniens
742	B. taurus, B. grunniens	337	0.0	Structural basis of Lenalidomide induced CK1a degradation by the crl4crbn ubiquitin ligase [Homo sapiens]
748	E. caballus, B. taurus, B. grunniens	464	0.0	Full length Glycine receptor reconstituted in lipid nanodisc in Gly/PTX-bound open/blocked conformation [Danio rerio]
753	E. caballus, E. przewalskii, B. grunniens	313	3.37e-06	Structure of the D2 Dopamine Receptor Bound to the Atypical Antipsychotic Drug Risperidone [Homo sapiens]
767	E. caballus, E. przewalskii	503	0.0	Crystal Structure of the complex between human cytochrome P450 3A4 and desthiazolylmethyloxycarbonyl ritonavir [Homo sapiens]
768	B. mutus, B. taurus, B. grunniens	440	4.64e-15	Pyrin PrySpry domain [Homo sapiens]
775	E. przewalskii, B. taurus, B. grunniens	1004	6.40e-23	Metallo-carboxypeptidase from Pseudomonas Aeruginosa [Pseudomonas aeruginosa]
777	C. hircus, O. aries, E. caballus, E. przewalskii, B. bison	60	3.58e-36	The structure of human CamKII with bound inhibitor [Homo sapiens]
797	B. mutus, B. taurus	528	1.83e-55	ArfGap domain of HIV-1 Rev binding protein [Homo sapiens]
809	E. caballus, E. przewalskii, B. grunniens	324	9.68e-09	Thermostabilised Adenosine A2A Receptor [Homo sapiens]
811	E. caballus, E. przewalskii, B. taurus	778	5.45e-41	Solution structure of the fourth PDZ domain of KIAA1095 protein [Homo sapiens]
813	S. scrofa, B. taurus	261	9.67e-148	HLA-TCR complex [Homo sapiens]
814	E. caballus, E. przewalskii, B. grunniens	494	3.36e-132	mouseZFP568-ZnF1-11 in complex with DNA [Mus musculus]
817	B. taurus, B. grunniens	622	1.17e-120	RUN domain of Rap2 interacting protein x, crystallized in P2(1)2(1)2(1) space group [Mus musculus]
824	B. taurus, B. grunniens, B. bison	381	9.16e-40	Aart, a six finger zinc finger designed to recognize ANN triplets [Mus musculus]
825	E. caballus, B. taurus	370	5.26e-63	solution structure of the complex of microRNA 20b pre-element with Rbfox RRM [Homo sapiens]
835	P. hodgsonii, B. taurus	1101	0.0	Crystal Structure of human GGT1 [Homo sapiens]
841	E. przewalskii, B. taurus, B. grunniens	493	5.27e-108	CryoEM structure of human full-length alpha1beta3gamma2L GABA(A)R in complex with picrotoxin and megabody Mb38. [Homo sapiens]
851	B. taurus, B. grunniens	613	0.0	Multidomain structure of human kidney-type glutaminase(KGA/GLS) [Homo sapiens]
853	B. bubalis, C. hircus, E. caballus, E. przewalskii	1377	1.91e-68	Solution structure of the internal EH domain of gamma-synergin [Homo sapiens]
854	E. caballus, B. taurus
857	E. caballus, B. grunniens
860	E. caballus, E. przewalskii, B. taurus, B. grunniens	307	1.28e-07	Crystal structure of the Melanocortin-4 Receptor (MC4R) in complex with SHU9119 [Homo sapiens]
861	E. przewalskii, B. grunniens	564	9.59e-13	The inward-facing structure of the glucose transporter from Staphylococcus epidermidis [Staphylococcus epidermidis ATCC 12228]
864	C. hircus, B. taurus, B. grunniens, B. bison	547	3.71e-07	PRDM9-allele-C ZnF8-13 [Homo sapiens]
876	E. caballus, B. taurus	1420	1.45e-172	Crystal structure of the RGMB-NEO1 complex form 1 [Mus musculus]
879	E. caballus, E. przewalskii, B. taurus, B. grunniens	3122	9.54e-63	TBX5 DB, NKX2.5 HD, ANF DNA Complex [Homo sapiens]
900	C. hircus, B. taurus, B. grunniens	378	7.18e-81	Crystal Structure of Two N-terminal Domains of Native Siglec-5 [Homo sapiens]
913	B. mutus, E. caballus, B. taurus, B. grunniens	324	2.08e-06	Cryo-EM structure of the human adenosine A1 receptor-Gi2-protein complex bound to its endogenous agonist [Homo sapiens]
928	B. mutus, E. caballus, B. grunniens	464	0.0	Mammalian translation elongation factor eEF1A2 [Oryctolagus cuniculus]
935	B. grunniens
940	E. caballus, E. przewalskii, B. taurus	1461	3.06e-33	Ara7-GDP/AtVps9a [Arabidopsis thaliana]
946	E. caballus, E. przewalskii, B. grunniens	325	8.06e-06	XFEL structure of human Angiotensin Receptor [Escherichia coli]
957	E. caballus, E. przewalskii	318	7.18e-05	Crystal structure of the Melanocortin-4 Receptor (MC4R) in complex with SHU9119 [Homo sapiens]
960	C. hircus, E. caballus, E. przewalskii, B. bison
995	B. taurus, B. grunniens	962	7.64e-84	Solution structure of the CH domain from human Smoothelin splice isoform L2 [Homo sapiens]
1049	B. mutus, S. scrofa	122	2.88e-34	Crystal structure of the 2B4 TCR in complex with 2A/I-Ek [Mus musculus]
1069	B. taurus, B. grunniens, B. bison	101	1.26e-45	IL-8 Structure from Bacterial Expression Source [Homo sapiens]
1078	B. taurus	184	2.55e-20	Modulation of the affinity of a HIV-1 capsid-directed ankyrin towards its viral target through critical amino acid editing [Homo sapiens]
1118	B. taurus, B. grunniens	333	2.19e-175	Crystal structure of bovine CD1b3 with endogenously bound ligands [Bos taurus]
1170	B. taurus	442	7.94e-10	SOLUTION STRUCTURE OF THE EPIDERMAL GROWTH FACTOR-LIKE DOMAIN OF HEREGULIN-ALPHA, A LIGAND FOR P180ERB4 [Homo sapiens]
1213	C. hircus, B. taurus	418	8.03e-76	Model of human carcinoembryonic antigen by homology modelling and curve-fitting to experimental solution scattering data [Homo sapiens]
1254	E. caballus, E. przewalskii, B. taurus	1097	3.83e-56	Solution structure of the R3H domain from human hypothetical protein BAA76846 [Homo sapiens]
1258	P. hodgsonii	60	1.85e-06	Crystal structure of the effector binding domain of a CatM variant, CatM(V158M) [Acinetobacter baylyi ADP1]
1277	B. taurus	935	2.37e-67	Crystal Structure of Caskin1 Tandem SAMs [Homo sapiens]
1307	B. taurus	1493	1.04e-25	Crystal structure of NAC domains of human nascent polypeptide-associated complex (NAC) [Homo sapiens]
1325	B. mutus, E. caballus
1340	B. taurus	418	4.72e-07	Crystal structure of GIT1 PBD domain in complex with Liprin-alpha2 [Homo sapiens]
1366	C. hircus, E. caballus, E. przewalskii, B. bison
1384	B. taurus, B. bison	315	3.14e-07	Structure of the M3 muscarinic acetylcholine receptor bound to the antagonist tiotropium crystallized with disulfide-stabilized T4 lysozyme (dsT4L) [Rattus norvegicus]
1388	B. taurus
1389	C. hircus, B. taurus	279	5.17e-80	Human Plasminogen Activator Inhibitor-2. Loop (66-98) Deletion Mutant [Homo sapiens]
1416	B. bubalis, C. hircus, E. przewalskii, B. taurus
1419	B. grunniens
1469	C. hircus, E. caballus, E. przewalskii, B. taurus	1841	2.11e-74	Paired helical filament from sporadic Alzheimer's disease brain [Homo sapiens]
1485	B. taurus
1499	E. caballus, E. przewalskii	89	7.59e-46	Migration Inhibitory Factor-Related Protein 8 From Human [Homo sapiens]
1506	C. hircus, B. taurus	124	5.76e-20	Crystal structure of death receptor 4 (DR4; TNFFRSF10A) bound to TRAIL (TNFSF10) [Homo sapiens]
1512	C. hircus, O. aries, E. caballus, E. przewalskii, B. bison	60	3.48e-09	Catalytic and ubiqutin-associated domains of MARK2/PAR-1: T208A/S212A inactive double mutant [Rattus norvegicus]
1522	E. caballus, E. przewalskii, B. bison
1581	B. taurus, B. grunniens	403	2.73e-92	Structure of the LRR and NTF2-like domains of NXF1 complexed with NXT1 [Homo sapiens]
1633	C. hircus, B. taurus	535	9.13e-38	Structure of the SAGA Ubp8(S144N)/Sgf11(1-72, Delta-ZnF)/Sus1/Sgf73 DUB module [Saccharomyces cerevisiae S288C]
1717	B. taurus	264	5.67e-89	Structure of extracelllar portion of CD46 in complex with Adenovirus type 11 knob [Homo sapiens]
1754	E. caballus, E. przewalskii, B. bison	60	1.00e-15	Protein Phosphatase 2A (Aalpha-B56alpha-Calpha) holoenzyme in complex with a Small Molecule Activator of PP2A (SMAP) [Homo sapiens]
1777	C. hircus, E. przewalskii, B. taurus	5701	6.71e-06	An intertwined homodimer of the PDZ homology domain of periaxin [Homo sapiens]
1807	C. hircus, O. aries	60	3.09e-24	Structure of full-length, fully glycosylated, non-modified HIV-1 gp160 bound to PG16 Fab [Homo sapiens]
1902	C. hircus, E. caballus, E. przewalskii	314	3.43e-73	mouseZFP568-ZnF2-11 in complex with DNA [Mus musculus]
1931	C. hircus, B. taurus	593	1.82e-168	Synaptotagmin-7, C2A- and C2B-domains [Rattus norvegicus]
1956	C. hircus, E. caballus, E. przewalskii, B. bison
2059	E. przewalskii, B. bison	60	9.16e-38	Crystal structure of CDC42 binding protein kinase alpha (MRCK alpha) [Rattus norvegicus]
2246	C. hircus, E. caballus, E. przewalskii, B. bison
2409	E. caballus, E. przewalskii, B. bison
2543	E. przewalskii, B. bison	60	1.81e-14	human PFKFB3 in complex with a pyrrolopyrimidone compound [Homo sapiens]
2596	P. hodgsonii, E. caballus, E. przewalskii, B. bison	60	1.93e-30	Structural basis for inhibition of human autotaxin by four novel compounds [Homo sapiens]
2666	E. caballus, E. przewalskii, B. bison
3087	B. taurus
3321	E. caballus, E. przewalskii, B. bison	132	2.21e-36	Xenoreactive complex AHIII 12.2 TCR bound to p1049/HLA-A2.1 [Mus musculus]
3568	B. taurus
3887	C. hircus, E. caballus, E. przewalskii, B. bison	60	1.61e-25	Crystal structure of the kinase MARK3/Par-1: T211A-S215A double mutant [Homo sapiens]
4187	E. caballus, E. przewalskii, B. bison
